# Supplementary material for: Genome-wide meta-analysis of maize heterosis reveals the potential role of additive gene expression at pericentromeric loci
Source: BMC Plant Biol. 2014 Apr 2;14:88. doi: 10.1186/1471-2229-14-88 (PMC4234143; doi:10.1186/1471-2229-14-88)
Supplement: Additional file 1 — Field data of the 21 inbred parents and their 98 corresponding hybrids. Table gives the estimates (EST) and standard errors (SE) of hybrid performance (HP) and per se (PS) performance of grain yield (in Mg ha−1 adjusted to 155 g kg−1 grain moisture) of the corresponding parental lines, which were obtained on basis of the corresponding BLUPs (best linear unbiased prediction) and SEs. Dividing mid-parent heterosis (MPH) by the mid-parent performance provided the relative MPH (MPHr). [file 1471-2229-14-88-S1.xlsx]

## Sheet: Tabelle1
Genome-wide meta-analysis of maize heterosis reveals the potential role of additive gene expression at pericentromeric loci
A. Thiemann, J. Fu, F. Seifert, R.T. Grant-Downton, T. A. Schrag, H. Pospisil, M. Frisch, A.E. Melchinger, S. Scholten
Corresponding author: Dr. Stefan Scholten (University of Hamburg, Biocenter Klein Flottbek)
E.mail: Stefan.Scholten@botanik.uni-hamburg.de
Additional file 1 Field data of the 21 inbred parents and their 98 corresponding hybrids.
Table gives the estimates (EST) and standard errors (SE) of hybrid performance (HP) and per se (PS) performance of grain yield (in Mg ha-1 adjusted to 155 g kg-1 grain moisture) of their corresponding parental lines, which were obtained on basis of the corresponding BLUPs (best linear unbiases prediction) and SEs. Dividing mid-parent heterosis (MPH) by the mid-parent performance provided the rela…
p1	p2	p12	HP.EST	HP.SE	PS1.EST	PS1.SE	PS2.EST	PS2.SE	MPH	MPHr
P033	F037	P033.F037	114.466	5.72582	59.2034	7.76593	54.4381	7.57758	57.6448	1.0145
P033	F039	P033.F039	114.088	5.596	59.2034	7.76593	50.4451	7.52031	59.2634	1.08097
P033	F043	P033.F043	115.548	5.79694	59.2034	7.76593	56.8211	7.52207	57.5359	0.991789
P033	F047	P033.F047	117.75	5.65245	59.2034	7.76593	46.0571	7.56926	65.1195	1.2373
P033	L024	P033.L024	109.887	5.73378	59.2034	7.76593	58.7651	7.53441	50.9029	0.862993
P033	L035	P033.L035	112.453	5.9155	59.2034	7.76593	53.8371	7.51973	55.9325	0.989603
P033	L043	P033.L043	113.081	5.91752	59.2034	7.76593	49.0881	7.52618	58.9353	1.08846
P040	F037	P040.F037	110.873	5.83441	61.8291	7.77786	54.4381	7.57758	52.7393	0.907209
P040	F039	P040.F039	110.025	5.71167	61.8291	7.77786	50.4451	7.52031	53.8881	0.959938
P040	F043	P040.F043	111.37	5.89829	61.8291	7.77786	56.8211	7.52207	52.0446	0.877278
P040	F047	P040.F047	114.171	5.7745	61.8291	7.77786	46.0571	7.56926	60.2277	1.11651
P040	L024	P040.L024	106.87	5.84969	61.8291	7.77786	58.7651	7.53441	46.573	0.772393
P040	L035	P040.L035	108.199	6.03303	61.8291	7.77786	53.8371	7.51973	50.366	0.870886
P040	L043	P040.L043	109.372	6.02264	61.8291	7.77786	49.0881	7.52618	53.9134	0.972138
P046	F037	P046.F037	108.185	6.02366	51.5721	7.61288	54.4381	7.57758	55.1801	1.04103
P046	F039	P046.F039	106.8	5.90379	51.5721	7.61288	50.4451	7.52031	55.7913	1.09376
P046	F043	P046.F043	109.761	6.09772	51.5721	7.61288	56.8211	7.52207	55.5642	1.02523
P046	F047	P046.F047	110.717	5.9694	51.5721	7.61288	46.0571	7.56926	61.9022	1.26811
P046	L024	P046.L024	103.328	6.05951	51.5721	7.61288	58.7651	7.53441	48.1596	0.872954
P046	L035	P046.L035	106.535	6.20899	51.5721	7.61288	53.8371	7.51973	53.8307	1.02137
P046	L043	P046.L043	106.591	6.21257	51.5721	7.61288	49.0881	7.52618	56.261	1.11784
P048	F037	P048.F037	111.142	5.7609	57.5951	7.74871	54.4381	7.57758	55.1252	0.984088
P048	F039	P048.F039	110.207	5.63639	57.5951	7.74871	50.4451	7.52031	56.1873	1.04012
P048	F043	P048.F043	111.865	5.8338	57.5951	7.74871	56.8211	7.52207	54.6566	0.9554
P048	F047	P048.F047	114.812	5.70566	57.5951	7.74871	46.0571	7.56926	62.986	1.21533
P048	L024	P048.L024	107.397	5.7761	57.5951	7.74871	58.7651	7.53441	49.2166	0.845936
P048	L035	P048.L035	109.378	5.96262	57.5951	7.74871	53.8371	7.51973	53.6616	0.963126
P048	L043	P048.L043	110.114	5.95975	57.5951	7.74871	49.0881	7.52618	56.7726	1.06432
P063	F037	P063.F037	110.28	5.96739	60.7521	7.78562	54.4381	7.57758	52.6845	0.914739
P063	F039	P063.F039	109.69	5.84921	60.7521	7.78562	50.4451	7.52031	54.091	0.972885
P063	F043	P063.F043	111.978	6.03348	60.7521	7.78562	56.8211	7.52207	53.1913	0.904821
P063	F047	P063.F047	113.893	5.90745	60.7521	7.78562	46.0571	7.56926	60.4881	1.13264
P063	L024	P063.L024	107.362	5.99865	60.7521	7.78562	58.7651	7.53441	47.6032	0.796592
P063	L035	P063.L035	109.079	6.15195	60.7521	7.78562	53.8371	7.51973	51.7849	0.903836
P063	L043	P063.L043	109.555	6.14859	60.7521	7.78562	49.0881	7.52618	54.6351	0.994811
P066	F037	P066.F037	108.161	5.8258	55.8671	7.74989	54.4381	7.57758	53.0085	0.961125
P066	F039	P066.F039	108.196	5.71788	55.8671	7.74989	50.4451	7.52031	55.04	1.03544
P066	F043	P066.F043	110.597	5.90296	55.8671	7.74989	56.8211	7.52207	54.2531	0.96289
P066	F047	P066.F047	112.318	5.76402	55.8671	7.74989	46.0571	7.56926	61.3564	1.20396
P066	L024	P066.L024	104.515	5.86806	55.8671	7.74989	58.7651	7.53441	47.199	0.823486
P066	L035	P066.L035	107.583	6.03151	55.8671	7.74989	53.8371	7.51973	52.7309	0.961329
P066	L043	P066.L043	107.654	6.02037	55.8671	7.74989	49.0881	7.52618	55.1767	1.05143
S028	F037	S028.F037	105.174	5.79983	59.5101	7.73214	54.4381	7.57758	48.2004	0.846006
S028	F039	S028.F039	106.618	5.6795	59.5101	7.73214	50.4451	7.52031	51.6408	0.939307
S028	F043	S028.F043	107.356	5.87887	59.5101	7.73214	56.8211	7.52207	49.1905	0.845698
S028	F047	S028.F047	108.415	5.75109	59.5101	7.73214	46.0571	7.56926	55.6319	1.05396
S028	L024	S028.L024	102.019	5.82509	59.5101	7.73214	58.7651	7.53441	42.8813	0.725111
S028	L035	S028.L035	104.357	6.00062	59.5101	7.73214	53.8371	7.51973	47.6833	0.841367
S028	L043	S028.L043	103.427	6.00634	59.5101	7.73214	49.0881	7.52618	49.1284	0.904774
S036	F037	S036.F037	105.083	5.87926	56.7311	7.58207	54.4381	7.57758	49.4985	0.890508
S036	F039	S036.F039	104.639	5.75642	56.7311	7.58207	50.4451	7.52031	51.0511	0.952659
S036	F043	S036.F043	106.067	5.9462	56.7311	7.58207	56.8211	7.52207	49.2911	0.868167
S036	F047	S036.F047	107.22	5.81507	56.7311	7.58207	46.0571	7.56926	55.8263	1.08624
S036	L024	S036.L024	100.325	5.88669	56.7311	7.58207	58.7651	7.53441	42.5771	0.737291
S036	L035	S036.L035	103.291	6.06642	56.7311	7.58207	53.8371	7.51973	48.0072	0.868373
S036	L043	S036.L043	103.73	6.06039	56.7311	7.58207	49.0881	7.52618	50.8203	0.960513
S044	F037	S044.F037	101.682	6.0115	49.8521	7.75642	54.4381	7.57758	49.5369	0.949983
S044	F039	S044.F039	101.559	5.90257	49.8521	7.75642	50.4451	7.52031	51.4109	1.02517
S044	F043	S044.F043	102.652	6.0746	49.8521	7.75642	56.8211	7.52207	49.3155	0.92461
S044	F047	S044.F047	104.454	5.95405	49.8521	7.75642	46.0571	7.56926	56.4999	1.1782
S044	L024	S044.L024	97.712	6.04405	49.8521	7.75642	58.7651	7.53441	43.4034	0.7992
S044	L035	S044.L035	101.094	6.19791	49.8521	7.75642	53.8371	7.51973	49.2491	0.949938
S044	L043	S044.L043	101.464	6.19849	49.8521	7.75642	49.0881	7.52618	51.9944	1.05103
S046	F037	S046.F037	105.085	5.85041	55.2061	7.55547	54.4381	7.57758	50.2625	0.91683
S046	F039	S046.F039	105.059	5.73276	55.2061	7.55547	50.4451	7.52031	52.2332	0.988786
S046	F043	S046.F043	107.523	5.91021	55.2061	7.55547	56.8211	7.52207	51.5097	0.919593
S046	F047	S046.F047	108.517	5.78165	55.2061	7.55547	46.0571	7.56926	57.8859	1.14328
S046	L024	S046.L024	100.437	5.88007	55.2061	7.55547	58.7651	7.53441	43.4513	0.762497
S046	L035	S046.L035	103.822	6.04325	55.2061	7.55547	53.8371	7.51973	49.3009	0.904246
S046	L043	S046.L043	104.008	6.04767	55.2061	7.55547	49.0881	7.52618	51.8606	0.994507
S049	F037	S049.F037	100.657	5.92996	55.1111	7.55547	54.4381	7.57758	45.8828	0.837666
S049	F039	S049.F039	101.619	5.80816	55.1111	7.55547	50.4451	7.52031	48.8408	0.9254
S049	F043	S049.F043	103.98	5.98617	55.1111	7.55547	56.8211	7.52207	48.0142	0.857916
S049	F047	S049.F047	105.321	5.86057	55.1111	7.55547	46.0571	7.56926	54.7373	1.08211
S049	L024	S049.L024	97.0105	5.95086	55.1111	7.55547	58.7651	7.53441	40.0724	0.703789
S049	L035	S049.L035	100.343	6.11231	55.1111	7.55547	53.8371	7.51973	45.8687	0.842028
S049	L043	S049.L043	101.03	6.11878	55.1111	7.55547	49.0881	7.52618	48.9305	0.939173
S050	F037	S050.F037	101.882	5.93088	56.5651	7.74456	54.4381	7.57758	46.3802	0.835656
S050	F039	S050.F039	102.705	5.81051	56.5651	7.74456	50.4451	7.52031	49.2002	0.919543
S050	F043	S050.F043	105.168	5.98979	56.5651	7.74456	56.8211	7.52207	48.4752	0.855046
S050	F047	S050.F047	106.479	5.8644	56.5651	7.74456	46.0571	7.56926	55.1683	1.07517
S050	L024	S050.L024	98.7335	5.9554	56.5651	7.74456	58.7651	7.53441	41.0685	0.71219
S050	L035	S050.L035	101.475	6.11442	56.5651	7.74456	53.8371	7.51973	46.2742	0.838285
S050	L043	S050.L043	101.722	6.11673	56.5651	7.74456	49.0881	7.52618	48.8954	0.925584
S058	F037	S058.F037	103.606	5.9355	59.8308	7.7416	54.4381	7.57758	46.4712	0.813365
S058	F039	S058.F039	105.448	5.81523	59.8308	7.7416	50.4451	7.52031	50.3097	0.912434
S058	F043	S058.F043	106.817	5.99386	59.8308	7.7416	56.8211	7.52207	48.4915	0.83139
S058	F047	S058.F047	108.354	5.86995	59.8308	7.7416	46.0571	7.56926	55.4104	1.04659
S058	L024	S058.L024	101.62	5.96019	59.8308	7.7416	58.7651	7.53441	42.3225	0.713728
S058	L035	S058.L035	103.951	6.11547	59.8308	7.7416	53.8371	7.51973	47.1172	0.829033
S058	L043	S058.L043	105.052	6.12017	59.8308	7.7416	49.0881	7.52618	50.593	0.929005
S067	F037	S067.F037	104.971	5.87561	55.6581	7.61689	54.4381	7.57758	49.9232	0.906902
S067	F039	S067.F039	105.857	5.75711	55.6581	7.61689	50.4451	7.52031	52.8051	0.995354
S067	F043	S067.F043	108.025	5.94355	55.6581	7.61689	56.8211	7.52207	51.7859	0.920809
S067	F047	S067.F047	108.867	5.82446	55.6581	7.61689	46.0571	7.56926	58.0096	1.14063
S067	L024	S067.L024	102.07	5.90158	55.6581	7.61689	58.7651	7.53441	44.8581	0.784074
S067	L035	S067.L035	104.896	6.07028	55.6581	7.61689	53.8371	7.51973	50.1488	0.916001
S067	L043	S067.L043	105.503	6.06904	55.6581	7.61689	49.0881	7.52618	53.1301	1.01445
