# Supplementary material for: Genome-wide meta-analysis of maize heterosis reveals the potential role of additive gene expression at pericentromeric loci
Source: BMC Plant Biol. 2014 Apr 2;14:88. doi: 10.1186/1471-2229-14-88 (PMC4234143; doi:10.1186/1471-2229-14-88)
Supplement: Additional file 2 — Results from bootstrap analysis for enrichment/depletion of MPH for GY-correlated genes in genomic segments. Table of the bootstrap analysis showing the location of the genomic segments, the count number of MPH for GY- and non-correlated genes, and the probability of enrichment or depletion of the MPH for GY-correlated genes. [file 1471-2229-14-88-S2.xlsx]

## Sheet: Tabelle1
Genome-wide meta-analysis of maize heterosis reveals the potential role of additive gene expression at pericentromeric loci
A. Thiemann, J. Fu, F. Seifert, R.T. Grant-Downton, T. A. Schrag, H. Pospisil, M. Frisch, A.E. Melchinger, S. Scholten
Corresponding author: Dr. Stefan Scholten (University of Hamburg, Biocenter Klein Flottbek)
E.mail: Stefan.Scholten@botanik.uni-hamburg.de
Additional file 2 Results from bootstrap analysis for enrichment/depletion of MPH for GY-correlated genes in genomic segments.
Table of the bootstrap analysis showing the location of the genomic segments, the count number of MPH for GY- and non-correlated genes, and the probability of enrichment or depletion of the MPH for GY- correlated genes.
chromosome	genomic segment	MPH for GY-correlated_gene_count	average_random_gene_count	enrichment probability	depletion probability
1	1	30	21.9214	0.049027
1	2	16	15.7305	0.509678
1	3	11	15.4925		0.141986
1	4	14	15.3314		0.425628
1	5	11	13.2062		0.322311
1	6	13	10.1152	0.211342
1	7	7	8.07357		0.436032
1	8	11	5.46028	0.018995
1	9	7	3.74803	0.077477
1	10	1	1.38704		0.590334
1	11	7	4.72839	0.191833
1	12	10	4.40018	0.010856
1	13	7	7.41823		0.534315
1	14	19	11.409	0.019381
1	15	21	13.5292	0.029002
1	16	10	12.2273		0.31331
1	17	12	14.1005		0.33934
1	18	5	12.0693		0.015673
1	19	6	13.2084		0.018718
1	20	11	16.0567		0.112717
1	21	20	17.2094	0.2739
1	22	22	20.6993	0.414728
2	1	34	30.4022	0.271223
2	2	22	19.0701	0.272565
2	3	13	14.5133		0.404345
2	4	9	11.5726		0.270483
2	5	8	6.27844	0.290371
2	6	6	3.74955	0.169079
2	7	2	2.68999		0.488719
2	8	4	4.81258		0.467442
2	9	2	3.17804		0.373892
2	10	3	3.91471		0.442405
2	11	4	6.19317		0.247983
2	12	7	7.98771		0.4484
2	13	15	10.3509	0.092957
2	14	14	14.5138		0.513912
2	15	19	17.7762	0.415168
2	16	28	21.1139	0.0762
2	17	15	18.1		0.267644
3	1	22	19.8029	0.334179
3	2	15	10.5226	0.103482
3	3	7	10.0276		0.205686
3	4	4	5.86998		0.291647
3	5	3	5.21258		0.223832
3	6	3	1.22302	0.117765
3	7	4	1.87604	0.112156
3	8	3	4.8072		0.281994
3	9	9	5.21607	0.07371
3	10	17	9.6161	0.015122
3	11	7	9.53985		0.252364
3	12	9	10.0261		0.448279
3	13	17	15.5681	0.389059
3	14	19	17.7682	0.414712
3	15	21	17.3599	0.210744
3	16	35	36.1965		0.460576
4	1	9	16.0569		0.03556
4	2	4	10.0318		0.023637
4	3	12	12.392		0.529561
4	4	1	4.73008		0.044286
4	5	3	4.8919		0.268262
4	6	5	6.1132		0.419841
4	7	4	4.48269		0.531765
4	8	1	2.4466		0.285479
4	9	2	3.34257		0.339523
4	10	7	5.38345	0.291108
4	11	5	6.35764		0.381229
4	12	9	13.5373		0.122244
4	13	6	15.4919		0.004109
4	14	8	12.4735		0.114934
4	15	9	12.8856		0.16121
4	16	12	10.1902	0.320954
4	17	5	7.99245		0.179383
4	18	28	23.1549	0.170453
5	1	32	31.2977	0.474636
5	2	12	15.4084		0.222926
5	3	19	10.5143	0.008213
5	4	10	7.58282	0.225516
5	5	11	14.4311		0.21254
5	6	9	10.8373		0.348966
5	7	2	5.46293		0.081072
5	8	2	2.60921		0.510002
5	9	1	3.01559		0.184155
5	10	2	4.3223		0.182482
5	11	3	4.72942		0.293167
5	12	7	7.09432		0.583932
5	13	15	13.287	0.350504
5	14	15	16.2181		0.440083
5	15	35	45.8129		0.049581
6	1	11	9.61506	0.366671
6	2	4	4.72629		0.484129
6	3	6	4.80941	0.349119
6	4	2	2.44741		0.552277
6	5	4	5.86828		0.29144
6	6	6	5.87329	0.54055
6	7	8	10.3542		0.283382
6	8	9	12.4762		0.191018
6	9	11	12.4793		0.400729
6	10	17	13.6138	0.202497
6	11	12	16.1495		0.171064
6	12	43	38.6426	0.251662
7	1	10	15.6529		0.079856
7	2	9	7.25302	0.299672
7	3	6	6.68483		0.493302
7	4	4	4.97339		0.438026
7	5	2	3.58589		0.292778
7	6	2	3.99384		0.226654
7	7	3	3.8349		0.458991
7	8	3	5.86842		0.151263
7	9	12	11.2459	0.451301
7	10	5	15.0826		0.001888
7	11	14	18.8282		0.146432
7	12	49	40.8403	0.104846
8	1	16	13.8625	0.311631
8	2	13	12.3073	0.460476
8	3	10	6.19792	0.088872
8	4	3	2.28292	0.402452
8	5	11	6.11534	0.039864
8	6	4	7.33619		0.13244
8	7	7	6.6789	0.506132
8	8	9	7.66074	0.358034
8	9	22	11.6667	0.002772
8	10	13	13.2116		0.547966
8	11	20	15.332	0.133188
8	12	61	45.001	0.009054
9	1	13	11.8232	0.402636
9	2	16	15.9765	0.535937
9	3	5	5.05416		0.606891
9	4	3	4.73056		0.293375
9	5	2	3.42451		0.323248
9	6	2	3.91364		0.238366
9	7	9	7.50054	0.335003
9	8	4	9.94178		0.025917
9	9	9	11.8994		0.239459
9	10	21	17.1968	0.199007
9	11	35	29.3541	0.158664
10	1	7	15.1629		0.012945
10	2	10	7.42036	0.206137
10	3	6	3.66695	0.156916
10	4	3	3.4237		0.548935
10	5	2	3.82953		0.251827
10	6	11	7.25394	0.107772
10	7	11	9.62036	0.366544
10	8	6	7.9898		0.303697
10	9	14	9.9486	0.121778
10	10	48	43.3662	0.249725
