# Supplementary material for: Genome-wide meta-analysis of maize heterosis reveals the potential role of additive gene expression at pericentromeric loci
Source: BMC Plant Biol. 2014 Apr 2;14:88. doi: 10.1186/1471-2229-14-88 (PMC4234143; doi:10.1186/1471-2229-14-88)
Supplement: Additional file 4 — Statistical comparison of MPH for GY-correlated differential gene expression. The table shows the p-values for differential expression of all MPH-correlated genes between the 21 parental inbred lines from Thiemann et al. 2010 [11]. The genes are differentiated between those localized and not localized on MPH-ASs. Also given are the p-value of the t-test and the average amount of differential expression per gene together with the standard deviations (SD) and standard errors (SE). [file 1471-2229-14-88-S4.xlsx]

## Sheet: Diff_Expression_Fragmentgene_MP
Genome-wide meta-analysis of maize heterosis reveals the potential role of additive gene expression at pericentromeric loci
A. Thiemann, J. Fu, F. Seifert, R.T. Grant-Downton, T. A. Schrag, H. Pospisil, M. Frisch, A.E. Melchinger, S. Scholten
Corresponding author: Dr. Stefan Scholten (University of Hamburg, Biocenter Klein Flottbek)
E.mail: Stefan.Scholten@botanik.uni-hamburg.de
Additional file 4 Statistical comparison of MPH for GY-correlated differential gene expression.
Table shows the p-values for differential expression of all MPH-correlated genes between the 21 parental inbred lines from Thiemann et al. 2010 [11]. The genes are differentiated between those localized on MPH-ASs and not. Also given are the p-value of the t-test and the average amount of differential expression per gene together with the standard deviations (SD) and standard errors (SE).
p.value.P033.F037	p.value.P033.F039	p.value.P033.F043	p.value.P033.F047	p.value.P033.L024	p.value.P033.L035	p.value.P033.L043	p.value.P040.F037	p.value.P040.F039	p.value.P040.F043	p.value.P040.F047	p.value.P040.L024	p.value.P040.L035	p.value.P040.L043	p.value.P046.F037	p.value.P046.F039	p.value.P046.F043	p.value.P046.F047	p.value.P046.L024	p.value.P046.L035	p.value.P046.L043	p.value.P048.F037	p.value.P048.F039	p.value.P048.F043	p.value.P048.F047	p.value.P048.L024	p.value.P048.L035	p.value.P048.L043	p.value.P063.F037	p.value.P063.F039	p.value.P063.F043	p.value.P063.F047	p.value.P063.L024	p.value.P063.L035	p.value.P063.L043	p.value.P066.F037	p.value.P066.F039	p.value.P066.F043	p.value.P066.F047	p.value.P066.L024	p.value.P066.L035	p.value.P066.L043	p.value.S028.F037	p.value.S028.F039	p.value.S028.F043	p.value.S028.F047	p.value.S028.L024	p.value.S028.L035	p.value.S028.L043	p.value.S036.F037
0.792822	0.512044	0.844155	0.674707	0.650814	0.787655	0.983537	0.0009176	3.9e-05	0.0002634	0.0001275	6.86e-05	0.000887	0.0075823	5.87e-05	3.8e-06	0.0002319	9.33e-05	0.0001343	6.28e-05	0.0007189	0.965627	0.876063	0.989108	0.966444	0.925046	0.950223	0.717878	0.0143068	0.0016259	0.0129393	0.0096331	0.01794	0.025932	0.0521724	0.954966	0.925929	0.971548	0.99846	0.995677	0.940674	0.630919	0.0445852	0.0069788	0.0390738	0.0173209	0.0342677	0.0888378	0.307091	7.48e-05
0.0345536	0.501021	0.543684	0.383158	0.638456	0.598699	0.0162761	0.0019651	0.984478	0.990656	0.988701	0.0404947	0.846151	0.0008734	0.004933	0.85861	0.902709	0.773005	0.348811	0.968838	0.0016017	0.0102419	0.836758	0.82078	0.681892	0.207613	0.943859	0.0032081	0.029792	0.505422	0.52891	0.455037	0.600263	0.768273	0.0050026	0.0044262	0.976548	0.98149	0.926249	0.156206	0.953181	0.0002595	0.447477	0.041867	0.043834	0.0219661	0.990526	0.164137	0.335637	0.980688
0.878359	0.776514	0.939427	0.892277	0.210424	0.790537	0.0545961	0.0729015	0.0212017	0.0606783	0.0503325	0.984439	0.36852	0.918903	0.640446	0.368327	0.716918	0.607736	0.56213	0.987264	0.227939	0.0861683	0.0317499	0.0484496	0.0317806	0.958454	0.353589	0.87871	0.827278	0.613449	0.822037	0.826118	0.296073	0.908821	0.0547703	0.820559	0.610311	0.808483	0.731509	0.360291	0.961244	0.102324	0.0198247	0.0074414	0.0250346	0.0183806	0.969602	0.294565	0.989763	0.0118782
0.0037298	0.855733	0.335238	0.0364444	0.941621	0.1856	0.07475	0.0076051	0.782497	0.219866	0.0154529	0.873417	0.217499	0.0898923	0.0003098	0.417962	0.0854965	0.0042108	0.770629	0.0424559	0.0088784	0.001406	0.533065	0.0462501	0.0011702	0.660532	0.0433166	0.0204538	0.0014575	0.576947	0.106604	0.0109215	0.833326	0.142111	0.0140246	0.0753898	0.978442	0.706007	0.116293	0.97078	0.65877	0.294292	0.0748376	0.913952	0.795393	0.208578	0.835217	0.826134	0.571952	0.0359421
0.0887185	0.96337	0.901278	0.992323	0.304985	0.528572	0.857767	0.347676	0.929356	0.998072	0.861705	0.448878	0.864455	0.976761	0.007203	0.516697	0.447786	0.633572	0.0544071	0.12355	0.374175	0.0048436	0.334253	0.130281	0.295379	0.0079688	0.0352592	0.226713	0.0043694	0.345093	0.216192	0.483588	0.038942	0.109617	0.192869	0.998951	0.253389	0.414982	0.109548	0.990489	0.59571	0.249115	0.741599	0.595368	0.761633	0.429584	0.902536	0.946451	0.763915	0.118099
0.0659145	0.0344595	0.819627	0.5176	0.410762	0.137643	0.265314	0.698567	0.410903	0.115417	0.0336159	0.954608	0.0112158	0.955193	0.0001866	2.02e-05	0.651389	0.783728	0.0094278	0.977915	0.0018944	0.0279824	0.0053667	0.963814	0.762181	0.107972	0.397861	0.113933	0.0425782	0.0080151	0.854857	0.658229	0.327252	0.353806	0.12739	0.885229	0.596873	0.104677	0.0145589	0.998589	0.0021607	0.994363	0.244872	0.0810344	0.444229	0.188161	0.706837	0.0974292	0.669479	0.323945
0.0014309	0.0299363	0.0153046	0.19974	0.182202	0.0143783	0.19099	0.959919	0.877082	0.981645	0.363486	0.507688	0.766435	0.358389	0.978095	0.704079	0.906701	0.21657	0.508825	0.587255	0.142397	0.933044	0.920651	0.991309	0.329619	0.609858	0.812945	0.394937	0.771714	0.998708	0.917139	0.656275	0.869562	0.96934	0.528977	0.97768	0.889836	0.973189	0.323742	0.702771	0.809429	0.272201	0.980363	0.748769	0.880711	0.192279	0.491361	0.67679	0.258631	0.714269
0.51102	0.113112	0.481555	0.98702	0.636912	0.456988	0.919377	0.167983	0.0079249	0.0778542	0.71959	0.12749	0.93893	0.550688	0.863233	0.881821	0.962979	0.235857	0.935314	0.0122927	0.368075	0.458515	0.0505326	0.215163	0.957041	0.418375	0.619653	0.857603	0.670883	0.929903	0.825144	0.145023	0.775234	0.0143591	0.184819	0.814888	0.919631	0.914261	0.140329	0.891962	0.0078899	0.279475	0.365679	0.962301	0.56978	0.0271701	0.501978	0.0036484	0.134795	0.998551
0.323132	0.899585	0.832634	0.239782	0.466988	0.993726	0.553442	0.794431	0.937238	0.372242	0.0344774	0.778732	0.731118	0.947391	0.987837	0.750484	0.208936	0.0135336	0.995153	0.474499	0.951217	0.99456	0.697182	0.0737996	0.0020249	0.991162	0.331602	0.917703	0.980942	0.679364	0.124103	0.0124407	0.983633	0.476538	0.929756	0.972944	0.601888	0.111197	0.0027519	0.995677	0.269113	0.856169	0.971903	0.756131	0.137601	0.0068648	0.975932	0.546301	0.967154	0.526695
0.909489	0.987156	0.991389	0.842376	0.919598	0.77601	0.582369	0.251342	0.366188	0.385501	0.698867	0.187794	0.701512	0.0871653	0.999389	0.963619	0.972491	0.710694	0.998868	0.665085	0.81269	0.895034	0.964274	0.965241	0.880465	0.858688	0.843499	0.573884	0.798827	0.893643	0.893288	0.948077	0.845496	0.940418	0.373672	0.970806	0.905425	0.904418	0.539173	0.996296	0.532092	0.907559	0.0004915	0.0002777	0.0002998	3.05e-05	0.0027828	0.0001068	0.0127565	5e-06
0.322068	0.107707	0.465084	0.122995	0.979851	0.0349368	0.0485094	0.157548	0.0171632	0.139908	0.0206558	0.743142	0.0194717	0.0221916	0.384598	0.0513961	0.468293	0.108315	0.993831	0.0458522	0.0401735	0.308746	0.0523399	0.217722	0.0270536	0.918775	0.019849	0.0377054	0.280716	0.0405899	0.276907	0.0793871	0.956828	0.059943	0.0182387	0.593948	0.1742	0.564603	0.131057	0.998041	0.0818627	0.0654224	0.991394	0.678342	0.983511	0.691496	0.591432	0.661147	0.654247	0.991955
0.0562423	0.993403	0.997677	0.935283	0.199249	0.996506	0.737691	0.93986	0.0404116	0.049109	0.074493	0.892293	0.0571419	0.249787	0.285048	0.826037	0.896709	0.919693	0.521147	0.836439	0.988929	0.948615	0.0430827	0.0273591	0.0357351	0.895832	0.0235729	0.213853	0.397178	0.616227	0.664502	0.793637	0.625051	0.694207	0.948344	0.979708	0.147322	0.176202	0.156633	0.999163	0.0914218	0.352532	0.791048	0.0096322	0.0125298	0.018512	0.785406	0.0248069	0.121761	0.966118
0.854788	0.911895	0.841572	0.660403	0.12469	0.693996	0.898581	0.957245	0.969471	0.936212	0.808792	0.07612	0.590163	0.826187	0.915885	0.904053	0.847599	0.654684	0.0922534	0.787668	0.933922	0.968033	0.967658	0.98437	0.91522	0.172978	0.327743	0.652883	0.574587	0.576979	0.430999	0.341134	0.0326025	0.971553	0.938727	0.771259	0.735918	0.861804	0.899545	0.674395	0.0982267	0.226554	0.998794	0.997994	0.943686	0.847942	0.204165	0.562151	0.785335	0.808309
0.942067	0.0562346	0.0873814	0.993412	0.300306	0.0146403	0.93231	0.942257	0.0112891	0.0162893	0.873508	0.0675441	0.0126644	0.786027	0.654743	0.0004491	0.0033655	0.487183	0.0282259	0.0003875	0.328408	0.276711	0.0001609	8.17e-05	0.083833	0.0015115	2.76e-05	0.106704	0.0556903	0.883913	0.928135	0.123494	0.950265	0.868941	0.117645	0.570319	0.383002	0.462952	0.598937	0.867844	0.241866	0.763172	0.0404985	0.935899	0.954897	0.0716772	0.932209	0.896554	0.212999	0.0220334
0.251008	0.0199782	0.350685	0.322755	0.0792658	0.335408	0.329469	0.6123	0.907245	0.744579	0.643489	0.943289	0.479668	0.588203	0.594099	0.951465	0.725954	0.58863	0.997111	0.417871	0.481828	0.797022	0.117964	0.726268	0.714414	0.154547	0.844068	0.837656	0.774452	0.736625	0.811769	0.792541	0.888965	0.687158	0.68215	0.272369	0.925946	0.310195	0.178304	0.940905	0.103702	0.129016	0.870837	0.682556	0.898321	0.848809	0.831364	0.788368	0.850566	0.46132
0.0562163	0.139287	0.652627	0.208865	0.44155	0.424665	0.806687	0.0037002	0.0025048	0.971629	0.0054234	0.973017	0.0497814	0.209515	0.413077	0.454028	0.231639	0.636784	0.139971	0.935481	0.936786	0.276464	0.325637	0.204467	0.345231	0.121062	0.777052	0.998334	0.173428	0.206304	0.318572	0.380774	0.297123	0.75449	0.968494	0.126007	0.152549	0.622602	0.157847	0.486702	0.514199	0.870975	0.0842023	0.125216	0.498439	0.187426	0.402177	0.621501	0.911721	8.01e-05
0.663657	0.592472	0.0983479	0.580385	0.487521	0.856398	0.513137	0.940793	0.989918	0.0030362	0.999386	0.0432509	0.786203	0.995289	0.0004044	0.0001159	0.870674	0.0006392	0.419455	0.0014713	0.0002196	0.968674	0.976713	0.0019136	0.979717	0.0589745	0.807475	0.978564	0.0398272	0.015925	0.749175	0.0301306	0.958432	0.138872	0.0103895	0.596958	0.407894	0.196274	0.330899	0.759754	0.744328	0.321257	0.0235689	0.0114645	0.833327	0.0108352	0.930816	0.120135	0.0269164	0.0116276
0.292646	0.864735	0.997677	0.470361	0.834878	0.776862	0.161789	0.13674	0.0121239	0.0023538	3.18e-05	0.0133383	0.0186967	0.297424	0.0080404	0.0003192	0.0003374	5.7e-06	0.0036523	0.0004107	0.0268381	0.0025927	0.0001363	8.1e-06	1e-07	0.0001557	3.49e-05	0.0073579	0.0265673	0.0017176	0.0005465	3.18e-05	0.0136148	0.0047081	0.0463526	0.668772	0.973185	0.924186	0.209925	0.99226	0.969225	0.323381	0.0014554	9.1e-05	1.3e-05	1e-07	0.0005079	0.0003481	0.0147898	0.0016015
0.0828704	0.0237989	0.996016	0.0334639	0.350227	0.883621	0.03646	0.374442	0.0813388	0.85221	0.105318	0.562422	0.932714	0.220941	0.116443	0.0098008	0.993929	0.0328774	0.433333	0.928375	0.0358709	0.0789786	0.008904	0.965864	0.0037989	0.161076	0.77553	0.0255835	0.0163494	0.0012815	0.760005	0.0046658	0.130596	0.5696	0.0021318	0.492164	0.137534	0.797441	0.10988	0.797418	0.934704	0.167444	0.0109333	0.0009532	0.75105	0.0014253	0.0888972	0.570959	0.008531	0.0034236
0.17639	0.763258	0.903042	0.39145	0.325318	0.975836	0.043958	0.716144	0.232311	0.384551	0.0526682	0.699558	0.685261	0.38367	0.648366	0.0009283	0.0090012	0.0004979	0.782134	0.0205637	0.92842	0.690283	0.003447	0.0033658	8.14e-05	0.663364	0.0199116	0.960188	0.0261516	0.981848	0.903622	0.842677	0.0835526	0.624158	0.001574	0.0448572	0.973179	0.911526	0.866711	0.0549295	0.567413	0.0016731	0.101834	0.888586	0.95611	0.502892	0.195964	0.899061	0.0366821	0.0635141
0.399654	0.949808	0.381715	0.0120328	0.780151	0.728701	0.620287	0.507757	0.922086	0.368684	0.0079622	0.665962	0.723214	0.729514	0.0184537	0.524609	0.0184381	0.0001499	0.918727	0.744961	0.0492164	0.474569	0.950229	0.227091	0.0018379	0.74262	0.752281	0.667359	0.442779	0.928045	0.280476	0.010244	0.814185	0.795427	0.611214	0.177549	0.891764	0.101565	0.0005041	0.999174	0.982748	0.206542	0.653918	0.838698	0.46739	0.0121946	0.657728	0.651263	0.866516	0.164701
0.996083	0.144869	0.992402	0.911717	0.870688	0.737003	0.69702	0.211948	0.946365	0.178469	0.0837852	0.413437	0.497313	0.0535412	0.287119	0.904173	0.337706	0.160947	0.745683	0.632922	0.0439258	0.109759	0.989372	0.0507956	0.0153897	0.260977	0.24458	0.0149518	0.250116	0.871476	0.223954	0.150974	0.666004	0.635276	0.0277701	0.402625	0.870565	0.354364	0.140108	0.771467	0.694987	0.0469178	0.109472	0.990777	0.102096	0.0416326	0.44484	0.458269	0.0319726	0.0565294
0.0003509	0.0112851	0.866764	0.833824	0.143823	0.0152024	0.129196	0.701462	0.984981	0.0523645	0.0359497	0.750671	0.861259	0.584474	0.99961	0.787086	0.0097989	0.0056424	0.497997	0.445732	0.13968	0.751744	0.99252	0.0269335	0.0137331	0.748591	0.832728	0.544232	0.608966	0.937015	0.0715776	0.0700191	0.892885	0.936292	0.58387	0.782658	0.9848	0.088043	0.0307509	0.90512	0.899357	0.539721	0.963279	0.876079	0.0079334	0.0045736	0.540932	0.616982	0.304214	0.955949
0.989369	0.692652	0.974931	0.115563	0.857603	0.452117	0.639717	0.889342	0.839259	0.984863	0.192176	0.617482	0.717248	0.864351	0.938206	0.370616	0.874386	0.0389918	0.997182	0.267056	0.412519	0.878078	0.364656	0.752738	0.0090153	0.98926	0.182855	0.3978	0.14456	0.0103581	0.0907816	0.0008261	0.524212	0.0135197	0.0076027	0.0490598	0.0033243	0.0302891	3.67e-05	0.187771	0.0005344	0.0009207	0.806801	0.257506	0.670876	0.010699	0.984805	0.244498	0.376337	0.837809
0.750438	2.63e-05	0.977398	3e-07	0.948054	0.936389	0.953785	0.448215	8.9e-05	0.79187	3e-07	0.638843	0.666181	0.737934	0.887211	1e-07	0.699416	0	0.807051	0.615312	0.581622	0.617899	1e-07	0.270572	0	0.364593	0.273173	0.341472	0.212001	0.0002922	0.466373	8.5e-06	0.553538	0.460205	0.39616	0.243755	0.0015247	0.481913	3.9e-06	0.497657	0.337193	0.363185	0.828621	5.9e-06	0.977941	0	0.969822	0.967015	0.98183	0.668311
0.594162	0.923245	0.90647	0.862889	0.633426	0.983741	0.471173	0.991761	0.464598	0.946428	0.38953	0.956806	0.602171	0.153829	0.981368	0.310151	0.892662	0.302818	0.999304	0.487706	0.0567615	0.636545	0.0707787	0.324809	0.0205983	0.693578	0.0808578	0.009441	0.186872	0.0056398	0.0820116	0.0083269	0.404429	0.0273093	0.0002355	0.822548	0.167139	0.599641	0.0771304	0.937076	0.187447	0.0098341	0.951722	0.29189	0.791418	0.209368	0.987155	0.514495	0.0931399	0.997656
0.799818	0.980567	0.977175	0.565687	0.197261	0.784718	0.353084	0.457467	0.156771	0.138621	0.762925	0.935371	0.449317	0.886464	0.458037	0.836781	0.904835	0.204729	0.0435136	0.418017	0.086629	0.67635	0.301675	0.2005	0.889418	0.810755	0.597963	0.979996	0.454285	0.825443	0.854606	0.229509	0.0615194	0.491478	0.07422	0.741094	0.961241	0.976597	0.322207	0.100054	0.664296	0.190511	0.915578	0.585878	0.536462	0.964466	0.633684	0.914554	0.917336	0.995742
0.660442	0.669194	0.711845	0.0083163	0.305001	0.768628	0.913534	0.822544	0.779289	0.833863	0.0017542	0.106236	0.906803	0.993726	0.985659	0.99758	0.999478	0.0004106	0.0532093	0.920835	0.800956	0.774614	0.85542	0.834524	5.3e-06	0.0040166	0.566087	0.478073	0.751646	0.651039	0.668869	0.0053704	0.291132	0.873186	0.953893	0.842521	0.747482	0.764097	0.0022131	0.255079	0.898313	0.97435	0.858894	0.796095	0.783102	0.0011307	0.185951	0.934209	0.999245	0.906327
1.57e-05	0.762399	0.0023203	0.822163	0.125259	0.0001672	0.0562658	0.0001841	0.832852	0.001782	0.904446	0.0651349	0.0017403	0.137917	0.0011386	0.920283	0.0619104	0.81918	0.660871	0.0136507	0.54823	0.000202	0.894269	0.0014185	0.940528	0.102475	0.0005196	0.149984	0.0007707	0.96283	0.0192303	0.897488	0.473721	0.0157795	0.33235	0.0015697	0.994833	0.0280386	0.937681	0.410876	0.0039772	0.301022	0.0009963	0.927574	0.0294871	0.79125	0.559334	0.0304077	0.607485	2.66e-05
0.947246	0.707072	0.834628	0.321959	0.480317	0.95441	0.359114	0.855663	0.295924	0.421436	0.0686627	0.750796	0.663164	0.795315	0.946037	0.785948	0.915425	0.420442	0.46742	0.999928	0.292791	0.744449	0.170162	0.17935	0.0128316	0.89638	0.424641	0.910705	0.654119	0.94835	0.997039	0.687698	0.215015	0.863889	0.0690655	0.402255	0.92187	0.858312	0.938685	0.0534657	0.527464	0.0153616	0.414342	0.971086	0.90355	0.859838	0.0792012	0.685949	0.0698183	0.606696
0.0795697	0.461069	0.167097	0.183445	0.944079	0.48549	0.319142	0.0023308	0.941476	0.936212	0.0016604	0.135889	0.807829	0.95867	0.0002453	0.874207	0.980634	0.0014137	0.175962	0.711144	0.893383	0.0001326	0.573927	0.906375	2.43e-05	0.0200553	0.28984	0.606689	0.0008585	0.915152	0.888746	0.0031094	0.26029	0.822549	0.941352	0.0051102	0.987778	0.838716	0.0027862	0.359165	0.928065	0.997723	0.0001864	0.833944	0.979691	0.0003927	0.132023	0.697586	0.883448	6.86e-05
0.756441	0.996473	0.986907	0.651551	0.914178	0.819938	0.929907	0.0622561	0.008495	0.0056456	0.000349	0.0209957	0.0413049	0.0302516	4.91e-05	3.8e-06	2.74e-05	2.1e-06	0.0002269	3.2e-05	1.88e-05	0.0065195	0.0008249	0.0001964	4.9e-06	0.0023969	0.0011629	0.0019243	0.914628	0.922485	0.878592	0.468256	0.989593	0.961951	0.988022	0.140985	0.0336855	0.0284628	0.0008023	0.102295	0.0482727	0.0226467	0.0038937	0.0005866	0.0004323	2.05e-05	0.0067727	0.0078773	0.0037609	1.94e-05
0.330931	0.850981	0.851635	0.476691	0.706332	0.545384	0.220892	0.311156	0.752919	0.921807	0.349666	0.502582	0.710057	0.222925	0.629184	0.959006	0.733135	0.664841	0.935348	0.435798	0.405396	0.362753	0.802845	0.841144	0.286243	0.577195	0.626933	0.220708	0.273597	0.705279	0.859759	0.362169	0.648337	0.749152	0.115972	0.884772	0.964544	0.424847	0.864287	0.996595	0.177604	0.688736	0.0578692	0.338761	0.954037	0.0715013	0.278244	0.986545	0.0582763	0.001265
0.798308	0.937759	0.774934	0.811264	0.353588	0.989173	0.10109	0.43434	0.594493	0.315625	0.973058	0.0472242	0.755327	0.032908	0.127107	0.190945	0.115074	0.728578	0.0238776	0.384108	0.0016435	0.892208	0.96267	0.756025	0.70129	0.307893	0.954071	0.159056	0.406536	0.540418	0.272838	0.970817	0.12842	0.787309	0.0080438	0.400004	0.517351	0.263279	0.909793	0.0677144	0.676579	0.0053721	0.939605	0.869352	0.995415	0.29437	0.80355	0.689445	0.57526	0.998901
0.957636	0.981515	0.975405	0.962848	0.746812	0.940591	0.0091635	0.0415292	0.0256393	0.0107488	0.0103661	0.131277	0.0441296	0.954224	0.959416	0.962791	0.994734	0.99836	0.79667	0.919167	0.0048478	0.70118	0.744098	0.866924	0.810977	0.291169	0.576481	0.0015552	0.0663363	0.051114	0.0299534	0.0400902	0.431866	0.109447	0.800186	0.871824	0.826543	0.68988	0.618703	0.998589	0.863418	0.0553845	0.799214	0.839063	0.93343	0.901631	0.520961	0.784803	0.0043782	0.0085051
0.695743	0.953394	0.789188	0.931968	0.723066	0.101746	0.666553	0.0012693	1.69e-05	0.0006542	1.58e-05	0.0008743	0.0247437	0.0020587	3.7e-06	1e-07	3.8e-05	1.3e-06	8.41e-05	0.0002004	7.9e-06	5.64e-05	2e-06	1.63e-05	2e-07	5.51e-05	0.0004282	7.24e-05	0.0005614	1.6e-05	0.0010914	9.11e-05	0.005966	0.0311996	0.0002823	0.16613	0.0147063	0.188855	0.0056181	0.252757	0.654445	0.0968701	0.0001288	5.2e-06	0.0002217	4.2e-06	0.0011509	0.0170631	0.000715	4e-07
0.856994	0.863049	0.834628	0.87866	0.938421	0.788152	0.997692	0.986603	0.990693	0.977462	0.987573	0.952672	0.984646	0.864382	0.974816	0.94035	0.922483	0.957155	0.998384	0.927503	0.953849	0.969685	0.994346	0.977297	0.960669	0.926434	0.993155	0.826027	0.882126	0.830612	0.754047	0.887662	0.956937	0.850702	0.994239	0.935185	0.883719	0.825004	0.888744	0.989721	0.869061	0.993036	0.43873	0.390433	0.301434	0.407606	0.636042	0.441966	0.766126	0.0118899
0.947431	0.94829	0.97708	6.7e-06	0.963588	0.988694	0.75315	0.803431	0.792741	0.881223	4.6e-06	0.951146	0.858805	0.606217	0.898545	0.838857	0.91799	1.17e-05	0.995929	0.914299	0.617895	0.938642	0.917602	0.947691	4e-07	0.977386	0.964025	0.761405	0.634131	0.566306	0.642998	7.33e-05	0.890545	0.739356	0.3075	0.130414	0.105331	0.141516	0.0008023	0.308261	0.0918115	0.0167041	0.455591	0.420344	0.479065	2.47e-05	0.773461	0.599352	0.309591	0.908312
0.24516	0.077823	0.287303	0.0404417	0.660567	0.0874297	0.788493	0.943849	0.829755	0.998072	0.701617	0.72643	0.951871	0.0862013	0.967029	0.863132	0.994359	0.735682	0.87976	0.974533	0.0421374	0.740817	0.993666	0.829295	0.926399	0.420654	0.87952	0.0144884	0.925507	0.497932	0.843243	0.404152	0.967256	0.772165	0.123858	0.961237	0.866483	0.991175	0.693493	0.870742	0.97563	0.0344793	0.941375	0.865918	0.983522	0.689907	0.792014	0.977729	0.0779499	0.0896107
0.157622	0.0997511	0.204785	0.0239318	0.446932	0.125975	0.343363	0.464813	0.762838	0.634555	0.959355	7.53e-05	0.467381	0.31111	0.925922	0.660946	0.882317	0.34547	0.0502332	0.879017	0.987855	0.0252219	0.0057717	0.0066768	0.0001803	0.8643	0.008462	0.0625831	0.359962	0.141476	0.279881	0.0534586	0.310983	0.392238	0.536607	0.667325	0.37314	0.551439	0.0824976	0.16656	0.560467	0.806556	0.496829	0.245131	0.404158	0.0575575	0.191923	0.544004	0.779129	0.987758
0.0496317	0.836999	0.978336	0.945448	0.474079	0.597611	0.89785	0.0150241	0.405858	0.880108	0.852317	0.0817604	0.262231	0.583073	0.696046	0.803216	0.445849	0.331983	0.998384	0.895296	0.621473	0.478317	0.916289	0.466397	0.368653	0.897417	0.969454	0.79913	0.819317	0.544532	0.168242	0.172506	0.953438	0.729816	0.329784	0.603475	0.895669	0.523716	0.377987	0.989215	0.961154	0.748868	0.287419	0.984181	0.663129	0.586216	0.855968	0.97409	0.926814	0.0433114
0.820019	0.436649	0.926028	0.178947	0.9589	0.698247	0.896951	0.958815	0.227535	0.990656	0.289344	0.971856	0.891058	0.999696	0.898877	0.0314985	0.891197	0.706059	0.860748	0.934189	0.777845	0.31692	0.925747	0.279297	0.0033392	0.442426	0.139346	0.397441	0.0107656	0.576787	0.0163796	0.0004537	0.0799061	0.0114665	0.0092979	0.951904	0.113664	0.91878	0.535953	0.924198	0.980713	0.884182	0.67376	0.604158	0.718001	0.051201	0.876655	0.602561	0.813283	0.73081
0.94729	0.9074	0.776321	0.879206	0.726781	0.960798	0.914022	0.0097676	0.0006788	0.0362956	0.0006416	0.0342612	0.0077489	0.0152427	0.0021667	0.0001925	0.0409855	0.0008303	0.0642445	0.0018447	0.0035023	0.923356	0.650936	0.938416	0.53553	0.909527	0.88034	0.948531	0.996359	0.772733	0.7895	0.791738	0.846697	0.991252	0.982528	0.998391	0.84745	0.830355	0.793817	0.895856	0.996954	0.980687	0.900936	0.968806	0.567208	0.944556	0.64131	0.910609	0.882046	0.0153694
0.971561	0.878003	0.846215	0.90876	0.414297	0.529307	0.977147	0.0961665	0.0145869	0.0089166	0.0202085	0.670946	0.391682	0.070128	0.216636	0.0367158	0.0586724	0.0926867	0.979569	0.678131	0.121682	0.795129	0.444626	0.274445	0.412703	0.758912	0.953107	0.672715	0.58202	0.222252	0.178814	0.346578	0.936002	0.970405	0.392054	0.536144	0.210728	0.167176	0.182847	0.99661	0.917411	0.293128	0.0133768	0.0020863	0.0013528	0.0029396	0.502069	0.207161	0.0182154	0.0385186
0.665516	0.971839	0.690394	0.362592	0.872172	0.551707	0.781448	0.746799	0.986585	0.611231	0.389165	0.869962	0.665469	0.866822	0.988895	0.765027	0.217072	0.858073	0.973379	0.998352	0.925602	0.91952	0.942999	0.287233	0.507884	0.984602	0.828904	0.970877	0.766682	0.991097	0.514336	0.418774	0.929904	0.72067	0.856482	0.87335	0.993457	0.550786	0.417955	0.986454	0.768479	0.921137	0.979566	0.870955	0.222029	0.696291	0.975885	0.949184	0.984578	0.890652
0.935469	0.803573	0.725777	0.97608	0.817643	0.588175	0.56338	0.25316	0.766664	0.911852	0.403937	0.699987	0.0687848	0.0697575	0.900046	0.916723	0.875681	0.962842	0.975513	0.492902	0.43198	0.899649	0.420693	0.217733	0.678946	0.404895	0.934056	0.919918	0.930115	0.769659	0.650663	0.987047	0.863177	0.653217	0.512178	0.978366	0.771992	0.657888	0.95682	0.882749	0.726916	0.655472	0.86552	0.910286	0.788049	0.953617	0.931731	0.558313	0.527067	0.367868
0.0312051	0.0925721	0.584108	0.0001487	0.888811	0.897477	0.0003847	0.271139	0.0076969	0.939186	3e-06	0.914561	0.514275	0.0001211	0.235356	0.0050167	0.928765	1.17e-05	0.987367	0.567547	2.35e-05	0.183507	0.0167046	0.798651	1.4e-06	0.982577	0.600214	0.0001125	0.118746	0.0157718	0.72587	5.19e-05	0.996874	0.738254	2.81e-05	0.983362	0.0001845	0.618207	0	0.290652	0.0172681	1e-07	0.0455684	0.0461339	0.54339	2.03e-05	0.934695	0.895691	0.0006583	0.0217737
0.219874	0.0060824	0.344227	0.58284	0.612145	0.350266	0.0420636	0.0228151	5.22e-05	0.0134942	0.0554399	0.965934	0.996823	0.0031917	0.0741097	0.0002175	0.123522	0.275728	0.955086	0.792108	0.0066777	0.964102	0.161395	0.961256	0.898003	0.0347834	0.0104852	0.618707	0.137622	0.0009333	0.13843	0.399467	0.801366	0.645591	0.0091139	0.58595	0.0226445	0.554082	0.778379	0.450051	0.200974	0.0949858	0.154375	0.0011046	0.160322	0.3841	0.762031	0.628311	0.0414726	0.0114988
0.882348	0.26706	0.694569	0.0075474	0.81639	0.0923738	0.957443	0.987879	0.455095	0.88563	0.0131481	0.51191	0.324714	0.945184	0.943171	0.191339	0.717289	0.0057465	0.92343	0.12355	0.963794	0.347928	0.0166277	0.0645833	2.11e-05	0.875783	0.0033445	0.451856	0.909475	0.203074	0.607695	0.007066	0.837584	0.18609	0.969362	0.962085	0.332139	0.732147	0.0044602	0.864985	0.155872	0.992065	0.560703	0.952244	0.887158	0.149837	0.163905	0.881131	0.522745	0.995065
0.376657	0.487084	0.268583	0.596558	0.459367	0.0026585	0.405879	0.845786	0.869596	0.670712	0.945961	0.779698	0.067252	0.872374	0.894436	0.877788	0.995836	0.736378	0.972372	0.417871	0.850225	0.817714	0.833087	0.975518	0.591945	0.852627	0.39364	0.80503	0.784869	0.782425	0.966636	0.660223	0.895409	0.506861	0.750716	0.936866	0.917597	0.726572	0.969093	0.949237	0.0526221	0.92302	0.0266135	0.0327862	0.115634	0.0118692	0.0931298	0.806573	0.0572283	0.246185
0.799369	0.532848	0.871096	0.772294	0.305287	0.9478	0.962522	0.485762	0.181527	0.513386	0.417481	0.505256	0.86944	0.741273	0.984197	0.894642	0.987286	0.991428	0.0897708	0.643749	0.842773	0.989686	0.793809	0.981693	0.957269	0.0675208	0.706221	0.914186	0.905898	0.921209	0.92325	0.943999	0.0697759	0.546806	0.691259	0.983362	0.771782	0.973386	0.937825	0.160834	0.819068	0.94777	0.0248982	0.003865	0.0264292	0.0164264	0.965506	0.251415	0.13864	0.632175
0.78136	0.751008	0.993367	0.169684	0.547264	0.0224961	0.052512	0.714157	0.629397	0.987717	0.200302	0.336215	0.0358208	0.0609796	0.169484	0.240164	0.0642994	0.0002264	0.665818	0.998505	0.977423	0.451671	0.590069	0.0974662	0.0001481	0.77763	0.806292	0.896245	0.797781	0.668249	0.993864	0.168146	0.581045	0.057865	0.0308405	0.980962	0.930384	0.885228	0.0382047	0.871232	0.103065	0.132907	0.910889	0.831408	0.942937	0.0706873	0.684823	0.108766	0.145246	0.961416
0.932848	0.0004855	0.749617	0.0195815	0.919014	0.910702	0.0755764	0.977663	0.0006981	0.891422	0.028735	0.739473	0.99326	0.222651	0.775422	1.33e-05	0.467359	0.0034952	0.993121	0.68958	0.0157943	0.312874	5.5e-06	0.0494061	3.76e-05	0.625394	0.182764	0.0026951	0.697435	2.7e-05	0.323525	0.0038128	0.969458	0.689112	0.0089079	0.509359	2.68e-05	0.200329	0.0003807	0.904702	0.363978	0.0024117	0.1535	0.104558	0.496848	0.669009	0.0812748	0.25121	0.987332	0.526469
0.0551403	0.0245997	0.0634379	0.0033659	0.694778	0.0677345	0.96373	0.951903	0.730263	0.912608	0.298744	0.536726	0.993308	0.212125	0.0190207	0.0020937	0.0198594	0.0007323	0.553782	0.0293142	0.833965	0.0665446	0.011961	0.0145529	0.00025	0.542677	0.0481714	0.935112	0.271947	0.0691412	0.163391	0.0167838	0.952947	0.403725	0.838867	0.0393536	0.0071704	0.0209701	0.0002944	0.491513	0.0226352	0.814705	0.573158	0.241774	0.40011	0.0368113	0.969783	0.704981	0.664586	0.248086
0.0001729	0.466044	0.0003548	0.987479	0.176441	2.8e-06	0.107714	0.937932	0.0430672	0.892675	0.0008046	0.235094	0.414095	0.246022	0.0083156	0.9678	0.0092819	0.591288	0.761536	0.000219	0.667603	0.710339	0.0020493	0.850549	4.5e-06	0.020532	0.941652	0.0159427	0.0758211	0.836979	0.0393679	0.206599	0.950559	0.0078582	0.96298	0.0003958	0.312628	0.0002388	0.896613	0.0823461	1.6e-06	0.0389404	0.122072	0.756131	0.0668892	0.0893727	0.991405	0.0165741	0.988747	0.0198992
0.121141	0.231426	0.426205	0.0076557	0.505681	0.109969	0.0790914	0.688147	0.75735	0.936498	0.0722195	0.929903	0.695169	0.57631	0.705271	0.715576	0.91799	0.0767692	0.978932	0.674458	0.487245	0.0451584	0.0499019	0.0687221	0.0001274	0.139707	0.0207243	0.0206927	0.749862	0.775205	0.922494	0.116914	0.977125	0.788331	0.548543	0.961237	0.966039	0.979713	0.218383	0.986964	0.959357	0.867667	0.724045	0.777469	0.905311	0.066237	0.965772	0.768023	0.636738	0.382989
0.0992348	0.148597	0.411494	0.0321169	0.675979	0.121399	0.0010547	0.0002208	6.07e-05	0.0003917	6.3e-06	0.0020069	0.0003454	0.533994	0.75688	0.677037	0.952116	0.319176	0.995553	0.79596	1.86e-05	0.420846	0.375712	0.651998	0.0500923	0.897483	0.409019	0.0002487	0.400992	0.345602	0.679766	0.130301	0.946409	0.538101	4.18e-05	0.915881	0.923001	0.703897	0.938492	0.491983	0.819165	1e-07	0.0001758	0.0001801	0.0013363	1.76e-05	0.0175992	0.0013161	0.340687	9e-07
0.618076	0.960539	0.963519	0.765628	0.105485	0.0183824	0.752195	0.75338	0.991864	0.993243	0.859335	0.0501116	0.0707644	0.879812	0.988516	0.875501	0.920133	0.988962	0.349307	0.186521	0.981516	0.804303	0.998696	0.994107	0.847807	0.0619801	0.0356276	0.89239	0.180985	0.501446	0.504691	0.291992	0.0124105	0.005082	0.22346	0.514847	0.837428	0.829066	0.505916	0.028063	0.0072713	0.560283	0.949104	0.919005	0.908871	0.982361	0.242426	0.212656	0.997612	0.412098
0.524618	0.0002512	0.205382	0.410611	0.207524	2.14e-05	2.21e-05	0.0022128	0.907966	0.0168219	0.0025716	0.0190141	0.945394	0.974482	0.457602	0.10356	0.945751	0.646964	0.984881	0.0638931	0.0276792	0.0748089	0.634662	0.324332	0.0693392	0.4198	0.400548	0.317139	0.741721	0.0245387	0.960547	0.893607	0.958197	0.0272909	0.0028002	0.881696	0.0014692	0.407378	0.62478	0.421365	0.0001852	4.38e-05	0.538958	0.0736564	0.958511	0.694976	0.986282	0.0754059	0.0345795	0.0003588
0.478307	0.710942	0.97652	0.992984	0.925857	0.994794	0.944655	0.266203	0.923282	0.819545	0.859753	0.953006	0.807365	0.925019	0.0727156	7.88e-05	0.0128501	0.0048761	0.0047083	0.00245	0.001361	0.301375	0.905908	0.780268	0.859333	0.971618	0.819573	0.938077	0.80347	0.345602	0.922717	0.841833	0.777793	0.880845	0.724865	0.993168	0.193309	0.745111	0.5227	0.522874	0.590479	0.423386	0.841592	0.355541	0.916589	0.80206	0.751468	0.866609	0.796599	0.997481
0.0307537	0.0327318	0.0676481	0.363913	0.0376885	0.0215112	0.0005872	0.382207	0.24866	0.381305	0.889116	0.0822761	0.355386	0.0285716	0.124382	0.0498261	0.178287	0.614645	0.0531343	0.101854	0.001872	0.334803	0.200983	0.228772	0.809389	0.0694916	0.21722	0.0127446	0.654728	0.470835	0.620336	0.982597	0.400864	0.664501	0.0326036	0.513361	0.345739	0.478514	0.913656	0.207869	0.390794	0.0121303	0.84081	0.949918	0.858281	0.255434	0.977766	0.856896	0.744593	0.972296
0.769276	0.721308	0.379595	0.375097	0.98969	0.892216	0.742944	0.592291	0.880579	0.565101	0.585366	0.914071	0.991996	0.940068	0.832264	0.0620375	0.0248666	0.024675	0.562017	0.218652	0.115769	0.997687	0.348138	0.0559107	0.0540298	0.769856	0.551889	0.455066	0.855542	0.107023	0.0241025	0.0400017	0.617359	0.362189	0.132192	0.730638	0.857611	0.524225	0.480939	0.992325	0.991431	0.923875	0.945662	0.195428	0.038296	0.0422032	0.714056	0.513717	0.366282	0.995548
0.433841	0.717367	0.504349	0.101366	0.420849	0.841694	0.968266	0.258413	0.911302	0.765297	0.223713	0.114475	0.993047	0.914903	0.85473	0.358307	0.24711	0.0274227	0.805429	0.610108	0.800236	0.195254	0.958182	0.780617	0.202543	0.087455	0.945981	0.854248	0.296121	0.821212	0.59088	0.187661	0.307337	0.974193	0.951852	0.0110283	0.59136	0.820655	0.963036	0.0058039	0.259017	0.124381	0.34188	0.815155	0.550499	0.111807	0.31254	0.956745	0.983866	0.985684
0.0002772	4.33e-05	0.002487	6.53e-05	0.838595	0.0014229	0.0012642	0.280259	0.0304242	0.404549	0.0254602	0.217015	0.566287	0.450132	0.0178608	0.0005575	0.0680866	0.0019078	0.936138	0.0829977	0.0397282	0.0064966	0.0002677	0.0045455	3.92e-05	0.987141	0.0122566	0.0129258	0.786906	0.236341	0.870474	0.277294	0.0745248	0.988222	0.897851	0.120672	0.0105435	0.183851	0.0038603	0.722954	0.228226	0.11272	0.108869	0.607416	0.0769302	0.550723	1.64e-05	0.0506654	0.104333	0.0087953
0.856125	0.939428	0.991389	0.951733	0.994295	0.944712	0.948708	0.0048427	0.0243893	0.0124288	0.0047218	0.0076746	0.007908	0.0115456	4.3e-05	0.0004924	0.0012532	0.0003927	0.0014504	9.4e-05	0.0001345	0.790432	0.989372	0.969267	0.863313	0.925111	0.842423	0.883002	0.970405	0.783486	0.891047	0.974398	0.95819	0.981236	0.977763	0.958497	0.895432	0.960279	0.993075	0.996819	0.992264	0.993654	0.0090689	0.0923918	0.0507399	0.018434	0.0775426	0.0417902	0.0444302	0.0009646
0.731857	0.0267713	0.0011001	0.302925	0.371243	0.0013996	0.0827314	0.0137008	0.663796	0.973999	0.0821428	0.0802095	0.877476	0.317962	0.717146	0.491055	0.0870062	0.999131	0.999918	0.190927	0.856724	0.773138	0.414094	0.0194913	0.958481	0.959409	0.0976303	0.771246	0.109467	0.982668	0.439456	0.536352	0.65354	0.817449	0.802237	0.952057	0.256357	0.0239547	0.812079	0.933391	0.0434359	0.515957	0.229948	0.897526	0.252105	0.705271	0.820016	0.647164	0.969474	0.0181267
0.120304	0.382739	0.975826	0.451921	0.913437	0.551568	0.750146	0.728812	0.0279623	0.708775	0.0407697	0.718456	0.118431	0.875015	0.952167	0.0047424	0.526142	0.0200016	0.704517	0.0294158	0.677411	0.863423	0.0159601	0.460826	0.0083446	0.605197	0.0323864	0.770382	0.871296	0.0090126	0.449673	0.0258817	0.688557	0.0696733	0.681888	0.086445	0.65873	0.82495	0.684627	0.828483	0.893147	0.506266	0.403456	0.105377	0.907906	0.133766	0.97375	0.369753	0.988042	0.785388
0.570688	0.84762	0.978993	0.844228	0.90013	0.461367	0.886694	0.402344	0.634416	0.973999	0.973475	0.669186	0.325443	0.754329	0.921969	0.986614	0.872601	0.611725	0.998384	0.832837	0.977523	0.382583	0.603002	0.937667	0.985435	0.655794	0.212782	0.712699	0.634314	0.818948	0.951819	0.827374	0.930703	0.587152	0.910621	0.814748	0.928337	0.921076	0.719498	0.993493	0.692263	0.976454	0.17172	0.366104	0.79155	0.916116	0.560392	0.1971	0.569914	0.773999
0.605607	0.673666	0.992402	0.428781	0.0960147	0.733426	0.860083	0.230063	0.199408	0.735351	0.863973	0.0025326	0.324892	0.493569	0.656708	0.583515	0.982944	0.488074	0.0592125	0.753615	0.868658	0.948628	0.969882	0.520823	0.0147618	0.349919	0.829906	0.766664	0.922111	0.939165	0.505799	0.0403974	0.525236	0.844076	0.674614	0.955654	0.960234	0.598039	0.0256106	0.536914	0.861928	0.739811	0.395841	0.38081	0.869583	0.605683	0.0205165	0.604193	0.750713	0.0826198
0.422498	0.606908	0.696464	0.346171	0.963935	0.691547	0.589266	0.609261	0.702691	0.793894	0.44348	0.880104	0.836197	0.771024	0.224557	0.24938	0.421314	0.13907	0.982084	0.448629	0.326361	0.85987	0.906056	0.929612	0.635074	0.672615	0.986695	0.937846	0.79718	0.841121	0.878	0.648299	0.812872	0.968848	0.896174	0.856715	0.88027	0.906502	0.611223	0.881741	0.971652	0.920384	0.0219305	0.0351651	0.0457323	0.0082782	0.59159	0.135288	0.0897051	0.0238724
0.926832	0.49253	0.67012	0.841654	0.965584	0.933658	0.737235	0.0219055	0.186397	0.111837	0.0254404	0.0099424	0.01884	0.068344	0.0354114	0.352612	0.343977	0.0976169	0.0810254	0.0312326	0.102645	0.824629	0.905908	0.969279	0.90252	0.766378	0.759965	0.96037	0.123377	0.007366	0.0200376	0.0844729	0.282562	0.16881	0.0275431	0.998348	0.659633	0.78917	0.939099	0.998041	0.994594	0.919022	0.328375	0.913418	0.79155	0.453502	0.417982	0.401532	0.658905	0.0484128
9.54e-05	0.521805	0.98218	0.970285	0.136608	5.83e-05	0.992969	0.0927757	0.773315	0.198774	0.0942529	0.882655	0.0770959	0.188241	0.200194	0.500807	0.108623	0.0418316	0.998756	0.156651	0.0408377	0.406344	0.302808	0.0134584	0.0032948	0.875497	0.268022	0.0201887	0.398786	0.222402	0.0200491	0.0123123	0.895653	0.415469	0.0061919	0.020988	0.998935	0.617258	0.349635	0.692593	0.0054239	0.457707	0.0563126	0.784676	0.184038	0.0828467	0.924057	0.0924024	0.210703	0.0016259
0.0115988	0.0443225	0.379648	0.446926	0.187539	0.006409	0.049037	0.924532	0.978765	0.725125	0.512422	0.897539	0.888425	0.97336	0.998148	0.977138	0.623017	0.378055	0.929037	0.980891	0.908578	0.0532495	0.0745379	0.422249	0.529587	0.187888	0.0172142	0.128964	0.0392258	0.0549608	0.454119	0.619091	0.327333	0.0498116	0.074619	0.140774	0.187742	0.709884	0.762084	0.474485	0.054912	0.183707	0.900244	0.958094	0.731782	0.535722	0.965906	0.864988	0.999179	0.885217
0.0401821	0.707072	0.80527	0.13238	0.380426	0.658756	0.322862	0.056399	0.751185	0.858619	0.139329	0.201024	0.632137	0.341283	0.860327	0.0188244	0.0690191	0.0014521	0.997111	0.658674	0.940143	0.956336	0.0028155	0.0017168	9.8e-06	0.612618	0.13748	0.546968	0.0978489	0.476179	0.570404	0.0693645	0.55158	0.86074	0.436973	0.82403	0.0592015	0.0893958	0.0008848	0.998589	0.714535	0.96625	0.0684204	0.583552	0.647399	0.0588632	0.47113	0.824209	0.527245	0.885907
0.871009	0.957544	0.0010083	6.7e-06	0.998496	0.977631	0.881836	0.363416	0.745737	0.0104716	3.81e-05	0.558616	0.623413	0.411015	0.0022085	0.0156619	0.677941	0.0223102	0.034613	0.0110531	0.0028483	0.976068	0.757875	3.01e-05	0	0.835018	0.756974	0.968175	0.96713	0.842471	0.0002383	4.3e-06	0.957216	0.917187	0.97572	0.962396	0.919558	0.0010334	1.5e-06	0.995677	0.954768	0.960334	2.88e-05	0.0004055	0.977677	0.232681	0.0007802	0.0008231	0.0001953	0.987966
0.354933	0.0319998	0.476642	0.911916	0.754452	0.0106644	0.0174712	0.78458	0.12105	0.835525	0.606186	0.96815	0.136336	0.147811	0.997247	0.389494	0.997261	0.256581	0.951853	0.401621	0.374303	0.687692	0.87283	0.691898	0.0123987	0.371127	0.83328	0.851609	0.0720162	0.694759	0.0902106	0.0014262	0.0658294	0.716533	0.682561	0.910436	0.210633	0.872357	0.472908	0.999403	0.135107	0.116967	0.317612	0.991945	0.373877	0.0040906	0.216694	0.984983	0.994669	0.693114
0.577448	0.578661	0.602599	0.654211	0.845309	0.346801	0.450772	0.955853	0.918879	0.943337	0.967137	0.962343	0.835449	0.897383	0.0313371	0.0449636	0.107505	0.0442395	0.0400687	0.0708286	0.0570901	0.968911	0.928294	0.918809	0.970492	0.955577	0.833768	0.905996	0.587793	0.683129	0.703818	0.586038	0.530841	0.79288	0.687893	0.860448	0.907553	0.91179	0.767055	0.773141	0.944468	0.918057	0.0864504	0.151367	0.157311	0.0741666	0.0852022	0.258763	0.234936	0.0114836
0.84327	0.952089	0.985357	0.633769	0.932969	0.753232	0.984271	0.741949	0.998262	0.948083	0.483799	0.804304	0.893801	0.961432	0.28402	0.710427	0.584133	0.119741	0.52277	0.870055	0.569069	0.979556	0.828897	0.954979	0.777814	0.992504	0.542079	0.892733	0.957225	0.617171	0.829123	0.924809	0.94593	0.459113	0.713374	0.933848	0.938575	0.991746	0.635771	0.989721	0.795532	0.977869	0.325338	0.78374	0.548427	0.112766	0.534942	0.918794	0.715922	0
0.0097032	0.0228084	0.034516	0.0141154	0.985085	0.48175	0.012966	0.100529	0.0780883	0.098801	0.0446977	0.828317	0.868327	0.107904	0.159008	0.130072	0.267879	0.123549	0.85187	0.979343	0.138088	0.0328336	0.0275765	0.0186494	0.0049204	0.978393	0.621777	0.0285578	0.0047415	0.0037106	0.0073822	0.0049031	0.917916	0.393994	0.0020281	0.134109	0.122114	0.157278	0.0416195	0.93738	0.917766	0.0581373	0.0495092	0.0514806	0.0678069	0.0265394	0.923632	0.858122	0.0911806	0.0154742
0.203052	0.963125	0.983433	0.33501	0.713491	0.384215	0.206755	0.220823	0.923825	0.999855	0.240144	0.542305	0.393814	0.228799	0.852952	0.763012	0.660439	0.8548	0.998384	0.955741	0.776721	0.721854	0.0788679	0.0171976	0.554921	0.289266	0.377847	0.744483	0.382985	0.984772	0.878725	0.477217	0.862038	0.660907	0.298757	0.784726	0.848501	0.693218	0.751631	0.998041	0.919291	0.688532	0.0066648	0.292157	0.486273	0.0091304	0.125138	0.0525982	0.0157253	0.197852
0.945464	0.947502	0.913705	0.914592	0.99117	0.806933	0.978332	0.0102915	0.0044643	0.0024234	0.0034534	0.0114171	0.0037585	0.0163729	0.919892	0.865192	0.839587	0.831108	0.992467	0.726775	0.918545	0.976167	0.993837	0.971017	0.998796	0.893443	0.94675	0.949517	0.0011328	0.0006981	0.0006953	0.0018046	0.0141553	0.0011047	0.0006732	0.935167	0.891766	0.82125	0.835646	0.99661	0.775066	0.944687	0.0001791	0.0001817	9.59e-05	0.0001403	0.0022731	0.0002846	0.001152	1.37e-05
0.350493	0.415552	0.757867	0.0022615	0.964112	0.52877	0.17515	0.58743	0.560121	0.886248	0.0024544	0.974109	0.755577	0.381605	0.731812	0.639791	0.939953	0.0062778	0.986929	0.859748	0.406424	0.0802763	0.0588588	0.137954	8.8e-06	0.519486	0.0940627	0.0243147	0.492462	0.421381	0.747704	0.0032493	0.997324	0.722794	0.195612	0.932964	0.885875	0.994655	0.0131327	0.891312	0.990434	0.688309	0.396333	0.358813	0.678013	0.0006406	0.971738	0.651327	0.266078	0.878392
0.85716	0.879649	0.803609	0.83418	0.794205	0.874635	0.593013	0.989394	0.684644	0.94535	0.966446	0.501766	0.702592	0.848655	0.0697906	0.003041	0.244598	0.116707	0.0097605	0.0053082	0.209658	0.871445	0.893334	0.68588	0.774587	0.7776	0.897881	0.622427	0.98528	0.650393	0.882286	0.957454	0.667466	0.752986	0.801618	0.921433	0.890952	0.775182	0.815074	0.896061	0.923821	0.628256	0.275811	0.842426	0.155259	0.206771	0.934924	0.788368	0.165986	0.0503292
0.0225135	0.0934177	0.0032192	0.0001703	0.830536	0.0001627	0.0280985	0.225016	0.342946	0.0160998	0.0006808	0.964943	0.0088111	0.243787	0.396371	0.534747	0.0690191	0.0036239	0.95606	0.0109375	0.350385	0.239776	0.362395	0.0091887	0.0001903	0.958682	0.0024074	0.220125	0.541502	0.683745	0.0884181	0.0096331	0.785398	0.0539973	0.472346	0.331962	0.454333	0.0440768	0.0008848	0.989721	0.0048506	0.206018	0.268002	0.436698	0.0240225	0.0008805	0.943307	0.0179919	0.357407	0.0324773
0.483973	0.709564	0.942967	0.0963613	0.907495	0.462011	0.676665	0.94725	0.997277	0.904832	0.417004	0.403714	0.946342	0.286473	0.0460621	0.0671311	0.364484	0.0032377	0.847919	0.0426678	0.883146	0.715878	0.820685	0.980799	0.0714679	0.778736	0.64057	0.591681	0.14584	0.206177	0.503339	0.0128695	0.935085	0.189978	0.999803	0.603302	0.68547	0.913457	0.0534066	0.980593	0.508722	0.764954	0.941375	0.986518	0.888353	0.326357	0.584258	0.939062	0.351878	0.313271
0.0894561	0.971379	0.133775	0.997742	0.0826017	0.273269	0.0288643	0.882406	0.379384	0.886547	0.261623	0.51894	0.955084	0.652243	0.212507	0.0007019	0.380851	0.0013747	0.747114	0.044119	0.481011	0.861277	0.059705	0.917642	0.0122474	0.965237	0.45721	0.996436	0.757976	0.490936	0.67442	0.422214	0.521258	0.979367	0.384918	0.783944	0.647402	0.691865	0.43709	0.472544	0.963466	0.364117	0.243576	0.964963	0.198559	0.872654	0.116795	0.635181	0.131912	0.61612
0.88158	0.942791	0.996424	0.746007	0.716607	0.598553	0.996206	0.980098	0.754323	0.935018	0.935655	0.864646	0.40169	0.875856	0.928048	0.53648	0.821417	0.986089	0.998384	0.20512	0.701944	0.573011	0.909773	0.745534	0.234327	0.256139	0.9566	0.782198	0.412832	0.111484	0.246442	0.649076	0.814496	0.0479009	0.166939	0.903883	0.971344	0.976149	0.644658	0.738867	0.768334	0.980795	0.779697	0.388317	0.57928	0.906149	0.977054	0.1874	0.624151	0.0344529
0.431819	0.463435	0.939413	0.742714	0.879727	0.151863	0.683281	0.547553	0.480716	0.965435	0.800612	0.801596	0.267531	0.789481	0.0836154	0.0461218	0.526383	0.246258	0.965244	0.0170888	0.197673	0.321908	0.243207	0.739178	0.434989	0.971112	0.0641018	0.534788	0.0270965	0.0157808	0.193305	0.102334	0.759137	0.0116517	0.0496512	0.107423	0.0743793	0.415684	0.144752	0.932866	0.0107777	0.131978	0.0074088	0.0055247	0.0871958	0.0259412	0.561618	0.0045239	0.0572613	0.262433
0.585159	0.555399	0.806547	0.317252	0.874064	0.0455991	0.148508	0.363932	0.250665	0.499242	0.102596	0.559343	0.0303407	0.0812788	0.0518611	0.0216111	0.143323	0.0149925	0.281687	0.0008712	0.0032616	0.926017	0.84962	0.969965	0.54629	0.982097	0.200719	0.467869	0.0661503	0.0315147	0.105804	0.0187913	0.310983	0.0040843	0.0022982	0.021719	0.0105368	0.0375908	0.0012243	0.0760882	0.0001252	0.000293	0.0167322	0.0095437	0.0332906	0.0023003	0.123856	0.0010632	0.0029235	0.107073
0.609737	0.987911	0.994858	0.244587	0.884609	0.881548	0.321025	0.810685	0.912114	0.968	0.107986	0.962087	0.985737	0.257274	0.773492	0.974001	0.994309	0.204661	0.974394	0.947092	0.29689	0.842575	0.322428	0.306432	0.0014137	0.603759	0.47216	0.0149024	0.43736	0.929847	0.890857	0.400101	0.784495	0.766246	0.487786	0.991423	0.713479	0.777847	0.0249139	0.982248	0.897478	0.0484592	0.370264	0.0505684	0.0702129	0.0002385	0.288182	0.206516	0.0022405	0.963714
0.920065	0.967908	0.567567	0.0207141	0.85239	0.965982	0.946549	0.93986	0.927874	0.232411	0.0024327	0.985155	0.762214	0.770457	0.865953	0.78993	0.15176	0.0013814	0.98386	0.577479	0.537142	0.781031	0.833087	0.710836	0.017048	0.58953	0.917012	0.954036	0.924916	0.887901	0.181153	0.003879	0.999624	0.762773	0.672429	0.892959	0.831657	0.168713	0.0008106	0.990217	0.616598	0.570684	0.519635	0.598394	0.908275	0.0933871	0.465763	0.792948	0.838517	0.833415
0.0014732	0.1162	0.160076	0.0030889	0.605558	0.0328852	0.0228197	0.0497478	0.461089	0.562239	0.0199383	0.944806	0.362686	0.255366	0.107632	0.737395	0.857222	0.0902959	0.989287	0.642971	0.433652	0.114844	0.711484	0.729223	0.0285644	0.957457	0.533101	0.423912	0.192858	0.84011	0.883622	0.16384	0.889548	0.805615	0.551246	0.206274	0.814897	0.858477	0.0811292	0.97907	0.721239	0.491131	0.305624	0.959217	0.970213	0.205934	0.790177	0.913129	0.81049	0.2802
0.0208971	0.181081	0.0630674	0.0330694	0.465361	0.0131324	0.400315	0.0883487	0.270355	0.084935	0.0483083	0.524192	0.0735326	0.653781	0.0073534	0.0410601	0.02288	0.0102484	0.335952	0.005821	0.230156	0.0390279	0.153194	0.0218739	0.0081655	0.371225	0.0131483	0.464517	0.0211895	0.0951414	0.0286797	0.0228627	0.464236	0.0308199	0.31239	0.0416768	0.154309	0.051886	0.0123101	0.456847	0.0125482	0.340514	0.0074088	0.0536664	0.0114587	0.0049756	0.298681	0.017054	0.328449	0.0012344
0.0001675	0.003396	0.381412	0.142528	0.275795	0.0039547	0.0077621	0.0030056	0.0075644	0.605905	0.280773	0.348972	0.041351	0.0503157	0.0555053	0.178533	0.97765	0.944325	0.998384	0.449939	0.430888	0.0003891	0.0016392	0.193987	0.0446057	0.139893	0.0026719	0.0074702	0.620665	0.878167	0.287286	0.559551	0.577479	0.980951	0.987496	0.0009117	0.003935	0.358443	0.0934876	0.274618	0.0052617	0.0042498	0.224582	0.541957	0.697676	0.886737	0.8852	0.832037	0.837893	0.9999
0.980085	0.671223	0.596084	0.976866	0.460587	0.904428	0.95567	0.326386	0.823383	0.936295	0.217956	0.0082885	0.431964	0.243468	0.956364	0.860688	0.834505	0.866115	0.321654	0.98604	0.838236	0.647821	0.99013	0.975266	0.414172	0.0418025	0.705618	0.488643	0.874106	0.870475	0.781086	0.795103	0.260371	0.958122	0.724069	0.71421	0.990066	0.980289	0.486401	0.0908442	0.782804	0.453568	0.402712	0.91064	0.951236	0.273531	0.0340315	0.604193	0.358364	0.0138384
0.140605	0.335875	0.897526	0.606293	0.60231	0.766451	0.380761	0.0003585	0.676887	0.0084909	0.001671	0.361865	0.0106324	0.53255	0.29834	0.160745	0.964928	0.753733	0.568223	0.923355	0.282712	0.0530297	0.665322	0.469162	0.15854	0.851623	0.386277	0.785995	0.508733	0.0553213	0.966615	0.91846	0.309552	0.983323	0.0787955	0.620773	0.103014	0.977169	0.917697	0.28863	0.984617	0.0940071	0.404035	0.100115	0.992757	0.83253	0.361977	0.98192	0.25306	0.325421
0.195392	0.003829	0.454958	0.0517189	0.998152	0.443866	0.138856	0.918504	0.0981807	0.992941	0.53107	0.383003	0.940987	0.847467	0.996524	0.176412	0.967854	0.742259	0.391888	0.838599	0.961894	0.104476	0.0005472	0.107738	0.0028985	0.850134	0.189241	0.0563356	0.693885	0.0199716	0.804032	0.263913	0.791523	0.936648	0.497221	0.582857	0.0170638	0.696236	0.0968443	0.963947	0.811767	0.320109	0.628159	0.69259	0.496276	0.968912	0.0583419	0.384361	0.81102	0.698825
0.736904	0.15829	0.331598	0.847218	0.306097	0.517308	0.364397	0.552261	0.947474	0.989396	0.462074	0.995893	0.713763	0.89512	0.753811	0.0647915	0.274476	0.798849	0.279955	0.506737	0.312443	0.673663	0.902824	0.990317	0.458977	0.965597	0.778367	0.944416	0.343407	0.984737	0.868964	0.297073	0.941607	0.564221	0.696815	0.968366	0.60267	0.799142	0.888984	0.841889	0.984661	0.906219	0.249649	0.956731	0.80428	0.16499	0.894759	0.497106	0.701294	0.0041369
0.0488638	0.966792	0.0913826	0.76346	0.193096	0.921127	0.276941	0.495269	0.694453	0.49584	0.909146	0.563767	0.697072	0.891525	0.933609	0.0260113	0.959489	0.150181	0.936701	0.0369723	0.497879	0.105511	0.989216	0.047037	0.787699	0.131338	0.958485	0.39048	0.986626	0.106673	0.961869	0.345705	0.985233	0.181256	0.7443	0.848283	0.43703	0.791976	0.637666	0.955798	0.392825	0.985877	0.217733	0.920069	0.198751	0.970502	0.431192	0.932181	0.708898	0.271257
0.824396	0.463435	0.618974	0.869213	0.488139	0.62141	0.964721	0.806291	0.0455826	0.0798443	0.287848	0.936862	0.156496	0.501372	0.611256	0.757165	0.901916	0.980614	0.277028	0.945377	0.903348	0.521392	0.812362	0.886571	0.944875	0.116196	0.956856	0.853498	0.900328	0.303835	0.434704	0.81511	0.603394	0.633202	0.927369	0.751712	0.676438	0.787454	0.980903	0.346345	0.888952	0.96094	0.751048	0.561078	0.669544	0.941478	0.383128	0.83594	0.985875	0.967178
0.0078733	0.209719	0.991389	0.828246	0.211964	0.0982248	0.0062538	0.0102549	0.0971172	0.978932	0.933402	0.0568733	0.100127	0.0070517	0.148126	0.69532	0.696643	0.326155	0.768749	0.658374	0.0808668	0.0321703	0.287466	0.926747	0.636394	0.196748	0.180318	0.0167412	0.0371921	0.323008	0.842854	0.608897	0.41949	0.365919	0.0109406	0.0524671	0.353426	0.924411	0.655605	0.345564	0.243196	0.0093806	0.0143853	0.222608	0.949486	0.719822	0.258302	0.26708	0.0195373	0.0095004
0.0012138	0.713824	0.0293424	0.433886	0.0882262	0.0056743	0.475176	0.689415	0.223119	0.979845	0.425158	0.996472	0.931302	0.371706	0.856188	0.123514	0.999936	0.349319	0.992817	0.988791	0.222945	0.637596	0.002067	0.210901	0.0018033	0.175352	0.215821	0.0047504	0.699728	0.0021644	0.330614	0.0144898	0.384115	0.406439	0.0025142	0.935611	0.126413	0.960085	0.177369	0.964865	0.971556	0.115111	0.78945	0.151367	0.993604	0.293599	0.975901	0.981974	0.325898	0.793814
1.5e-06	0.81795	6.9e-06	0.496799	0.580391	0	0.406423	0.635417	0.0007889	0.548336	0.0041955	0.004021	0.118877	0.0122062	0.0016954	0.428697	0.0027097	0.75691	0.872379	3.32e-05	0.77523	0.0007244	0.772776	8.65e-05	0.947422	0.941543	2.9e-06	0.968175	0.0364913	0.0601874	0.0206587	0.250019	0.353663	0.0028489	0.185146	0.0001635	0.992951	0.0001072	0.848454	0.961041	4e-07	0.861577	0.0016728	0.43077	0.0009725	0.696291	0.792107	0.00015	0.81207	0.935031
4.57e-05	0.0042882	0.439114	0.42819	0.0701521	0.001177	0.0053632	0.694915	0.971499	0.0983415	0.064146	0.717372	0.944953	0.8932	0.152959	0.672752	0.693091	0.523536	0.98342	0.688998	0.810226	0.0057676	0.0698735	0.936305	0.953653	0.222269	0.041623	0.131979	0.104283	0.536655	0.636814	0.584204	0.910512	0.616941	0.678368	0.429557	0.896969	0.389616	0.220067	0.99661	0.912767	0.966738	0.429127	0.943904	0.23242	0.154303	0.952934	0.950888	0.997185	0.946527
0.354504	0.461187	0.423721	0.0746975	0.58069	0.114365	0.0616918	0.961468	0.962334	0.960342	0.001814	0.051393	0.757525	0.0065283	0.957294	0.93987	0.926562	0.0049698	0.169147	0.708442	0.003117	0.899297	0.909949	0.949973	6.37e-05	0.0119584	0.977473	0.0006114	0.963551	0.970438	0.999809	0.0016231	0.0716777	0.920515	0.0003334	0.936568	0.927489	0.961801	0.0002963	0.0315555	0.98081	0.0002053	0.876873	0.878166	0.7965	0.0035681	0.199914	0.644263	0.0132169	0.785792
0.0910215	0.17686	0.446983	0.126657	0.607194	0.844616	0.117987	0.18945	0.194584	0.48743	0.137428	0.584602	0.913918	0.225413	0.0275127	0.026034	0.205128	0.0359117	0.409319	0.612228	0.0295782	0.0008828	0.0008335	0.0017417	9.44e-05	0.0095918	0.0310417	0.0009461	0.0159324	0.0160423	0.0785986	0.0193672	0.282446	0.496606	0.0091204	0.838285	0.80129	0.535704	0.793233	0.428462	0.0543235	0.778169	0.0441331	0.0559868	0.193797	0.0335031	0.449693	0.748865	0.0940404	0.0222137
0.0019692	0.0575704	0.0049758	0.178089	0.073722	0.0014704	0.0444556	0.0349733	0.188421	0.0168237	0.465326	0.0815054	0.0332908	0.261812	0.0096461	0.0957522	0.0176076	0.376766	0.124732	0.0097236	0.130612	0.304885	0.775042	0.170327	0.961277	0.570328	0.210018	0.806943	0.388406	0.851843	0.32456	0.977914	0.80095	0.444986	0.889291	0.808271	0.985405	0.731827	0.760911	0.992718	0.771648	0.967261	0.863672	0.940354	0.795421	0.607505	0.997861	0.871548	0.917089	0.108521
0.0014139	0.15754	0.0111301	0.555248	0.0868972	0.0001217	0.0002181	0.025382	0.387882	0.0333238	0.870275	0.10601	0.0043801	0.0044352	0.246564	0.955248	0.47422	0.810785	0.836235	0.0504798	0.0376351	0.0115845	0.287494	0.0100172	0.726221	0.0742702	0.0004754	0.0012607	0.104861	0.780044	0.186105	0.928575	0.584543	0.0368449	0.0079367	0.0005066	0.0251	0.001424	0.112822	0.0062503	1.19e-05	5.2e-06	0.174215	0.924357	0.296955	0.81568	0.703206	0.0757354	0.0585122	0.221458
0.0855398	0.630469	0.307794	0.118736	0.955978	0.0198077	0.136898	0.215921	0.741073	0.38742	0.161953	0.995821	0.0865422	0.297424	0.374298	0.906577	0.668347	0.341895	0.978845	0.13688	0.417412	0.0955969	0.519565	0.125842	0.0297665	0.895186	0.0123161	0.120291	0.222725	0.753443	0.393763	0.227013	0.979672	0.119208	0.225238	0.756734	0.97906	0.879501	0.611551	0.794578	0.395557	0.766168	0.842276	0.911873	0.950533	0.766296	0.573381	0.634782	0.912216	0.249692
0.766291	0.115752	0.958945	0.0547679	0.718822	0.937773	0.963404	0.691485	0.138206	0.917671	0.0619637	0.513145	0.99095	0.990838	0.602285	0.19507	0.846299	0.141531	0.585172	0.961384	0.9337	0.625485	0.196163	0.791626	0.0476196	0.437936	0.967189	0.955443	0.807073	0.0630629	0.936131	0.0462011	0.767709	0.944354	0.957488	0.943868	0.0685167	0.998697	0.014624	0.92158	0.874309	0.908745	0.822008	0.0739798	0.939983	0.028023	0.75382	0.948423	0.974863	0.90863
0.923768	0.777696	0.506552	0.801279	0.0431319	0.529529	0.195093	0.594896	0.342347	0.117918	0.39789	0.0007101	0.230245	0.068344	0.494414	0.196295	0.103967	0.302377	0.0014238	0.119068	0.0178025	0.544974	0.815018	0.985541	0.656921	0.229739	0.858116	0.929461	0.891125	0.644594	0.330067	0.744362	0.0204248	0.558971	0.116539	0.69914	0.891766	0.988298	0.7836	0.282651	0.95137	0.893582	0.0875377	0.272382	0.590145	0.176697	0.8205	0.448434	0.839211	0.237354
0.0103015	0.0026466	0.0169884	0.0091741	0.841146	0.304308	0.0478928	0.819668	0.950385	0.959302	0.963216	0.0004157	0.138696	0.628101	0.0849845	0.0063445	0.089469	0.0444188	0.630078	0.7834	0.218207	0.083093	0.0092139	0.0240994	0.0092487	0.494857	0.658663	0.200188	0.0858543	0.008699	0.0543529	0.0442336	0.563976	0.786378	0.167413	0.0239115	0.0023484	0.0152898	0.0027934	0.951961	0.308269	0.0268178	0.315049	0.0611082	0.226924	0.137073	0.21973	0.995698	0.66052	0.664443
0.253153	0.509316	0.585082	0.563658	0.990112	0.444514	0.0513538	0.850513	0.951532	0.98222	0.987424	0.598164	0.976511	0.465374	0.029219	0.0507759	0.129475	0.119285	0.747747	0.0775075	0.0024569	0.0506669	0.0867704	0.0613347	0.0572163	0.589593	0.0652504	0.0051288	0.455811	0.599084	0.650915	0.721487	0.962956	0.71985	0.0722994	0.770303	0.859724	0.884284	0.884616	0.926717	0.901181	0.210437	0.32322	0.499668	0.527879	0.541196	0.999489	0.614625	0.104302	0.0044737
1.05e-05	0.687107	0.643665	0.918633	0.086074	8.81e-05	0.819328	3.41e-05	0.520129	0.463777	0.847959	0.0116301	0.0002752	0.940338	1.01e-05	0.653847	0.673952	0.93034	0.0613152	0.0001299	0.870164	6e-07	0.0659324	0.025238	0.141298	0.0004333	7e-07	0.702714	0.0001416	0.899634	0.844058	0.934353	0.213818	0.00346	0.473094	0.0002742	0.856782	0.802576	0.990831	0.128914	0.0005363	0.676933	5.8e-06	0.581985	0.488676	0.868288	0.0381169	0.0004002	0.923054	2e-07
0.399173	0.910232	0.944185	0.602997	0.936743	0.381819	0.775851	0.665985	0.989781	0.826976	0.805305	0.987036	0.663164	0.94985	0.110687	0.0086799	0.0030173	0.0827205	0.0298105	0.0935614	0.0188878	0.852718	0.946508	0.54182	0.911965	0.894717	0.812032	0.983161	0.585865	0.95382	0.80416	0.724485	0.989201	0.624835	0.896403	0.326787	0.0676389	0.0114935	0.133482	0.0661126	0.21038	0.0451972	0.702298	0.997838	0.737232	0.782802	0.98659	0.740593	0.969474	0.143041
0.288369	0.845348	0.976337	0.441619	0.937116	0.240039	0.95174	0.545621	0.947778	0.898731	0.238002	0.990102	0.504813	0.968635	0.804502	0.264853	0.0877606	0.0030528	0.292539	0.783336	0.114182	0.232764	0.0335025	0.0014302	1.4e-05	0.0131978	0.158829	0.0113145	0.291059	0.0424702	0.0065255	0.0004701	0.0713956	0.359943	0.008205	0.977586	0.656839	0.254752	0.0085481	0.575728	0.979842	0.324767	0.863545	0.400858	0.0850443	0.0025082	0.350672	0.882951	0.271374	0.998635
0.0102226	0.0102663	0.0517923	0.0257766	0.167441	0.0067232	0.0107827	0.832902	0.960955	0.819905	0.846391	0.498834	0.8428	0.898768	0.945214	0.992541	0.896652	0.902502	0.798275	0.925953	0.943617	0.971354	0.965391	0.923103	0.958015	0.743429	0.97213	0.996715	0.967382	0.95473	0.907749	0.96181	0.825532	0.977729	0.994981	0.011254	0.0041465	0.0222846	0.0041588	0.0630612	0.0029126	0.0018562	0.701081	0.882963	0.583806	0.642637	0.470214	0.748559	0.811687	0.800929
0.137453	0.686507	0.245614	0.0051148	0.797739	0.033311	0.956812	0.474669	0.923825	0.526599	0.0146121	0.973174	0.235815	0.8935	0.0184704	0.170794	0.0419591	0.0003522	0.46028	0.0038518	0.597926	0.104424	0.475868	0.0591529	0.0002227	0.574959	0.0129331	0.86752	0.860525	0.889691	0.85188	0.125588	0.860805	0.645033	0.428903	0.994823	0.706563	0.995826	0.266152	0.679513	0.904366	0.192735	0.0594633	0.402089	0.0685436	0.0004438	0.635191	0.0363614	0.862402	0.460624
0.8442	0.786409	0.933154	0.992099	0.695904	0.937773	0.654984	0.149523	0.746439	0.158281	0.287489	0.0356188	0.21518	0.0835042	0.100837	0.0020727	0.150939	0.0466665	0.447065	0.0493264	0.211133	0.428341	0.978158	0.390679	0.574887	0.173137	0.458454	0.240231	0.629156	0.929948	0.662072	0.852197	0.498498	0.777042	0.352756	0.558454	0.997147	0.580371	0.695847	0.348626	0.608023	0.239171	0.717417	0.11737	0.683755	0.417627	0.948124	0.625602	0.910683	0.102508
0.0001036	0.0004738	0.0012905	0.0070762	0.0334295	9.82e-05	0.238329	0.865613	0.90143	0.97879	0.886451	0.889912	0.887943	0.133344	0.0077135	0.0068169	0.0409855	0.130947	0.194172	0.0092951	0.916496	0.487562	0.510824	0.593448	0.902687	0.891803	0.426221	0.423066	0.955677	0.945063	0.864743	0.555464	0.692046	0.942448	0.0082229	0.979962	0.971466	0.916968	0.548099	0.769527	0.961575	0.0124434	0.557872	0.589565	0.711198	0.952336	0.965328	0.645563	0.400293	0.885351
0.026174	0.254588	0.474609	0.497997	0.269796	0.109866	0.452071	0.851796	0.950301	0.868225	0.729483	0.966291	0.961933	0.727933	0.0039241	0.0324905	0.175442	0.184238	0.083384	0.0272936	0.156411	0.109692	0.405831	0.565949	0.623197	0.319208	0.246968	0.722006	0.0904899	0.360256	0.592482	0.703371	0.473386	0.366184	0.671483	0.107926	0.37253	0.584016	0.585485	0.392898	0.229665	0.627278	0.0049381	0.0525052	0.132017	0.159957	0.0861644	0.0715227	0.276737	0.92945
0.111756	0.0134211	0.658183	0.641783	0.471512	0.785879	0.216851	0.684549	0.141618	0.998072	0.972568	0.917899	0.837284	0.836465	0.0214455	0.0003982	0.294417	0.277962	0.201293	0.441873	0.0446956	0.930529	0.373754	0.851409	0.741566	0.947361	0.504904	0.990512	0.153075	0.0072732	0.587589	0.66752	0.544288	0.865619	0.199004	0.722123	0.155902	0.988528	0.991746	0.973427	0.909855	0.800623	0.631783	0.0984908	0.980339	0.994976	0.925909	0.907692	0.820241	0.770328
7.23e-05	0.812296	0.0471286	0.770942	0.0989442	0.0071925	0.0420636	0.0032077	0.997769	0.15478	0.998673	0.148308	0.109929	0.268859	0.0108587	0.769233	0.614801	0.760272	0.722986	0.37395	0.622297	0.0025252	0.992496	0.111167	0.988443	0.174954	0.0621985	0.252676	0.0034256	0.916006	0.246509	0.921653	0.431783	0.211246	0.288312	0.0126877	0.906341	0.395636	0.87078	0.505525	0.202287	0.410358	0.001472	0.976882	0.188659	0.957871	0.323263	0.179051	0.365442	0.0005458
0.515451	0.735414	0.731243	0.204059	0.597961	0.199134	0.730925	0.965182	0.991264	0.996961	0.6554	0.10171	0.755228	0.955705	0.94483	0.855113	0.921062	0.909003	0.0739448	0.974533	0.754193	0.947568	0.89552	0.918778	0.820977	0.0433576	0.916719	0.82327	0.841805	0.732438	0.780449	0.941076	0.0624454	0.99987	0.6137	0.95341	0.886601	0.911675	0.862882	0.0806019	0.961575	0.801678	0.0002526	0.0006503	0.0005696	2.07e-05	0.310946	0.0001939	0.0032773	9.38e-05
0.926534	0.788648	0.97203	0.0326823	0.98766	0.753115	0.910126	0.952548	0.944335	0.846421	0.0052974	0.823557	0.959118	0.969167	0.918181	0.998692	0.747498	0.0037046	0.860803	0.978928	0.898807	0.854008	0.989372	0.565398	0.0004897	0.663105	0.952602	0.867094	0.85643	0.995364	0.609044	0.0040187	0.781439	0.973821	0.866898	0.999731	0.901218	0.894662	0.0077416	0.98143	0.929941	0.993654	0.696313	0.926795	0.417652	0.000454	0.599486	0.877588	0.77478	0.823004
0.164059	0.829962	0.197912	0.838827	0.325318	0.132123	0.0761006	0.936738	0.09872	0.92553	0.110134	0.949109	0.924409	0.793561	0.264366	0.774922	0.253701	0.81288	0.438763	0.220121	0.0951712	0.291034	0.763774	0.132951	0.738732	0.274582	0.17902	0.123839	0.0047415	0.698999	0.0033727	0.664187	0.0244443	0.0088771	0.0005262	0.291275	0.827716	0.207823	0.820317	0.361523	0.175809	0.0641723	0.121434	0.905785	0.0835592	0.902442	0.235662	0.179064	0.0839009	0.0235882
0.0108048	0.0904432	0.186039	0.800027	0.897147	0.0958283	0.0089573	0.756454	0.958029	0.990633	0.0185757	0.225475	0.95392	0.686179	0.0073027	0.0279888	0.139597	0.88984	0.93394	0.0865099	0.0042604	0.100406	0.256155	0.341161	0.348041	0.958682	0.354672	0.0601251	0.218443	0.461649	0.657412	0.233499	0.849334	0.729966	0.105341	0.0024068	0.008991	0.0254575	0.91614	0.52912	0.0089704	0.0002358	0.983051	0.845355	0.666143	0.0011624	0.0835697	0.654397	0.985069	0.67604
0.0856393	0.0404889	0.151966	0.0440982	0.847269	0.0158125	0.229565	0.483511	0.200033	0.497547	0.205886	0.945115	0.224171	0.737934	0.0159492	0.0018106	0.0313277	0.006186	0.6267	0.0027223	0.050564	0.508938	0.202138	0.39872	0.126027	0.944558	0.147975	0.733176	0.242984	0.0611124	0.223188	0.100133	0.969857	0.113045	0.400112	0.727228	0.376302	0.674813	0.303833	0.951961	0.316587	0.875115	0.121885	0.0295454	0.11728	0.0289844	0.901637	0.0642423	0.383164	0.346927
0.77403	0.831068	0.690828	0.420907	0.133966	0.742679	0.815841	0.0036175	0.0015577	0.161922	0.277185	0.825101	0.0776442	0.0059063	8.3e-06	5.9e-06	0.0082136	0.0151562	0.285178	0.00068	1.87e-05	0.571041	0.569667	0.856466	0.60165	0.147153	0.95672	0.61928	0.0007594	0.0005971	0.0920655	0.20967	0.819738	0.0534521	0.0004259	0.41706	0.392182	0.977785	0.849765	0.446161	0.964606	0.349327	0.000847	0.0009527	0.130149	0.219011	0.876948	0.0881769	0.0040405	0.001776
0.420179	0.857633	0.963698	0.387596	0.853549	0.520938	0.391302	0.340588	0.709554	0.897829	0.219605	0.921357	0.429403	0.330637	0.355482	0.72036	0.915601	0.259041	0.984234	0.441134	0.279338	0.238788	0.579832	0.717653	0.0726357	0.988564	0.226505	0.194034	0.0307815	0.133081	0.267942	0.024722	0.820858	0.0791385	0.0131836	0.416965	0.745277	0.881891	0.199542	0.986625	0.429161	0.252841	0.162449	0.509567	0.681282	0.091983	0.996781	0.325098	0.215024	0.159242
0.362909	0.684566	0.489273	0.698386	0.559117	0.843698	0.78611	0.0810732	0.14937	0.05866	0.169655	0.947471	0.825827	0.329251	0.0163361	0.0388087	0.0329628	0.0852765	0.993121	0.638341	0.113537	0.0005164	0.0012507	0.0001193	0.0003373	0.288838	0.034096	0.004187	0.0989038	0.196228	0.0944781	0.291223	0.914878	0.934611	0.3253	0.252365	0.405889	0.229379	0.362024	0.89748	0.993017	0.5358	0.191718	0.386256	0.189049	0.401094	0.798148	0.995578	0.664353	0.0060432
0.0107934	0.741819	0.632152	0.350319	0.221216	0.0227097	0.0004586	0.981541	0.174977	0.30219	0.479962	0.731917	0.92628	0.506224	0.147134	0.994186	0.973037	0.822738	0.725079	0.267639	0.0055668	0.0141707	0.645647	0.407973	0.158378	0.0908701	0.0144472	0.0004574	0.0081048	0.55023	0.4047	0.247759	0.174362	0.037414	8.08e-05	0.164045	0.982883	0.924657	0.718004	0.61204	0.194896	0.0025825	0.91982	0.278754	0.425279	0.597436	0.92244	0.996515	0.386643	0.916537
0.852353	0.870877	0.991497	0.354297	0.366554	0.93307	0.351504	0.622925	0.995111	0.935147	0.629835	0.0864605	0.718725	0.209813	0.452747	0.944291	0.827883	0.81918	0.0941618	0.542652	0.0630463	0.503911	0.95868	0.774707	0.706062	0.0526785	0.525941	0.103884	0.392024	0.908594	0.700954	0.80892	0.104418	0.54979	0.0408528	0.958915	0.519807	0.771825	0.0614203	0.825216	0.887368	0.819385	0.0019433	0.0481555	0.0140633	0.317596	0.0002095	0.0115126	0.0003924	0.0014599
0.629383	0.987035	0.977226	0.654617	0.81702	0.764891	0.998565	0.842691	0.364109	0.547421	0.0575268	0.740574	0.144456	0.426537	0.914129	0.348932	0.624058	0.0790457	0.912212	0.116089	0.385796	0.204957	0.0211098	0.0222212	0.0003356	0.120231	0.0015084	0.0263061	0.843038	0.305171	0.464508	0.0698444	0.829626	0.153004	0.296604	0.0091309	0.0005779	0.0017721	1.64e-05	0.0066747	1.91e-05	0.0001179	0.0009351	4.77e-05	0.000114	2e-06	0.0022648	3.08e-05	0.0002263	0.09497
0.0552307	0.739102	0.960894	0.624558	0.407068	0.231625	0.99009	0.0624358	0.602974	0.921785	0.507368	0.387844	0.232077	0.967121	0.0178054	0.421058	0.845335	0.375952	0.760963	0.112499	0.900513	0.0134248	0.298288	0.566759	0.129501	0.721351	0.0393364	0.777378	0.161191	0.859528	0.977598	0.810566	0.276089	0.543694	0.879049	0.374453	0.96814	0.922912	0.91614	0.161227	0.705129	0.785524	0.171566	0.912735	0.969435	0.810611	0.221058	0.602689	0.902455	0.0700435
0.681594	0.922984	0.864529	0.0765294	0.981049	0.838916	0.737101	0.490201	0.995739	0.975606	0.018036	0.922444	0.985832	0.942531	3.93e-05	0.0018681	0.0150292	2e-06	0.0058337	0.0029304	0.0067161	0.181211	0.791227	0.883706	0.0006498	0.606561	0.759528	0.897276	0.989858	0.505526	0.377826	0.29816	0.776803	0.506612	0.288364	0.399322	0.93613	0.986907	0.0060965	0.926758	0.954313	0.993379	0.0059424	0.172711	0.274714	3.7e-05	0.166842	0.258447	0.379385	0.0173107
0.435966	0.555386	0.391856	0.541653	0.980441	0.99898	0.8183	0.870289	0.896211	0.782072	0.899759	0.788482	0.726979	0.955193	0.963297	0.951307	0.874796	0.95033	0.882862	0.674183	0.918187	0.691339	0.701266	0.415486	0.627003	0.95905	0.911759	0.952905	0.480945	0.468433	0.288751	0.533576	0.981577	0.999812	0.830934	0.729143	0.702774	0.517444	0.651172	0.996595	0.95316	0.951045	0.0813296	0.092286	0.0368139	0.0852641	0.674396	0.681405	0.425498	0.0304325
0.0795697	0.0181647	0.0123944	0.0024895	0.92943	0.247511	0.0335332	0.688316	0.234749	0.161717	0.0402491	0.263094	0.935184	0.482981	0.0411366	0.0020531	0.0045674	0.0007276	0.999823	0.163624	0.011286	0.0065374	0.0003652	6.48e-05	4.6e-06	0.698491	0.0126886	0.0016516	0.0016277	8.01e-05	7.86e-05	4.58e-05	0.648933	0.0183562	0.0001562	0.0107288	0.0008234	0.0006851	3.4e-05	0.853965	0.0180952	0.0006114	0.0334106	0.002606	0.0014621	0.000202	0.994892	0.221821	0.0232117	0.0408735
0.975099	0.452589	0.178454	0.0023969	0.763006	0.830701	0.785744	0.339419	0.951717	0.938587	0.0982556	0.0433812	0.118793	0.116903	0.893173	0.168668	0.071946	0.0005193	0.978101	0.993062	0.973406	0.205741	0.0090363	0.0004646	7e-07	0.656883	0.394076	0.554315	0.986626	0.468985	0.17226	0.0035183	0.718901	0.796815	0.689528	0.950998	0.346944	0.123895	0.0004591	0.933041	0.952124	0.926516	0.694822	0.0962113	0.0173166	5.65e-05	0.991847	0.948622	0.978827	0.953426
0.823015	0.923303	0.992662	0.736442	0.991697	0.991886	0.806876	0.531573	0.633053	0.896263	0.967137	0.759604	0.805514	0.548687	0.96031	0.973252	0.968919	0.641892	0.995153	0.954192	0.925602	0.783786	0.847395	0.974948	0.798959	0.936947	0.957989	0.75882	0.935065	0.890161	0.680754	0.316397	0.832451	0.725763	0.941352	0.989183	0.99362	0.894045	0.455497	0.978547	0.895638	0.980743	1e-07	1e-07	0	0	2e-07	1e-07	8e-07	1e-07
0.431634	0.743621	0.389064	0.0020066	0.484637	0.0462722	0.0488481	0.489612	0.714233	0.338517	0.0008112	0.371885	0.098533	0.0858693	0.844111	0.944462	0.172956	0.0003353	0.294294	0.0156758	0.0106112	0.93638	0.991818	0.027008	8.8e-06	0.0697525	0.0029653	0.0056245	0.928131	0.779695	0.009691	3.79e-05	0.0488029	0.0025157	0.0002489	0.737162	0.868495	0.246197	0.0003201	0.388323	0.0281997	0.0166028	0.649182	0.451404	0.0009929	3e-07	0.0054486	0.000339	0.0002149	0.940075
0.894148	0.988612	0.486242	0.339174	0.620065	0.0161753	0.0601255	0.497416	0.688852	0.0863534	0.0517933	0.930123	0.227302	0.398068	0.0499301	0.091556	0.0066431	0.0030355	0.837766	0.844764	0.937628	0.99454	0.936899	0.583338	0.419595	0.325997	0.0048347	0.0295412	0.099954	0.173827	0.00833	0.0072917	0.868778	0.70679	0.809893	0.798583	0.635831	0.958689	0.891071	0.149263	0.0007224	0.0014416	0.0194851	0.0504911	0.0010139	0.0004603	0.604801	0.942969	0.999164	0.0337817
0.953743	0.25916	0.251067	0.129421	0.462724	0.775026	0.61074	0.721804	0.74036	0.749565	0.544655	0.048984	0.896015	0.215231	0.646652	0.0204223	0.044204	0.016692	0.945483	0.349101	0.98861	0.431609	0.0142069	0.0051999	0.0012432	0.940531	0.143522	0.945603	0.678079	0.0368123	0.0388026	0.0250942	0.828054	0.471135	0.940105	0.996459	0.337392	0.308996	0.120788	0.436636	0.901362	0.562522	0.0003691	2.3e-06	1.4e-06	5e-07	0.12853	0.0004129	0.0341369	0.506436
0.853006	0.771776	0.041183	0.389057	0.936818	0.0002648	0.952638	0.897997	0.788856	0.0290538	0.322636	0.944891	0.0017806	0.944319	0.782405	0.904173	0.457342	0.032892	0.82085	0.0220442	0.354777	0.0176482	0.0388787	0.817759	6.5e-06	0.009671	0.817033	0.0027521	0.509023	0.690491	0.524335	0.0130792	0.572832	0.0943313	0.139264	0.477313	0.646563	0.731134	0.0035212	0.462337	0.0962586	0.096437	0.56443	0.77096	0.49819	0.007518	0.588387	0.0925274	0.303037	0.446005
0.504689	0.990403	0.0040992	0.0051167	0.997511	0.940983	0.84	0.0913965	0.563614	3.48e-05	5.01e-05	0.457084	0.367706	0.298625	0.999929	0.545735	0.069135	0.0699624	0.766821	0.704207	0.834715	0.232433	0.829921	8.65e-05	6.21e-05	0.760284	0.59244	0.530124	0.714348	0.908785	0.0048928	0.0095934	0.959149	0.990007	0.955051	0.608398	0.99655	0.0043997	0.0016187	0.998041	0.94325	0.862071	0.68008	0.959422	0.0027237	0.0030998	0.975976	0.994872	0.954021	0.933918
0.130361	0.230274	0.332058	0.0456597	0.675725	0.0495029	0.0530328	0.221554	0.229432	0.321088	0.0373977	0.624909	0.120579	0.106581	0.18323	0.176119	0.372824	0.0459099	0.805851	0.0773321	0.05427	0.0301798	0.0305174	0.02552	0.000798	0.181803	0.0042187	0.0078093	0.0543874	0.0532671	0.0965077	0.0125854	0.480295	0.0396526	0.0079861	0.193116	0.198925	0.27048	0.0182192	0.703368	0.0481508	0.0296631	0.184792	0.21819	0.292972	0.0308886	0.74888	0.151459	0.11644	0.0928472
0.767805	0.248425	0.944185	0.311161	0.962709	0.990798	0.589227	0.974934	0.61049	0.947913	0.70477	0.610674	0.748729	0.955193	0.54789	0.996439	0.476046	0.955566	0.241123	0.184618	0.700062	0.115194	0.0053281	0.13189	0.0023307	0.43474	0.232126	0.0526886	0.976035	0.42333	0.96384	0.573978	0.83375	0.879641	0.873222	0.829379	0.231173	0.90968	0.215324	0.99661	0.981097	0.585963	0.883116	0.801938	0.75147	0.847792	0.540175	0.616338	0.977869	0.925495
0.943645	0.411089	0.314201	0.173897	0.788712	0.423918	0.986994	0.940199	0.170773	0.523659	0.0487214	0.923856	0.743063	0.904245	0.427467	0.949961	0.028585	0.746567	0.293023	0.0508869	0.487305	0.771287	0.686641	0.0510643	0.264765	0.442485	0.167074	0.834318	0.6496	0.722298	0.0518858	0.479243	0.493695	0.202037	0.70214	0.93573	0.530325	0.228078	0.182688	0.797418	0.379421	0.955999	0.980142	0.300483	0.277857	0.0948267	0.858461	0.617816	0.993608	0.756997
0.877113	0.243584	0.0019761	0.823018	0.850214	0.629021	0.952316	0.0911216	0.989311	0.156992	0.0414019	0.423302	0.0314812	0.293787	0.915673	0.213469	0.0025321	0.800718	0.957473	0.654415	0.983794	0.916332	0.198574	0.0003418	0.809861	0.803032	0.659519	0.955443	0.513102	0.546534	0.0087436	0.435722	0.978686	0.321111	0.820786	0.807325	0.431416	0.0071088	0.612249	0.99226	0.478898	0.970464	0.0011801	0.422229	0.78209	0.0006712	0.0714205	0.0010623	0.02157	0.0015967
0.024181	0.440642	0.834739	0.918824	0.433571	0.0452581	0.13283	0.59881	0.973799	0.782373	0.491269	0.987875	0.758626	0.901804	0.880656	0.199339	0.083832	0.0226264	0.419455	0.662682	0.493409	0.984317	0.507446	0.114673	0.0274353	0.516962	0.868793	0.788749	0.995991	0.505832	0.189046	0.0940619	0.695297	0.933239	0.800346	0.676303	0.980536	0.77867	0.457827	0.999086	0.790322	0.909459	0.881837	0.266532	0.0616815	0.0159982	0.418696	0.750049	0.633619	0.518722
0.127541	0.573166	0.863722	0.223748	0.838379	0.911327	0.517016	0.0547635	0.21564	0.516411	0.0453425	0.435106	0.914176	0.281373	0.122134	0.438633	0.83396	0.172724	0.885913	0.970512	0.477845	0.0393551	0.185304	0.362116	0.0156274	0.409819	0.874676	0.214132	0.336406	0.736625	0.951819	0.415262	0.970636	0.760709	0.765533	0.0998893	0.34018	0.631204	0.0603209	0.7268	0.977191	0.274947	0.0184641	0.140713	0.363748	0.0223988	0.479961	0.879037	0.232962	0.0528361
0.735146	0.0780707	0.979632	0.866692	0.300084	0.0141741	0.0352338	0.0690036	0.799929	0.341637	0.0819781	0.980182	0.634559	0.737938	0.0077635	0.985602	0.160805	0.0270065	0.960831	0.928844	0.953713	0.686716	0.0006158	0.163092	0.437161	0.0035013	7.1e-05	0.0005018	0.0141072	0.941112	0.132657	0.0368859	0.941058	0.87976	0.900138	0.0427347	0.928049	0.242923	0.0322429	0.992372	0.834125	0.885262	0.0319706	0.846195	0.26272	0.0546548	0.999971	0.735951	0.812774	0.0023295
0.547362	0.141588	0.536177	0.225467	0.81396	0.810182	0.946507	0.26049	0.0195626	0.15322	0.0399764	0.373376	0.480244	0.883943	0.0118819	0.0002418	0.0137582	0.0024098	0.0888532	0.0458056	0.260029	0.0063112	0.0001844	0.0009215	8.04e-05	0.0121502	0.008462	0.128387	0.177486	0.010302	0.10494	0.0394928	0.471878	0.443547	0.797844	0.631645	0.124374	0.466352	0.135278	0.869746	0.828737	0.982358	0.161602	0.0100823	0.096933	0.0207259	0.431448	0.464916	0.849957	0.0030524
0.817093	0.673366	0.335238	0.481421	0.66082	0.518726	0.965613	0.770459	0.562653	0.215849	0.380161	0.642053	0.502733	0.938744	0.988276	0.857618	0.586559	0.711127	0.544204	0.827978	0.947583	0.586851	0.834075	0.990382	0.90172	0.0274654	0.780881	0.362141	0.0231198	0.0054946	0.0011902	0.0051883	0.668634	0.0113434	0.0395933	0.968773	0.822419	0.486875	0.611125	0.567262	0.789558	0.973495	0.933335	0.981569	0.72116	0.87955	0.254507	0.971799	0.816487	0.0341957
0.261307	0.814873	0.693618	0.965991	0.299499	0.0012166	0.440889	0.98626	0.697414	0.892761	0.220346	0.948914	0.196601	0.917262	0.698056	0.186217	0.479837	0.0392791	0.921746	0.647208	0.463843	0.0056299	0.0003744	0.0003902	3.4e-06	0.0097178	0.287109	0.0022026	0.715009	0.243536	0.430787	0.0553559	0.901009	0.568586	0.490282	0.992925	0.783426	0.908092	0.241635	0.984296	0.117162	0.957511	0.918419	0.502698	0.681383	0.0952463	0.986702	0.382589	0.82858	0.883844
0.0086198	0.0376978	0.0972875	0.0497661	0.969755	0.0327449	0.142094	0.153662	0.211797	0.393735	0.257702	0.728206	0.359003	0.632846	0.0116452	0.0183868	0.110176	0.051837	0.99754	0.0550596	0.160478	0.395279	0.516324	0.667151	0.479605	0.420783	0.629698	0.892601	0.194329	0.270047	0.472379	0.391194	0.727424	0.512848	0.689908	0.146453	0.20659	0.360243	0.171633	0.930794	0.261264	0.507397	0.167473	0.271536	0.453165	0.305146	0.744162	0.515972	0.761583	0.0130187
6.41e-05	0.623766	0.754931	0.969469	0.273831	0.919236	0.676179	0.0138361	0.95714	0.944816	0.53072	0.811123	0.592511	0.874743	0.0007098	0.925504	0.975694	0.853502	0.692184	0.914499	0.979706	0.0002065	0.579152	0.628133	0.957437	0.155719	0.901434	0.712529	0.0257487	0.766543	0.683263	0.294206	0.980309	0.380962	0.58766	0.0009918	0.772582	0.850086	0.967715	0.427436	0.998043	0.875115	0.004109	0.980588	0.928447	0.516638	0.856252	0.69009	0.923356	1.1e-06
0.743542	0.987035	0.983212	0.39031	0.974224	0.938318	0.983547	0.349955	0.700932	0.852078	0.820747	0.767018	0.568444	0.773856	0.858538	0.473478	0.471408	0.0274087	0.527513	0.563631	0.377556	0.951927	0.735066	0.552303	0.0254403	0.571301	0.738972	0.634695	0.358925	0.111113	0.0801332	0.0038128	0.174652	0.210737	0.0559659	0.618432	0.879648	0.94146	0.601054	0.986625	0.795465	0.922649	0.959846	0.729649	0.591488	0.0472619	0.685209	0.81535	0.690846	0.734469
0.0035179	0.0001734	0.0298453	0.0004951	0.854581	0.0444615	0.0860668	0.752465	0.129826	0.948083	0.189889	0.007914	0.935239	0.927607	0.0018251	1.37e-05	0.0155971	0.0001909	0.979595	0.0351139	0.0460332	0.016633	0.0002779	0.0195543	9.67e-05	0.680442	0.092845	0.183975	0.0035108	4.37e-05	0.0119577	0.0003884	0.913281	0.0804223	0.0411001	0.884797	0.216897	0.958838	0.215438	0.0160054	0.923603	0.897409	0.884033	0.195908	0.972549	0.258397	0.0099838	0.87741	0.868212	0.275102
0.609531	0.692779	0.931087	0.606293	0.829696	0.969362	0.283556	0.155777	0.133322	0.85745	0.098443	0.202155	0.473661	0.0530481	0.0088338	0.006466	0.390001	0.0123694	0.0639775	0.0763231	0.0014428	0.0099678	0.0080443	0.161297	0.0014992	0.0164469	0.0347932	0.0016435	0.259765	0.234988	0.933453	0.248252	0.544916	0.721701	0.0478154	0.0370736	0.0328397	0.448422	0.0110022	0.0853935	0.107256	0.0017416	0.155757	0.162103	0.858956	0.112459	0.393287	0.612013	0.0737152	3.73e-05
0.798685	0.4863	0.281512	0.158377	0.849258	0.471743	0.713915	0.89764	0.570293	0.320839	0.191336	0.882749	0.437471	0.854935	0.379643	0.067609	0.0485966	0.0203172	0.518899	0.962032	0.26664	0.554521	0.912183	0.9885	0.925599	0.540058	0.0081658	0.639132	0.937332	0.580757	0.332117	0.262635	0.955601	0.407428	0.878866	0.820751	0.410521	0.215438	0.0767762	0.880629	0.655872	0.676459	0.310512	0.0724352	0.0219498	0.0087051	0.42715	0.969656	0.333822	0.203098
0.573838	0.935421	0.945005	0.08758	0.959453	0.457718	0.871806	0.0455983	0.154557	0.519739	0.0005765	0.162887	0.030172	0.529018	0.964013	0.94177	0.712701	0.309149	0.9666	0.899922	0.559935	0.42457	0.782449	0.993424	0.0090686	0.80818	0.24304	0.998617	0.925154	0.914882	0.586148	0.293041	0.919213	0.891341	0.500805	0.418461	0.741415	0.977813	0.0139079	0.891312	0.237668	0.982841	0.0003125	0.0032453	0.0290196	3.8e-06	0.0142921	0.0008231	0.0602868	0.0007188
0.971768	0.970542	0.850662	0.568959	0.924398	0.765756	0.586266	0.208125	0.182706	0.0595405	0.0162988	0.385845	0.0778606	0.045586	0.991037	0.992128	0.93598	0.709135	0.940532	0.917642	0.766527	0.968521	0.96216	0.764163	0.438839	0.917251	0.756404	0.628974	0.961803	0.945336	0.742411	0.53599	0.951734	0.801684	0.540432	0.603109	0.609459	0.851617	0.95382	0.392644	0.803392	0.937913	0.921226	0.943754	0.960338	0.790401	0.774347	0.978234	0.902184	0.145205
0.770581	0.907138	0.0067953	9.07e-05	0.973125	0.940871	0.971145	0.820269	0.917325	0.0038291	3.41e-05	0.980748	0.920856	0.988505	0.852769	0.903104	0.0059423	6.27e-05	0.993783	0.964208	0.973011	0.261284	0.347508	4.4e-05	2e-07	0.476362	0.642972	0.514748	0.845588	0.743174	0.0751213	0.0024947	0.711689	0.414916	0.52676	0.682415	0.558239	0.285948	0.0044632	0.470593	0.137949	0.277768	0.0039272	0.0026539	0.902654	0.542973	0.0036123	0.0009111	0.0027058	0.840879
0.0364007	0.765109	0.0687571	0.0021207	0.835164	0.0015569	0.0025737	0.354552	0.978448	0.316579	0.013931	0.927376	0.061988	0.0631309	0.479301	0.947282	0.508054	0.035463	0.962331	0.0656529	0.0524822	0.0535774	0.715479	0.0194524	0.0001736	0.763031	0.0011633	0.0029386	0.0382827	0.652046	0.0327603	0.0016559	0.834889	0.0054801	0.0008036	0.23901	0.953706	0.20066	0.0038586	0.998041	0.0116694	0.0077208	0.370002	0.969503	0.326207	0.0139026	0.937364	0.0949129	0.0784137	0.544322
0.0004971	0.962109	0.984927	0.68935	0.171528	0.884211	0.927559	0.485551	0.0640007	0.0517763	0.002465	0.906432	0.0179195	0.099119	0.0005031	0.965303	0.985408	0.709702	0.162115	0.921826	0.941274	0.0037728	0.985774	0.965588	0.393902	0.159279	0.724898	0.989482	0.891192	0.0050119	0.005578	0.0005811	0.639471	0.0022088	0.0031036	0.0343205	0.789596	0.752866	0.148188	0.631389	0.380917	0.78171	0.922407	0.0045582	0.0036864	0.0001066	0.602621	0.0019209	0.0125135	0.567656
0.976074	0.975313	0.0191876	0.0001788	0.755291	0.528657	0.984271	0.616599	0.626536	0.102063	0.0008907	0.989536	0.970548	0.739935	0.412457	0.360289	0.320329	0.0055081	0.967074	0.944946	0.482723	0.933504	0.948894	0.0013655	2.8e-06	0.463933	0.293141	0.874493	0.224465	0.198336	0.346909	0.0128218	0.821647	0.834584	0.247289	0.1352	0.121433	0.707798	0.0275693	0.62585	0.562869	0.100008	0.747483	0.738154	0.053489	0.0003132	0.976612	0.924787	0.860629	0.930157
0.607415	0.835493	0.912169	0.0849818	0.998264	0.0512083	0.727088	0.816273	0.650811	0.984863	0.0252987	0.911649	0.196399	0.612918	0.595071	0.0178172	0.43415	0.0003315	0.244766	0.973754	0.0173777	0.156743	0.0025657	0.032906	1.7e-06	0.0147595	0.714104	0.0022664	0.796053	0.630221	0.94857	0.041123	0.958432	0.194117	0.552628	0.521228	0.0295196	0.300268	9.5e-05	0.162203	0.994501	0.0072797	0.722895	0.0524371	0.484086	0.0002582	0.335307	0.890967	0.0783276	0.915183
0.15621	0.741179	0.352934	0.634615	0.916349	0.372888	0.901429	0.10534	0.482947	0.13226	0.3912	0.99375	0.256691	0.984885	0.0551559	0.383056	0.147075	0.35112	0.994549	0.176207	0.959326	0.121159	0.547782	0.106783	0.334884	0.985546	0.215472	0.997734	0.0013985	0.0202105	0.0031333	0.0235082	0.495584	0.0134878	0.255588	0.0376753	0.247112	0.0604853	0.120191	0.933391	0.0584756	0.82185	0.0010724	0.0250338	0.0025552	0.0141165	0.496052	0.0169112	0.438183	0.0006454
0.962063	0.861133	0.861569	0.684808	0.947201	0.520938	0.855599	0.820139	0.969671	0.973999	0.879549	0.968904	0.799138	0.995077	0.988516	0.853916	0.870709	0.684291	0.985233	0.589783	0.886606	0.946764	0.659496	0.548687	0.336107	0.774449	0.287592	0.708485	0.112797	0.016458	0.017634	0.0121166	0.115441	0.010002	0.0143345	0.317151	0.0807418	0.0767224	0.0167956	0.187696	0.0098453	0.0478739	0.0894879	0.014453	0.0122825	0.0043929	0.0739537	0.0091134	0.0411497	0.168051
0.196251	0.0522856	0.900934	0.31186	0.991433	0.389555	0.0151482	0.318922	0.0488684	0.939186	0.343693	0.986502	0.405479	0.0409966	0.0407514	0.0020407	0.560525	0.071007	0.863519	0.889869	0.0012281	0.763288	0.278959	0.91562	0.73863	0.686203	0.057418	0.168623	0.007262	0.0003906	0.146145	0.0143845	0.485388	0.964748	7.31e-05	0.885113	0.413806	0.874134	0.85217	0.753047	0.0467778	0.183725	0.0148046	0.0010015	0.270234	0.0178045	0.631815	0.974658	0.0013242	0.0296997
0.932683	0.535068	0.917635	0.572463	0.280819	0.219667	0.936701	0.934067	0.782306	0.997225	0.280473	0.387844	0.56803	0.766564	0.957524	0.821281	0.991412	0.285217	0.63999	0.622478	0.727337	0.999742	0.655369	0.956621	0.309033	0.275151	0.351036	0.871374	0.99857	0.590226	0.942429	0.43405	0.420229	0.453186	0.852671	0.957875	0.818657	0.99191	0.234356	0.585347	0.600638	0.746746	0.933804	0.441568	0.840968	0.559745	0.240551	0.325284	0.975631	0.0752383
0.954517	0.90803	0.948584	0.416182	0.881386	0.983741	0.554932	0.706437	0.599748	0.70212	0.123601	0.505014	0.821561	0.906359	0.596747	0.401768	0.586559	0.0804818	0.551557	0.705645	0.984544	0.884302	0.787223	0.811089	0.154936	0.721372	0.943371	0.768145	0.431407	0.576422	0.535159	0.98363	0.738007	0.344522	0.023161	0.972114	0.992193	0.992594	0.590489	0.997985	0.895398	0.341724	0.317914	0.217459	0.260586	0.0174887	0.291438	0.536491	0.954094	0.400692
0.863874	0.991032	0.983354	0.851234	0.926104	0.742738	0.97124	0.562965	0.317546	0.446508	0.118744	0.489386	0.107502	0.433924	0.152051	0.0371762	0.132963	0.0203537	0.246625	0.0067863	0.0666356	0.101561	0.0295633	0.0262119	0.001995	0.0723738	0.0018384	0.0473042	0.498131	0.761191	0.671999	0.948483	0.677853	0.984176	0.642338	0.891612	0.986749	0.953118	0.896237	0.958593	0.873969	0.954878	0.128791	0.0443777	0.0743522	0.0095116	0.204622	0.0174457	0.116255	0.340496
0.0996257	0.130606	0.0816715	0.935049	0.80695	0.0809626	0.0190956	0.507608	0.440944	0.303014	0.847051	0.974921	0.491224	0.199894	0.616764	0.482783	0.439374	0.806383	0.992071	0.567801	0.173823	0.728114	0.653307	0.411704	0.582245	0.872884	0.648661	0.308095	0.307391	0.225228	0.14414	0.945511	0.965638	0.352281	0.0425996	0.219686	0.161246	0.101769	0.959459	0.923337	0.126251	0.0164354	0.560703	0.480687	0.315857	0.763262	0.970535	0.607181	0.253755	0.922696
0.826528	0.602435	0.972491	0.295131	0.0978344	0.885027	0.861295	0.15188	0.0316606	0.502271	0.0063716	0.520306	0.522872	0.19929	0.87066	0.491563	0.988148	0.247442	0.0941034	0.949754	0.863537	0.968521	0.899219	0.664234	0.549568	0.0049992	0.51246	0.950372	0.723445	0.365879	0.990164	0.181544	0.143185	0.978482	0.738426	0.573373	0.251054	0.894051	0.0476409	0.268551	0.937156	0.515646	0.877148	0.57108	0.951342	0.234327	0.0595392	0.911257	0.922945	1.41e-05
0.526817	0.513401	0.974142	0.113401	0.796477	0.598333	0.867087	0.624169	0.527128	0.987919	0.0719799	0.772931	0.696065	0.925019	0.984838	0.926111	0.872544	0.0127918	0.995153	0.999144	0.890258	0.54543	0.685715	0.0950292	2.77e-05	0.338619	0.347736	0.216907	0.494905	0.356213	0.916123	0.137054	0.778951	0.62082	0.824762	0.954587	0.986702	0.602242	0.001686	0.926717	0.89672	0.650615	0.994749	0.9729	0.684131	0.0031733	0.943576	0.96484	0.832709	0.880189
0.779385	0.0069803	0.371206	0.0329511	0.964487	0.583592	0.864444	0.963975	0.0008789	0.127886	0.0054872	0.774553	0.393876	0.702025	0.924724	0.0012217	0.315639	0.020176	0.981436	0.577479	0.846554	0.914433	0.0023432	0.138671	0.0035836	0.882669	0.445	0.803173	0.914327	0.0001467	0.0372514	0.0025819	0.647724	0.205312	0.321039	0.996977	0.0015902	0.142731	0.0031765	0.876307	0.304833	0.601764	0.856846	0.0023434	0.246335	0.0124551	0.95853	0.65698	0.892769	0.947821
0.001155	0.0497815	0.139085	0.0513664	0.90804	0.0855466	0.0284966	0.0271589	0.184648	0.386448	0.18416	0.508904	0.446646	0.213474	0.599126	0.977226	0.971456	0.983294	0.043655	0.891918	0.969608	0.0183722	0.165306	0.266031	0.0943098	0.567544	0.340653	0.159353	0.53715	0.96741	0.937487	0.979351	0.0514724	0.888893	0.962515	0.717477	0.998821	0.91995	0.989909	0.0273173	0.841781	0.996689	0.730932	0.977808	0.839547	0.943042	0.0153904	0.771862	0.980344	0.425114
0.819232	0.966589	0.615276	0.178089	0.988928	0.578083	0.983537	0.99173	0.940141	0.853796	0.361977	0.816387	0.37317	0.898973	0.741679	0.874821	0.44803	0.0857941	0.986929	0.845799	0.90339	0.300627	0.477279	0.0498064	0.0029471	0.596558	0.95608	0.531965	0.938883	0.9856	0.662893	0.273661	0.943932	0.522856	0.954423	0.249921	0.392132	0.0811486	0.0037739	0.631321	0.919187	0.353231	0.058066	0.1464	0.0123446	0.0008017	0.354421	0.739808	0.258631	0.649668
0.899324	0.894245	0.957669	0.236198	0.864657	0.804017	0.831896	0.982722	0.958344	0.997139	0.328837	0.925288	0.927705	0.953068	0.798115	0.694253	0.856286	0.103928	0.80296	0.637748	0.665844	0.296253	0.228465	0.236597	0.0026643	0.177401	0.126778	0.219484	0.928652	0.967182	0.915547	0.541034	0.989201	0.981457	0.970819	0.619676	0.52275	0.627774	0.0264595	0.560113	0.394238	0.414439	0.0201969	0.0158635	0.0279169	0.0002158	0.0320435	0.0276361	0.0310951	0.0276619
0.680816	0.718625	0.299202	0.0711502	0.792789	0.153154	0.202587	0.53029	0.617734	0.979503	0.885747	0.468035	0.947766	0.955193	0.960967	0.970592	0.882494	0.477506	0.979477	0.821027	0.825652	0.966061	0.989648	0.729223	0.263885	0.946988	0.687947	0.757335	0.593283	0.521611	0.143927	0.0399371	0.738381	0.179619	0.0989922	0.992815	0.993457	0.73786	0.276554	0.997442	0.695927	0.691186	0.0002784	0.0002608	1.38e-05	1.3e-06	0.0017212	6.32e-05	6.93e-05	0.0001445
0.366669	0.787773	0.684993	0.841803	0.183011	0.223	0.324073	0.107289	0.287225	0.175858	0.919806	0.0084281	0.060854	0.0955194	0.946575	0.972274	0.989123	0.375741	0.665549	0.826823	0.873672	0.40547	0.151671	0.192068	0.0013011	0.835609	0.430134	0.46675	0.948594	0.907592	0.987991	0.287779	0.681551	0.888557	0.905967	0.965512	0.940942	0.995273	0.240039	0.718778	0.892551	0.92784	0.97841	0.799954	0.901112	0.111641	0.826659	0.979785	0.999548	0.966758
0.311576	0.861133	0.996545	0.830964	0.649316	0.613551	0.278819	0.51629	0.935178	0.968	0.721078	0.689801	0.791441	0.492758	0.999154	0.717709	0.477092	0.156115	0.978847	0.851183	0.982759	0.961307	0.82149	0.42828	0.118871	0.965659	0.89346	0.927168	0.624543	0.978554	0.854024	0.599547	0.874958	0.905282	0.503812	0.902107	0.463918	0.204524	0.0304359	0.827005	0.562995	0.914185	0.0020133	0.0001464	1.83e-05	2.6e-06	0.002839	0.0012542	0.0090111	0.989617
0.609761	0.892013	0.927373	0.366758	0.135415	0.919891	0.726728	0.356395	0.612222	0.98873	0.668694	0.010346	0.927293	0.496532	0.533976	0.252111	0.062477	0.0026556	0.98601	0.041217	0.372238	0.100066	0.0335089	0.0009671	1.3e-05	0.768791	0.0012203	0.0596087	0.345064	0.153518	0.0200634	0.0017873	0.990531	0.0423133	0.194095	0.0878552	0.032014	0.0035748	4.42e-05	0.822247	0.0011037	0.020355	0.627308	0.387831	0.0591335	0.0021655	0.899444	0.12942	0.585993	0.371768
0.182237	0.827551	0.630075	0.819766	0.487521	0.0580821	0.763525	0.776368	0.242961	0.528398	0.19509	0.575114	0.9355	0.270033	0.954612	0.383099	0.77176	0.379138	0.918632	0.987079	0.369163	0.683006	0.154259	0.282293	0.0620475	0.457593	0.833755	0.147667	0.769933	0.195203	0.443921	0.212798	0.703785	0.944695	0.148745	0.978313	0.557685	0.80211	0.41112	0.954351	0.954845	0.452641	0.249456	0.0220244	0.080613	0.0145874	0.225955	0.548922	0.0416204	0.129777
0.519816	0.565017	0.697599	0.100161	0.931212	0.431912	0.213854	0.15999	0.113232	0.166548	0.0061213	0.80611	0.93893	0.0519128	0.127208	0.0805348	0.220431	0.0087809	0.936064	0.962656	0.0227169	0.886216	0.847584	0.902477	0.169231	0.646613	0.149476	0.570607	0.327294	0.256387	0.355887	0.0362234	0.989082	0.761759	0.0645642	0.467643	0.387815	0.490141	0.0264526	0.999343	0.73119	0.0949547	0.493775	0.439221	0.531025	0.0441087	0.970535	0.638647	0.258718	0.0572907
0.93914	0.870592	0.831565	0.592936	0.311031	0.452722	0.300687	0.883323	0.981117	0.992723	0.900309	0.0460013	0.853565	0.136771	0.970455	0.989687	0.971453	0.84305	0.160428	0.811038	0.130995	0.88498	0.974666	0.994247	0.90172	0.0445893	0.863007	0.0980954	0.885098	0.978894	0.982709	0.893607	0.126224	0.880845	0.0597935	0.993791	0.929326	0.874333	0.657405	0.251428	0.645202	0.216679	0.0373289	0.0178246	0.0110349	0.0030187	0.919987	0.0076215	0.811622	0.0168192
0.10736	0.470253	0.0255869	0.237295	0.301155	0.235476	0.629463	0.605789	0.916247	0.158454	0.732164	0.677705	0.81912	0.985218	0.990997	0.789932	0.803375	0.933027	0.986616	0.853997	0.501466	0.86548	0.985458	0.291171	0.913497	0.910582	0.982005	0.845146	0.708779	0.956749	0.207134	0.814141	0.861301	0.918974	0.930943	0.998951	0.855827	0.693397	0.957459	0.996296	0.908433	0.568808	0.851942	0.990751	0.325268	0.89896	0.936249	0.981346	0.884308	0.95441
0.176604	0.098324	0.153189	0.0033094	0.897864	0.0370619	0.0617407	0.859736	0.618685	0.753454	0.0539594	0.692383	0.56865	0.619231	0.986717	0.806949	0.915457	0.148633	0.717605	0.783297	0.786128	0.0312596	0.0060859	0.0043051	1.4e-05	0.373891	0.0019645	0.0063423	0.639325	0.305382	0.408832	0.0232707	0.942755	0.358519	0.258462	0.39108	0.153289	0.214878	0.0022131	0.989721	0.0805791	0.0788576	0.912882	0.653975	0.729968	0.0543127	0.758399	0.669487	0.699918	0.918733
0.0001813	0.336732	0.0021524	0.199391	0.430885	3.9e-05	0.0006591	0.469452	0.504547	0.692867	0.643489	0.392756	0.282658	0.61251	0.970568	0.060127	0.99711	0.162136	0.131957	0.834046	0.993912	0.0026724	0.59338	0.0021246	0.294549	0.609777	0.0002025	0.0044421	0.0037353	0.689768	0.0106254	0.567929	0.836248	0.0029597	0.0032712	0.0109177	0.783863	0.0252211	0.559351	0.911956	0.0010614	0.0049526	0.885043	0.125765	0.95881	0.181958	0.175089	0.740716	0.956161	0.98968
3.8e-06	0.340946	0.0013153	0.180459	0.281342	6.1e-05	0.0037685	0.56815	0.03955	0.984863	0.0793284	0.0647044	0.954348	0.744768	0.644499	0.0239497	0.978714	0.0940491	0.140877	0.974533	0.71315	0.0001384	0.663465	0.0018422	0.328941	0.472993	0.0004734	0.0279339	0.0001379	0.736622	0.0085695	0.580529	0.723274	0.0052887	0.0242325	0.0017124	0.945774	0.0510136	0.7836	0.940905	0.0060927	0.0935101	0.469125	0.0514482	0.998451	0.096185	0.175089	0.924243	0.842301	0.921774
0.518175	0.257294	0.527594	0.0837043	0.867265	0.285107	0.961848	0.785212	0.427895	0.742927	0.159214	0.596311	0.197933	0.946772	0.417623	0.0869977	0.372158	0.0375648	0.990776	0.562156	0.882571	0.538756	0.181559	0.319831	0.0206998	0.877611	0.351324	0.941092	0.442512	0.120927	0.313085	0.0496117	0.941058	0.505757	0.903416	0.426625	0.131302	0.298737	0.0173671	0.996595	0.610656	0.856446	0.633371	0.245402	0.488972	0.0636331	0.857843	0.3849	0.990853	0.357382
0.974648	0.310755	0.545093	0.203758	0.90454	0.440972	0.96629	0.346727	0.945578	0.990633	0.877464	0.603964	0.93706	0.36667	0.902441	0.0513753	0.236305	0.0519493	0.761871	0.182398	0.876965	0.997803	0.231878	0.34222	0.0762554	0.846679	0.387327	0.993295	0.493687	0.804496	0.9466	0.724031	0.862038	0.983323	0.422566	0.84198	0.075888	0.171827	0.020942	0.644525	0.122108	0.815921	0.164018	0.0011905	0.004547	0.0005319	0.104346	0.0148151	0.264923	0.132784
0.679821	0.953822	0.185756	0.98104	0.368594	0.0649476	0.968001	0.57271	0.304126	0.984134	0.198568	0.944124	0.940801	0.275588	0.99601	0.858866	0.640223	0.757953	0.883722	0.469808	0.775657	0.730396	0.942032	0.0841772	0.974975	0.251396	0.0616839	0.967415	0.179535	0.0489444	0.809604	0.0465698	0.72339	0.864724	0.0232267	0.962085	0.772874	0.702973	0.596256	0.940905	0.595458	0.655099	0.455448	0.203232	0.994047	0.113153	0.926754	0.993115	0.222085	0.885351
0.863646	0.959915	0.995049	0.894799	0.12469	0.727596	0.789237	0.084222	0.041772	0.020431	0.0062731	0.929843	0.130279	0.131556	0.948659	0.973202	0.989405	0.891218	0.113888	0.825503	0.866559	0.0084423	0.0042359	0.000705	9.95e-05	0.52337	0.0055737	0.0119648	0.0804529	0.0445086	0.0281939	0.0139167	0.977555	0.180076	0.0781547	0.997289	0.972337	0.908157	0.701231	0.205935	0.950191	0.968504	0.253551	0.193907	0.106549	0.0350871	0.926211	0.461021	0.434461	0.0298999
0.0527888	0.135641	0.234121	0.0660771	0.507668	0.127352	0.133207	0.279714	0.341982	0.514701	0.191824	0.741673	0.487152	0.466398	0.47277	0.526482	0.772411	0.38646	0.97876	0.708438	0.629763	0.0403063	0.0514104	0.0552466	0.0075063	0.249429	0.05888	0.081618	0.964672	0.994014	0.948165	0.923668	0.814469	0.936295	0.964364	0.390657	0.44281	0.587219	0.20287	0.927102	0.552778	0.456818	0.26294	0.350445	0.488575	0.180957	0.85285	0.58008	0.532195	0.0392265
0.979019	0.780851	0.944127	0.0483763	0.792789	0.762183	0.220481	0.892564	0.944183	0.988923	0.107394	0.936862	0.968516	0.541775	0.955138	0.630639	0.894574	0.0246574	0.80296	0.6987	0.144491	0.417153	0.129091	0.206367	0.000173	0.122386	0.104607	0.0139338	0.684295	0.290142	0.530827	0.0064408	0.469329	0.419732	0.0263126	0.960055	0.696857	0.876046	0.0163121	0.803103	0.738448	0.142383	0.837379	0.988493	0.928991	0.138247	0.992743	0.989819	0.681323	0.956964
0.499925	0.419531	0.671216	0.666896	0.0868972	0.390389	0.60751	0.77288	0.624672	0.862281	0.869377	0.0073898	0.69688	0.865559	0.987529	0.896612	0.988812	0.992963	0.0058337	0.949145	0.997568	0.868649	0.720316	0.880242	0.90811	0.0053344	0.755836	0.916824	0.9082	0.745563	0.917113	0.959236	0.0146738	0.873979	0.953721	0.999238	0.93613	0.995273	0.957094	0.0032774	0.979673	0.971885	0.975818	0.888492	0.979645	0.99008	0.0039611	0.945286	0.996525	0.962939
0.936607	0.805836	0.678528	0.33911	0.996441	0.1297	0.579882	0.885147	0.866735	0.758194	0.225065	0.951005	0.275452	0.559512	0.59326	0.976394	0.981753	0.0631666	0.835122	0.658069	0.165212	0.0230201	0.192716	0.270291	7.08e-05	0.0317805	0.690785	0.0027784	0.0525207	0.345602	0.554924	0.002678	0.19577	0.930704	0.0032483	0.629598	0.9716	0.976597	0.0388853	0.809421	0.662531	0.142085	0.869273	0.909821	0.740541	0.159126	0.950978	0.377032	0.54799	0.743855
0.856226	0.920062	0.975048	0.512693	0.986531	0.684213	0.641949	0.99891	0.718109	0.97181	0.254706	0.827327	0.480766	0.46898	0.999389	0.727652	0.973037	0.290966	0.954189	0.495718	0.42661	0.765401	0.303154	0.588031	0.0216946	0.435448	0.0935149	0.124308	0.918983	0.486169	0.819093	0.158879	0.778573	0.348864	0.194001	0.116079	0.0149627	0.075605	0.0005228	0.0434323	0.001657	0.0009168	0.965315	0.813725	0.989528	0.309805	0.943852	0.646105	0.614444	0.0254528
0.98358	0.72045	0.0026701	0.311944	0.718897	0.519606	0.907528	0.863422	0.923825	0.0001864	0.593093	0.326699	0.8534	0.713281	0.987764	0.809499	0.0014294	0.417817	0.7335	0.723956	0.869407	0.0003402	2.06e-05	0.890109	3e-07	0.0050102	2.6e-06	0.0010763	0.95248	0.795246	0.0006247	0.44142	0.623689	0.766131	0.793986	0.956202	0.883719	0.001424	0.443187	0.605879	0.820473	0.79765	0.0464063	0.0047695	0.361549	0.000406	0.507296	0.0082574	0.200782	6.6e-06
0.399742	0.292027	0.648872	0.391708	0.755577	0.103842	0.799533	0.590462	0.367241	0.754587	0.503134	0.797527	0.254123	0.922332	0.914327	0.677732	0.959493	0.804877	0.998384	0.529976	0.96309	0.178988	0.0665879	0.165979	0.0535696	0.329938	0.0177719	0.497411	0.52943	0.277054	0.624788	0.455757	0.84504	0.245545	0.877165	0.701285	0.439628	0.765414	0.484024	0.941427	0.236844	0.943564	0.255687	0.528806	0.208557	0.319379	0.201532	0.668557	0.106169	0.11541
0.0016245	0.0550284	0.0136932	0.146372	0.122649	0.005882	0.0115295	0.0023027	0.0162601	0.002573	0.0548689	0.0170074	0.0082244	0.0110404	0.327736	0.827193	0.58459	0.972701	0.942117	0.595293	0.584877	0.0108695	0.096803	0.0102436	0.150411	0.100392	0.0170661	0.0377506	0.437947	0.897566	0.605975	0.971356	0.951735	0.756205	0.691259	0.584268	0.944249	0.718222	0.954923	0.990538	0.797143	0.783822	0.924486	0.874325	0.983494	0.542323	0.876655	0.973669	0.981462	0.695612
0.103898	0.8556	0.247379	0.600933	0.158332	0.13812	0.993816	0.0397048	0.485257	0.0405995	0.226	0.0103062	0.0575069	0.811293	0.168997	0.897967	0.310677	0.670276	0.171681	0.226144	0.979221	0.0836326	0.710551	0.0635682	0.309841	0.0314157	0.0685445	0.939425	0.458251	0.963227	0.540614	0.931449	0.447604	0.611909	0.690841	0.489218	0.994248	0.549927	0.884655	0.378809	0.512679	0.819648	0.749596	0.826129	0.804902	0.95208	0.664831	0.853425	0.552801	0.747453
0.666126	0.158421	0.884494	0.0001116	0.87118	0.862878	0.94872	0.239461	0.56576	0.959323	0.0006435	0.323492	0.406653	0.575766	0.977965	0.0046232	0.384974	4.3e-06	0.961098	0.832383	0.716875	0.722263	0.0015041	0.0504109	0	0.533287	0.39344	0.367874	0.661132	0.119272	0.846035	0.0001683	0.86907	0.872502	0.929339	0.95238	0.0601478	0.636586	1.07e-05	0.998589	0.988988	0.944616	0.984802	0.009543	0.331945	8e-07	0.937426	0.879103	0.81799	0.872076
0.759978	0.964604	0.789844	0.376819	0.986601	0.706366	0.118954	0.455838	0.727093	0.979345	0.10444	0.743142	0.409122	0.0504926	0.586758	0.814726	0.956949	0.176832	0.950806	0.502339	0.036595	0.25846	0.489157	0.956158	0.0152007	0.519331	0.142642	0.0106261	0.222725	0.435133	0.9466	0.0496984	0.653648	0.24464	0.0038617	0.769893	0.92098	0.848012	0.221166	0.989215	0.669598	0.0618449	0.969488	0.954005	0.438524	0.581699	0.931731	0.955482	0.40342	0.890897
0.801543	0.573324	0.846015	0.277833	0.394683	0.605426	0.617512	0.0962702	0.0167281	0.0605419	0.0032456	0.974325	0.04477	0.0540269	0.032098	0.0040142	0.0495383	0.0024328	0.974394	0.0116094	0.0118171	0.964352	0.905908	0.990351	0.576914	0.0645509	0.966989	0.966822	0.0029698	0.0003874	0.0028076	0.0003058	0.598856	0.0026854	0.0004244	0.532584	0.225831	0.460535	0.0421565	0.84193	0.252226	0.231457	0.760249	0.980635	0.816646	0.894374	0.0319719	0.89944	0.927747	0.493031
0.617362	0.554647	0.424811	0.0143627	0.734826	0.0269793	0.0344064	0.897671	0.80392	0.697653	0.0334386	0.902777	0.179383	0.174197	0.998041	0.957172	0.902749	0.115853	0.999162	0.319973	0.269144	0.535906	0.370686	0.159834	0.0010031	0.514646	0.0119226	0.0214631	0.236472	0.124419	0.0736916	0.0017932	0.404102	0.0107725	0.0017719	0.989507	0.964046	0.887991	0.0922676	0.998041	0.341405	0.273442	0.380723	0.250208	0.136964	0.0012895	0.521922	0.0256634	0.0192533	0.939094
0.827484	0.167423	0.926501	0.0170135	0.836156	0.481739	0.181984	0.973169	0.285327	0.996232	0.0282144	0.940803	0.759097	0.431959	0.814767	0.0585832	0.874386	0.0077213	0.850972	0.432196	0.116893	0.164327	0.0031177	0.122183	2.12e-05	0.10918	0.0196089	0.0065488	0.946498	0.195331	0.963064	0.0298233	0.941066	0.738032	0.252731	0.450375	0.98602	0.414016	0.547763	0.592892	0.706105	0.975179	0.957797	0.45305	0.936055	0.0564087	0.987155	0.923095	0.652338	0.858466
0.656904	0.674817	0.578583	0.0804991	0.520101	0.39886	0.338114	0.341515	0.934184	0.182941	0.0094886	0.778803	0.182326	0.151823	0.991549	0.211099	0.92552	0.314076	0.230899	0.883839	0.797735	0.0107563	0.494739	0.0012631	1.39e-05	0.645178	0.0010144	0.0019837	0.81896	0.443418	0.616919	0.127847	0.44139	0.651026	0.448074	0.441912	0.926941	0.254966	0.0095138	0.901794	0.161299	0.0982439	0.0602924	0.910306	0.0259209	0.0006494	0.986176	0.0484206	0.0296656	0.223975
0.0215061	0.0283979	0.0804613	0.0668536	0.383338	0.0035876	0.104679	0.0222086	0.0076177	0.0220262	0.020478	0.144499	0.0055005	0.0866241	0.002888	0.0011045	0.0133454	0.0106222	0.144973	0.0005076	0.0163881	0.931388	0.869546	0.970698	0.969269	0.77299	0.666475	0.954565	0.974123	0.980521	0.933559	0.924276	0.658187	0.917826	0.760558	0.961078	0.894231	0.982046	0.982873	0.893335	0.762717	0.951732	0.143552	0.0991743	0.215122	0.194923	0.755597	0.0851079	0.48607	0.0146226
0.611534	0.993196	0.937012	0.203103	0.574291	0.801355	0.796948	0.341745	0.821288	0.979365	0.467656	0.17625	0.514744	0.996763	0.952686	0.493856	0.362218	0.0103764	0.998868	0.778182	0.170473	0.295222	0.0467225	0.006829	2.5e-05	0.412255	0.0851943	0.0091428	0.970863	0.584217	0.346448	0.0185757	0.975858	0.872844	0.201092	0.862407	0.96092	0.829352	0.081177	0.80058	0.951088	0.702034	0.94187	0.85559	0.603191	0.0317759	0.878952	0.98753	0.578859	0.832651
0.996264	0.614704	0.715642	0.837987	0.604044	0.0124902	0.429806	0.479951	0.977208	0.973999	0.80352	0.984439	0.347111	0.996078	0.981368	0.685872	0.823314	0.915786	0.806051	0.0310031	0.575237	0.923356	0.773683	0.801028	0.946273	0.708459	0.0328597	0.677455	0.808121	0.852066	0.894332	0.989215	0.886771	0.136678	0.766853	0.338593	0.0379327	0.0557231	0.0664138	0.0422588	9.53e-05	0.0079518	0.818237	0.894984	0.91384	0.982502	0.897863	0.159025	0.847874	0.517829
0.920815	0.642521	0.991389	0.0662345	0.620065	0.74933	0.697718	0.974216	0.383576	0.92418	0.0157132	0.739473	0.572821	0.914792	0.997247	0.397603	0.943736	0.0281721	0.880094	0.63324	0.90138	0.571356	0.0540936	0.29317	0.0001954	0.93212	0.076132	0.81679	0.986852	0.43121	0.925899	0.036251	0.762867	0.705412	0.823	0.165131	0.0066526	0.0862772	4.42e-05	0.626382	0.0063018	0.243613	0.600359	0.94509	0.798274	0.205594	0.275012	0.984695	0.415239	0.706498
0.942721	0.954323	0.830058	0.310721	0.541935	0.358633	0.397781	0.799778	0.584528	0.333072	0.0448921	0.873017	0.864272	0.883943	0.984197	0.826402	0.665421	0.158025	0.845957	0.6794	0.67241	0.789063	0.537024	0.205162	0.0150716	0.911813	0.889973	0.910705	0.488748	0.22742	0.0987032	0.0145513	0.97953	0.977192	0.979788	0.932172	0.721089	0.481555	0.0633782	0.92328	0.820733	0.809806	0.376547	0.174607	0.0591335	0.0037429	0.947127	0.932535	0.950667	0.46655
0.292855	0.920686	0.91228	0.858951	0.703424	0.708957	0.86234	0.220086	0.0166799	0.0225651	0.0009288	0.0608805	0.0474982	0.032764	0.949906	0.366058	0.551001	0.0783939	0.848097	0.548542	0.380824	0.0011631	3.63e-05	1.6e-05	3e-07	0.0001822	2.13e-05	5.83e-05	0.711805	0.934748	0.964995	0.530919	0.954717	0.990344	0.943813	0.285398	0.0321608	0.0475722	0.0009346	0.147078	0.0278598	0.0114444	0.967782	0.692936	0.735253	0.171916	0.947601	0.850364	0.754225	0.975248
0.53996	0.713824	0.67156	0.424877	0.322142	0.0804326	0.988095	0.362379	0.437368	0.37163	0.664962	0.0789833	0.0586943	0.908494	0.95386	0.905023	0.963082	0.0294377	0.977411	0.816549	0.366333	0.604991	0.547782	0.577753	0.0007119	0.915943	0.983776	0.110828	0.813537	0.742104	0.82104	0.0148281	0.981577	0.911822	0.180154	0.851459	0.779762	0.847536	0.0067963	0.998589	0.94064	0.1861	0.176229	0.1533	0.207298	0.000151	0.664268	0.743536	0.0263572	0.869169
0.782312	0.947384	0.491882	0.0436081	0.956319	0.803119	0.936915	0.0370102	0.218346	0.838993	0.858707	0.162265	0.31507	0.232085	0.503128	0.93987	0.852549	0.165074	0.973795	0.983325	0.909104	0.869795	0.40319	0.0255612	0.0002646	0.40132	0.181275	0.422751	0.96546	0.551557	0.0975362	0.0056617	0.717987	0.457733	0.547933	0.962085	0.837624	0.299179	0.0088786	0.934375	0.682924	0.847379	0.71952	0.228669	0.0169601	0.0002578	0.361327	0.190844	0.330956	0.965943
0.0001576	0.0020001	0.812806	0.888132	0.0697909	0.0026585	0.0006405	0.0011772	0.0016005	0.869762	0.943168	0.0197812	0.0146967	0.0031214	0.911046	0.979877	0.0295938	0.0079031	0.901259	0.893808	0.943867	0.0013346	0.0034117	0.89225	0.978901	0.0339756	0.0070935	0.0025384	0.821795	0.948619	0.0205402	0.0101537	0.853908	0.914594	0.909113	0.8211	0.930659	0.0581318	0.0081896	0.954351	0.962665	0.887165	0.173769	0.365667	0.304176	0.129354	0.883739	0.72578	0.376465	0.0910367
0.0456758	0.201127	0.199972	0.994397	0.793968	0.122515	0.74434	0.881718	0.733125	0.812694	0.0178514	0.117733	0.640376	0.0073005	0.413131	0.181749	0.324269	0.0017946	0.0321622	0.148878	9.4e-05	0.580368	0.804059	0.742098	0.358393	0.861335	0.777766	0.174429	0.260884	0.111064	0.145335	0.0012795	0.0242708	0.133481	2.07e-05	0.55652	0.325613	0.363785	0.0013226	0.0410139	0.191442	0.0001031	0.401002	0.220072	0.245591	0.0007852	0.0284355	0.241581	0.0003843	0.284986
0.806225	0.446473	0.930515	0.0543861	0.953699	0.0843081	0.0576805	0.631696	0.979214	0.635804	0.624227	0.193152	0.851683	0.735601	0.991873	0.672491	0.997517	0.13907	0.912212	0.295672	0.159012	0.983795	0.688055	0.993739	0.0610572	0.760541	0.238272	0.191269	0.583159	0.152038	0.65461	0.0150838	0.965123	0.063539	0.0086856	0.758943	0.29799	0.800159	0.0129699	0.998589	0.0487487	0.018073	0.793307	0.977495	0.723727	0.407724	0.452211	0.774428	0.63215	0.519437
0.0243913	0.921434	0.600255	0.700733	0.560368	0.0039225	0.121265	0.504504	0.654492	0.981645	0.0762449	0.969148	0.250372	0.822338	0.142724	0.970761	0.899002	0.389899	0.932147	0.0355694	0.379446	0.756847	0.418263	0.826449	0.010718	0.835778	0.36969	0.957684	0.0862947	0.999827	0.712307	0.480585	0.787618	0.0398484	0.210931	0.573673	0.700956	0.978585	0.0715754	0.998041	0.198749	0.814533	0.822749	0.0166765	0.131603	0.0002631	0.232642	0.978483	0.585109	0.391641
0.219038	0.477306	0.0053628	0.79471	0.0882035	0.0032421	0.0361133	0.143861	0.228774	0.0006392	0.586892	0.0075864	0.0037828	0.0248114	0.111103	0.186332	0.001437	0.582879	0.0228116	0.0010818	0.0091448	0.0767795	0.13391	0.0001177	0.30255	0.0038723	0.0003041	0.0069174	0.356577	0.509582	0.0052313	0.881554	0.116861	0.0215848	0.0375782	0.110823	0.184204	0.0012271	0.392176	0.0111988	0.0006177	0.0033321	0.25103	0.424081	0.0019858	0.767244	0.0539583	0.0139412	0.0662411	0.0197847
0.087091	0.836999	0.29992	0.835907	0.406457	0.0022095	0.589196	0.071144	0.655848	0.122086	0.955179	0.148831	0.0033859	0.480816	0.975941	0.5026	0.98998	0.066736	0.98656	0.374366	0.692678	0.957191	0.525614	0.982796	0.0222594	0.928396	0.302562	0.695237	0.620027	0.868593	0.782224	0.281003	0.915365	0.123088	0.972905	0.999731	0.44221	0.944142	0.02372	0.954351	0.498654	0.548613	0.27404	0.979364	0.46739	0.543207	0.674396	0.036359	0.901124	0.217413
0.481298	0.411784	0.565265	0.307968	0.772467	0.534754	0.836468	0.715575	0.217914	0.328713	0.460759	0.860927	0.768192	0.736027	0.0440771	0.976657	0.99541	0.0192201	0.215015	0.0563532	0.727539	0.214643	0.772688	0.850936	0.0295995	0.331334	0.17138	0.957934	0.0050976	0.790868	0.689847	0.0025468	0.0494593	0.0141979	0.212989	0.381208	0.664407	0.778382	0.0981285	0.636104	0.334679	0.993654	0.0276836	0.996273	0.962596	0.0062405	0.144078	0.0784073	0.707923	0.0034675
0.983963	0.850057	0.87795	0.378851	0.253268	0.0119511	0.982279	0.971774	0.81608	0.857024	0.324931	0.153693	0.037546	0.972848	0.26543	0.0693353	0.140346	0.0126999	0.982532	0.552971	0.238464	0.0287149	0.0061432	0.0025387	7.06e-05	0.757659	0.98834	0.0261506	0.642659	0.325595	0.336256	0.0760034	0.685646	0.21449	0.588884	0.49386	0.2293	0.23298	0.0166571	0.91829	0.348455	0.371634	0.973502	0.805465	0.784738	0.271856	0.275507	0.0501745	0.976486	0.77703
0.0057392	0.979	0.281594	0.0022127	0.893279	0.14665	0.931812	0.0302036	0.974144	0.358555	0.0020509	0.7378	0.145176	0.999327	0.0058905	0.976657	0.280795	0.0015042	0.972372	0.212387	0.935581	0.0001665	0.311354	0.0025965	1.6e-06	0.603697	0.917829	0.245674	0.271315	0.389749	0.918338	0.0775599	0.279664	0.009937	0.423183	0.0605708	0.934405	0.514276	0.0033847	0.799597	0.0605441	0.96195	0.0097414	0.997581	0.263486	0.0009785	0.87346	0.217622	0.983098	0.0027055
0.0324109	0.145427	0.113838	0.804846	0.439069	0.905381	0.761979	0.978056	0.90118	0.971593	0.152355	0.544647	0.0980314	0.211496	0.861699	0.953129	0.930985	0.532767	0.983511	0.32655	0.51424	0.00674	0.0157002	0.0042417	0.255156	0.0694372	0.453456	0.370951	0.0153907	0.0346643	0.0284439	0.613722	0.307158	0.782361	0.537677	0.0018398	0.0047345	0.0038857	0.0955136	0.0342241	0.182065	0.0858728	0.0279301	0.0812682	0.0525468	0.727291	0.403942	0.901058	0.806199	0.0024913
0.931542	0.960488	0.913705	0.933475	0.447634	0.626226	0.0020634	0.835113	0.991778	0.80344	0.852082	0.198473	0.521041	0.0026429	0.981622	0.951465	0.939469	0.960754	0.570259	0.740832	0.0019306	0.616999	0.866112	0.412202	0.497308	0.0783486	0.194874	0.0003032	0.749729	0.941142	0.617404	0.75186	0.272925	0.449217	0.0001689	0.869332	0.97761	0.749417	0.78631	0.301975	0.474693	0.0003296	0.034028	0.0096067	0.0757946	0.032803	0.564912	0.222658	0.780718	0.0040245
0.976012	0.767748	0.616278	0.0754903	0.635004	0.723716	0.883207	0.449137	0.837274	0.973584	0.643706	0.0381759	0.126253	0.632372	0.170802	0.02391	0.0247201	0.0005972	0.918917	0.566828	0.0828123	0.908095	0.594197	0.306655	0.0099793	0.718732	0.876169	0.796414	0.148557	0.025466	0.0130733	0.0007567	0.838015	0.563789	0.0527777	0.670747	0.932715	0.999795	0.456649	0.153333	0.153809	0.751342	0.852209	0.482276	0.28129	0.0124544	0.859413	0.952608	0.76487	0.572414
0.740378	0.962949	0.992128	0.512978	0.760405	0.940688	0.787455	0.199228	0.668383	0.624956	0.0531793	0.905041	0.378993	0.261099	0.993685	0.733538	0.869361	0.839412	0.550732	0.917923	0.998305	0.0658826	0.368036	0.218054	0.00449	0.672535	0.0993116	0.0777865	0.788188	0.27345	0.363755	0.969583	0.196414	0.567464	0.709552	0.470496	0.895719	0.844314	0.133249	0.998006	0.652354	0.410261	0.46309	0.092286	0.129818	0.723982	0.0446126	0.298093	0.501657	0.868477
0.984846	0.33651	0.900308	0.0751342	0.772467	0.93938	0.554488	0.167055	0.905925	0.381694	0.921147	0.0162188	0.2151	0.640833	0.898353	0.0940227	0.726239	0.0226221	0.984234	0.782103	0.326319	0.65499	0.0467555	0.311918	0.0013188	0.977708	0.456439	0.169628	0.795398	0.0755859	0.537038	0.0171263	0.966555	0.732982	0.21236	0.360788	0.987778	0.60973	0.759891	0.0952416	0.335929	0.818511	0.838835	0.0986979	0.578931	0.00989	0.958164	0.775596	0.392392	0.610134
0.959711	0.995547	0.0021064	7.47e-05	0.88533	0.990574	0.98341	0.685779	0.81032	0.0074604	0.0002088	0.477073	0.776355	0.826187	0.941143	0.968625	0.0041675	0.0001197	0.899307	0.964308	0.969454	0.928977	0.87599	7.99e-05	9e-07	0.99928	0.814876	0.843754	0.952555	0.996292	0.0012971	0.0001106	0.892885	0.999812	0.99416	0.62091	0.698969	0.0352701	0.000484	0.497657	0.657536	0.674306	0.965315	0.926884	0.0001923	3.6e-06	0.981708	0.910779	0.917781	0.977531
0.811804	0.692779	0.781068	0.0413735	0.970513	0.510941	0.899523	0.270534	0.96567	0.967008	0.32782	0.418208	0.109884	0.396326	0.977878	0.220734	0.398761	0.005027	0.940858	0.947257	0.907022	0.562136	0.0339518	0.0244414	3.61e-05	0.319193	0.759122	0.439804	0.613655	0.842471	0.88635	0.099073	0.876538	0.377976	0.693045	0.24683	0.932194	0.901834	0.390931	0.494561	0.0447469	0.22169	0.87309	0.131827	0.16537	0.0008264	0.760557	0.997209	0.820798	0.97478
0.274596	0.0016507	0.0015627	0.975454	0.926104	0.0026484	0.827354	0.79895	0.0127712	0.0096693	0.750018	0.835049	0.0805926	0.914029	0.571311	0.0012445	0.0042192	0.952792	0.999823	0.0118998	0.970426	0.923108	0.0291571	0.0114338	0.500308	0.721143	0.0766424	0.815043	0.298751	0.697735	0.65877	0.0180203	0.0765329	0.968925	0.0207673	0.484921	0.0029759	0.0031912	0.996034	0.992325	0.0055177	0.924332	0.325122	0.706951	0.641189	0.0105823	0.0610013	0.958952	0.075532	0.264835
2.73e-05	0.032575	0.0419802	0.0171776	0.0340656	0.0197731	0.247748	0.743314	0.564115	0.58326	0.676536	0.817421	0.395671	0.101758	0.921716	0.3824	0.493302	0.541662	0.8644	0.24876	0.0292392	0.461881	0.856805	0.8265	0.907795	0.99928	0.666971	0.244722	0.948594	0.235559	0.241491	0.388595	0.681868	0.200031	0.0085233	0.945102	0.122025	0.126474	0.109847	0.391724	0.031782	0.0017487	0.955075	0.266308	0.251295	0.336394	0.675786	0.227996	0.0331994	0.8582
0.331735	0.0008703	0.0001627	0.36124	0.473099	0.712921	0.247649	0.742102	0.173732	0.0365308	0.0014697	0.741722	0.37237	0.865305	0.296169	8.53e-05	7.82e-05	0.486399	0.441478	0.66177	0.174859	0.368467	0.548721	0.138431	3e-05	0.347475	0.0561617	0.483238	7.07e-05	0.152038	0.488511	1e-07	0.0007741	3.21e-05	6.4e-05	0.410762	0.0008307	0.0001956	0.364796	0.462337	0.723566	0.18926	1.7e-05	0.103827	0.371847	0	0.0001306	1.15e-05	0.0002194	1.72e-05
0.069359	0.0123249	0.81156	0.033589	0.784932	0.0003599	0.337262	0.189715	0.0161808	0.912277	0.0425193	0.846338	0.0039063	0.561732	0.830915	0.227727	0.873414	0.485574	0.917493	0.0487386	0.996925	0.904465	0.41747	0.612729	0.542199	0.615569	0.0739881	0.924541	0.125457	0.0090333	0.799756	0.044526	0.875598	0.0032498	0.392719	0.881566	0.363939	0.784544	0.487196	0.865334	0.0592206	0.976387	0.754564	0.223976	0.811593	0.384279	0.862053	0.0838555	0.998162	0.549681
0.600824	0.97379	0.96574	0.210371	0.619261	0.647712	0.911867	0.479044	0.972642	0.995754	0.0914816	0.344585	0.529434	0.998364	0.955411	0.775908	0.804727	0.502115	0.955086	0.961276	0.67241	0.325652	0.889177	0.91426	0.0177416	0.211308	0.276108	0.926374	0.733254	0.912111	0.882278	0.272792	0.741927	0.811531	0.851561	0.989294	0.57936	0.53669	0.689133	0.998041	0.96639	0.392513	0.925636	0.776967	0.711044	0.416598	0.895198	0.954404	0.735441	0.4442
0.176669	0.781446	0.429286	0.574595	0.894026	0.797502	0.605194	0.980787	0.0352962	0.963217	0.0124729	0.0647143	0.453477	0.704608	0.352576	0.0002127	0.322304	0.0003458	0.0050077	0.0189623	0.0570901	0.0013512	0.464122	0.0009234	0.530723	0.269378	0.0143271	0.0124021	0.0401669	0.993742	0.0801645	0.911358	0.958109	0.466691	0.183299	0.0462409	0.968183	0.0864233	0.972314	0.956947	0.299983	0.134518	0.782588	0.0046819	0.651305	0.0013832	0.0309534	0.225009	0.415605	0.0789879
0.417166	0.0368421	0.140976	0.0014982	0.982681	0.0009585	0.817296	0.908641	0.5584	0.87492	0.0573635	0.32607	0.167789	0.620762	0.522744	0.0155182	0.148155	0.001156	0.998032	0.001382	0.867446	0.646197	0.0508911	0.112806	0.0003391	0.971224	0.001997	0.936578	0.334595	0.0096936	0.0528109	0.0008008	0.94531	0.0024302	0.700307	0.735387	0.082441	0.23819	0.0013087	0.995323	0.0036536	0.960279	0.810626	0.717644	0.932464	0.0982719	0.313471	0.328688	0.497128	0.981462
0.694214	0.83947	0.981977	0.0371466	0.919714	0.47679	0.368803	0.480131	0.591209	0.964504	0.0063916	0.675286	0.311419	0.240482	0.928174	0.948895	0.932011	0.071878	0.998756	0.750317	0.593707	0.0511013	0.0671195	0.241944	2.52e-05	0.107106	0.0081716	0.0101076	0.459413	0.539507	0.923487	0.0104386	0.790271	0.341675	0.133124	0.842364	0.88027	0.961744	0.0253347	0.989215	0.616192	0.433269	0.966663	0.995314	0.758	0.0875288	0.968697	0.87623	0.795394	0.986094
0.224137	0.0050352	0.0709532	0.0004659	0.544595	0.0003064	0.36274	0.86519	0.0714225	0.453159	0.0058528	0.973017	0.033457	0.953675	0.582299	0.0068039	0.195101	0.0013963	0.880183	0.0022205	0.682691	0.216806	0.0018326	0.0136819	1.68e-05	0.341834	0.0001423	0.312525	0.963612	0.223271	0.738128	0.045895	0.902607	0.143241	0.887381	0.909449	0.491764	0.920972	0.0693901	0.843259	0.196643	0.767277	0.699945	0.0218246	0.215511	0.0012349	0.905691	0.0155688	0.853611	0.754471
0.49753	0.444022	0.482367	0.0299358	0.963159	0.225873	0.147637	0.433567	0.289457	0.304965	0.0095569	0.876489	0.221843	0.140154	0.107164	0.0406153	0.0945622	0.0017355	0.692956	0.0293474	0.0113951	0.0228503	0.0090374	0.0040501	1.88e-05	0.15664	0.0019764	0.0022871	0.334788	0.190283	0.210465	0.0104922	0.885146	0.19246	0.0430208	0.0632848	0.0301699	0.0351359	0.0002231	0.393793	0.0065588	0.001927	0.135735	0.0750688	0.077215	0.0010483	0.692101	0.0872031	0.0388819	0.137252
0.104836	0.98662	0.866764	0.766389	0.693074	0.140818	0.384359	0.0509079	0.816283	0.994859	0.971458	0.282932	0.0747288	0.212575	0.569388	0.779635	0.474971	0.342764	0.995153	0.650626	0.877058	0.912067	0.348751	0.0532129	0.0293113	0.807749	0.954327	0.941177	0.960695	0.204607	0.0495709	0.0491815	0.79179	0.994414	0.856777	0.0855067	0.887544	0.969817	0.931194	0.530484	0.0638608	0.17776	0.443902	0.829324	0.419434	0.330213	0.958594	0.620431	0.849938	0.996069
0.505324	0.97379	0.967986	0.794518	0.926827	0.96159	0.800403	0.699948	0.982034	0.997992	0.6777	0.978164	0.978626	0.730416	0.954977	0.858198	0.921064	0.419174	0.973795	0.844191	0.426467	0.639241	0.173193	0.140211	0.0081861	0.223019	0.105733	0.0334916	0.0846573	0.0062657	0.0110848	0.0015105	0.0465253	0.0138023	0.0003139	0.984988	0.651678	0.70167	0.152543	0.843025	0.593624	0.175662	0.180082	0.019931	0.0264706	0.0013598	0.0760175	0.0401885	0.0057144	0.241348
0.16527	0.225919	0.294683	0.0004207	0.603653	0.102006	0.170236	0.588576	0.570293	0.670712	0.0013995	0.878764	0.493993	0.59446	0.0608653	0.040233	0.116556	6.18e-05	0.409212	0.0374138	0.0500094	0.0165328	0.0117634	0.0074468	6e-07	0.066118	0.0035363	0.0133374	0.099493	0.0744017	0.111181	0.0001873	0.482961	0.102738	0.058162	0.192316	0.159064	0.20156	7.79e-05	0.545922	0.0749578	0.0908594	0.0731169	0.0672917	0.0883541	2.12e-05	0.408477	0.0956695	0.120313	0.0161811
0.992361	0.726359	0.95407	0.570164	0.688322	0.35991	0.691431	0.587306	0.962155	0.816305	0.0862613	0.979183	0.947292	0.937568	0.031121	0.224875	0.124082	0.0022188	0.458913	0.439559	0.186405	0.0651565	0.331792	0.0720639	0.0005394	0.353456	0.448135	0.276431	0.763513	0.968618	0.883378	0.206693	0.960703	0.85361	0.992055	0.991843	0.781221	0.967533	0.461759	0.829504	0.50054	0.805655	0.689042	0.997238	0.828156	0.106123	0.990233	0.915189	0.981683	0.97391
0.111165	0.524424	0.427853	0.281003	0.14904	0.166759	0.350227	0.522692	0.89701	0.842652	0.697111	0.0065358	0.651319	0.835596	0.894753	0.977426	0.98998	0.94681	0.0041948	0.944946	0.998305	0.951231	0.682824	0.775752	0.825421	0.0001011	0.830958	0.737973	0.568501	0.905944	0.807363	0.742342	0.0214811	0.742435	0.849747	0.711645	0.953522	0.887511	0.763877	0.0112683	0.789768	0.916885	0.849442	0.980335	0.980588	0.927641	0.002876	0.937367	0.999548	0.842998
0.247033	0.159501	0.07541	0.209135	0.452235	0.0962952	0.0134462	0.793624	0.0118879	0.0032305	0.668131	0.0513104	0.0223388	0.0026429	0.963963	0.00222	0.0025912	0.841248	0.0600342	0.0038652	0.0002089	0.954719	0.0010512	9.48e-05	0.984999	0.0058191	0.0004327	0.000104	0.822869	0.007614	0.0032684	0.687442	0.12478	0.021604	0.0002679	0.997289	0.0042475	0.0018551	0.917944	0.02885	0.0016878	5.63e-05	0.875856	0.0062284	0.0017222	0.691667	0.0799901	0.0195023	0.0012719	0.0004187
0.172045	0.0196918	0.391444	0.981467	0.442124	0.006396	0.637294	0.827711	0.810976	0.826694	0.0520404	0.679555	0.795525	0.418085	0.912651	0.214794	0.961874	0.456473	0.991001	0.235736	0.918954	0.0147812	0.233379	0.0035524	6.5e-06	0.0055785	0.131826	0.0011897	0.9043	0.264454	0.957063	0.367655	0.98723	0.348451	0.843342	0.965901	0.425204	0.990838	0.251582	0.998635	0.359401	0.828575	0.269246	0.930378	0.210519	0.0019206	0.272312	0.900774	0.0764965	0.568978
0.0073998	0.0771303	0.113459	0.322755	0.276661	0.0003599	0.888716	0.311628	0.628978	0.743778	0.010536	0.855181	0.0643011	0.631042	0.957524	0.711092	0.736948	6.86e-05	0.559141	0.870055	0.0106735	0.944946	0.746345	0.630138	6.4e-06	0.397415	0.794241	0.018949	0.199533	0.464767	0.551914	0.026144	0.851165	0.0466953	0.660104	0.0390969	0.128077	0.171277	0.175598	0.389878	0.0011359	0.972445	0.0447109	0.187445	0.234698	0.0744325	0.557666	0.0109431	0.968274	0.604119
0.689723	0.856694	0.348162	0.980294	0.725062	0.494121	0.984786	0.945207	0.995922	0.632777	0.877245	0.905904	0.845449	0.821562	0.579279	0.676478	0.208154	0.893495	0.654053	0.368312	0.937776	0.636823	0.75796	0.133828	0.919446	0.535816	0.37286	0.97067	0.0282388	0.0147363	0.215911	0.0069074	0.113265	0.0855232	0.0010573	0.810649	0.695206	0.984589	0.317715	0.923337	0.891836	0.243961	0.707456	0.606845	0.994547	0.274478	0.836086	0.854865	0.322183	0.923624
0.825413	0.96236	0.937567	0.359777	0.845309	0.982472	0.623132	0.475079	0.665509	0.959826	0.75365	0.384524	0.775956	0.96677	0.759992	0.871395	0.993359	0.543398	0.819904	0.95398	0.848448	0.79284	0.908438	0.962604	0.327373	0.71611	0.974351	0.77787	0.349622	0.208051	0.0627118	0.0048547	0.558699	0.1564	0.0077298	0.992344	0.933631	0.694058	0.0933163	0.998589	0.813694	0.307011	0.612711	0.453814	0.156936	0.0067775	0.754928	0.344295	0.0837558	0.882527
0.960202	0.859962	0.999933	0.415748	0.90229	0.753658	0.747487	0.974846	0.827703	0.996068	0.425354	0.894111	0.807674	0.824211	0.994999	0.816192	0.989051	0.480201	0.983511	0.864137	0.8492	0.982547	0.739977	0.951967	0.442045	0.959745	0.882504	0.899843	0.930879	0.872949	0.97225	0.345632	0.886418	0.75691	0.680555	0.699149	0.292585	0.598862	0.945117	0.896061	0.874309	0.892155	0.318566	0.769319	0.429146	0.0166443	0.315343	0.194549	0.193402	0.893587
0.996681	0.912591	0.936392	0.642092	0.971146	0.963322	0.841429	0.26631	0.481129	0.117918	0.0247869	0.285993	0.192836	0.526773	0.99958	0.922138	0.941658	0.647911	0.996212	0.969975	0.893161	0.0207649	0.0552289	0.0025063	0.0001952	0.0243035	0.0042798	0.0632838	0.519073	0.283957	0.75014	0.965827	0.583168	0.65145	0.214548	0.346355	0.552975	0.18013	0.0235935	0.48073	0.165921	0.493302	0.509643	0.767267	0.28922	0.0762553	0.695462	0.476224	0.820409	0.201438
0.277514	0.602435	0.97708	0.0473223	0.926915	0.799736	0.798466	0.594114	0.815794	0.968929	0.0984591	0.974036	0.979247	0.977154	0.222688	0.394271	0.934837	0.0224857	0.936064	0.72281	0.711179	0.386233	0.606503	0.973434	0.0147618	0.923752	0.826863	0.856841	0.212001	0.0898541	0.0106723	0.795159	0.0500924	0.0397724	0.014122	0.472621	0.66192	0.98748	0.0338258	0.990261	0.899699	0.893172	0.211547	0.42546	0.899191	0.0128176	0.884452	0.767373	0.781474	0.939551
0.249074	0.232588	0.500229	0.101616	0.52956	0.18994	0.150182	0.114718	0.0482704	0.152674	0.0148907	0.143206	0.0913558	0.066086	0.491581	0.289529	0.690454	0.173071	0.789012	0.405137	0.268056	0.0169426	0.0068174	0.0128785	0.000428	0.0267479	0.0044574	0.0061806	0.0748175	0.0317129	0.121644	0.0190693	0.260629	0.0894895	0.0179229	0.538272	0.365593	0.631942	0.122324	0.757969	0.382934	0.237295	0.03219	0.0163976	0.061941	0.0040797	0.137547	0.0549118	0.0294088	0.0561412
0.880521	0.823719	0.65696	0.461432	0.134212	0.906953	0.696937	0.988182	0.931095	0.819439	0.644239	0.0188795	0.996931	0.895214	0.926423	0.972949	0.973037	0.891729	0.0146774	0.865466	0.986967	0.53909	0.706617	0.883208	0.932025	0.0006145	0.39344	0.740796	0.75336	0.875235	0.995623	0.957739	0.0107061	0.743909	0.908919	0.998106	0.94719	0.810751	0.624106	0.044763	0.994501	0.919277	0.990379	0.968504	0.808473	0.657824	0.0320347	0.976953	0.948419	0.994617
0.580231	0.233224	0.845296	0.199108	0.892792	0.885786	0.321628	0.35137	0.0611601	0.982998	0.416996	0.585739	0.962944	0.186688	0.322385	0.0362281	0.988148	0.479059	0.769062	0.962032	0.111318	0.869604	0.421795	0.490774	0.0273837	0.997948	0.651162	0.633919	0.0318601	0.0022187	0.656339	0.934918	0.227883	0.505186	0.0039501	0.178708	0.0258281	0.926033	0.701507	0.457204	0.79489	0.0257298	0.571774	0.971146	0.0207852	0.0003873	0.408324	0.0813287	0.863114	0.906626
0.87351	0.669734	0.459321	0.0501741	0.868174	0.25746	0.885881	0.997461	0.846959	0.673613	0.0103679	0.595058	0.565107	0.991691	0.950563	0.966543	0.874544	0.0060159	0.618413	0.783806	0.911312	0.180164	0.456859	0.664902	5.1e-06	0.0153225	0.641902	0.161346	0.960523	0.886908	0.682064	0.0104552	0.650231	0.69117	0.949606	0.965699	0.754815	0.534632	0.0179178	0.896591	0.414934	0.963505	0.365182	0.734599	0.910894	8.87e-05	0.107852	0.925778	0.446665	0.438178
0.945464	0.774616	0.821739	0.789347	0.171528	0.0029621	0.77571	0.92113	0.945625	0.973568	0.968986	0.0202162	0.0026995	0.978049	0.879171	0.996148	0.995173	0.972069	0.0287735	0.0002977	0.963504	0.900637	0.975256	0.9775	0.993393	0.0159861	0.0003505	0.998243	0.0456545	0.0084554	0.0129053	0.0202003	0.99777	0.66479	0.0079653	0.950915	0.718023	0.742087	0.708649	0.196805	0.0061692	0.767277	0.998794	0.859284	0.851724	0.863881	0.0910073	0.0071768	0.926481	0.787448
0.0814059	0.759647	0.964891	0.27978	0.891179	0.508812	0.925395	0.0603013	0.902856	0.987209	0.458148	0.663918	0.369978	0.80683	0.371285	0.360658	0.79406	0.0846134	0.995153	0.907271	0.925084	0.920812	0.0411837	0.0983061	0.0008333	0.455138	0.728599	0.369799	0.078683	0.750577	0.968421	0.323147	0.878525	0.545456	0.891307	0.0565593	0.947026	0.95494	0.489933	0.778267	0.278813	0.740642	0.282482	0.417706	0.733292	0.066237	0.99264	0.873367	0.958962	0.842408
0.804879	0.203347	0.258867	0.154947	0.673335	0.144657	0.961168	0.878771	0.680099	0.770265	0.612382	0.118583	0.716283	0.729393	0.931087	0.178257	0.330684	0.188109	0.727573	0.242313	0.99309	0.828326	0.780572	0.792268	0.634681	0.0880559	0.785276	0.624039	0.818271	0.715098	0.76109	0.688305	0.196414	0.822994	0.56114	0.896612	0.762451	0.80628	0.639096	0.190375	0.816232	0.646912	0.886754	0.187445	0.218608	0.127624	0.655119	0.309689	0.990267	0.818309
0.604636	0.348986	0.759405	0.655362	0.413433	0.327497	0.783799	0.421977	0.145809	0.493521	0.413605	0.130745	0.226527	0.630666	0.998041	0.839888	0.994258	0.9985	0.940858	0.914299	0.924955	0.771427	0.416042	0.770582	0.692886	0.4003	0.441542	0.897925	0.872544	0.524863	0.884143	0.870969	0.686259	0.701987	0.972492	0.684945	0.316661	0.690661	0.566886	0.405695	0.338284	0.793888	0.289615	0.688555	0.290827	0.27258	0.740422	0.588849	0.242174	0.0239186
0.530645	0.942678	0.937012	0.0135884	0.883564	0.170651	0.42421	0.075694	0.63401	0.254898	0.204205	0.17061	0.0154947	0.0569926	0.69668	0.922675	0.962979	0.0086824	0.973795	0.266588	0.516818	0.776794	0.833087	0.98522	0.0008129	0.95787	0.315616	0.660926	0.300376	0.962303	0.666154	0.0390842	0.725127	0.118042	0.158917	0.397099	0.970513	0.735153	0.0244445	0.776035	0.0689519	0.18404	0.950751	0.567337	0.906386	0.0004194	0.954101	0.705334	0.905514	0.561738
0.933116	0.988499	0.750983	0.0210663	0.950963	0.859974	0.987286	0.722324	0.836392	0.950573	0.051929	0.697968	0.976228	0.83683	0.729149	0.590706	0.189608	0.0007539	0.845722	0.277285	0.564873	0.0355852	0.0203778	0.0004422	3e-07	0.0298844	0.001621	0.0203217	0.723344	0.803082	0.898209	0.0658594	0.80643	0.980635	0.801432	0.989294	0.954209	0.549617	0.0038586	0.998589	0.761013	0.948363	0.934516	0.884667	0.34451	0.0015256	0.951883	0.653056	0.888547	0.986646
0.414728	0.383137	0.783491	0.762301	0.525181	0.315233	0.244439	0.552516	0.418042	0.837442	0.834708	0.481834	0.466625	0.388136	0.768982	0.570588	0.939953	0.932271	0.839432	0.644509	0.491187	0.963484	0.986583	0.835234	0.726479	0.976263	0.986861	0.960455	0.585291	0.730881	0.36183	0.333441	0.740554	0.68936	0.772146	0.0442169	0.0212029	0.113652	0.069319	0.0459339	0.0108322	0.00449	0.939862	0.853203	0.981741	0.944431	0.937364	0.897893	0.827538	0.119769
0.62486	0.781797	0.31962	0.493402	0.573684	0.0334452	0.505061	0.765332	0.661276	0.180925	0.602736	0.350346	0.047839	0.47465	0.27317	0.998837	0.762698	0.156115	0.968139	0.271536	0.922867	0.141953	0.918145	0.846062	0.0233366	0.985873	0.416743	0.996415	0.54993	0.0177659	0.0017695	0.754966	0.0248528	0.0004853	0.0035057	0.755495	0.783426	0.305474	0.443679	0.645762	0.0437541	0.528366	0.728313	0.710443	0.199227	0.483986	0.548043	0.0768786	0.574549	0.573193
0.243775	0.940477	0.938566	0.358717	0.110296	0.0003466	0.972661	0.0633	0.517658	0.506665	0.828873	0.0028569	0.0001392	0.637076	0.0466079	0.0007431	0.0043439	1.17e-05	0.560195	0.974075	0.000576	0.605695	0.967081	0.978768	0.0674878	0.122564	0.0017397	0.905263	0.721175	0.109216	0.146247	0.0017694	0.969701	0.377526	0.04753	0.376186	0.0328397	0.0453638	6.86e-05	0.932866	0.810314	0.0055853	0.849831	0.199288	0.227237	0.0010117	0.925857	0.300582	0.192289	0.0517554
0.921654	0.884439	0.896736	0.334945	0.979034	0.997954	0.929554	0.643978	0.788856	0.234772	0.0182844	0.387844	0.466762	0.390351	0.80654	0.652501	0.990551	0.588879	0.981853	0.893576	0.960756	0.0816879	0.125779	0.0037795	6.66e-05	0.0242435	0.0162748	0.0197876	0.989345	0.930684	0.713915	0.226148	0.941182	0.949975	0.846801	0.218498	0.302891	0.0433827	0.0008338	0.127976	0.0610104	0.0298015	0.398667	0.558162	0.0857991	0.0039859	0.317562	0.321849	0.231897	0.402531
0.849814	0.820798	0.783491	0.38797	0.992761	0.950748	0.713616	0.856661	0.944335	0.228723	0.05112	0.57855	0.512342	0.955193	0.764021	0.608542	0.93255	0.59699	0.984234	0.970622	0.552259	0.929723	0.870082	0.604668	0.189629	0.955515	0.897433	0.831681	0.760358	0.634345	0.807242	0.50599	0.972111	0.992659	0.565282	0.951316	0.98013	0.3449	0.0636644	0.843697	0.618444	0.991575	0.85408	0.938112	0.180118	0.0344397	0.675786	0.547346	0.955048	0.980896
0.0432698	0.0152312	0.523811	0.0016924	0.593406	0.0064616	0.79126	0.594623	0.237391	0.99913	0.0331014	0.965987	0.296506	0.775069	0.354936	0.0656487	0.929632	0.013761	0.983854	0.100694	0.946639	0.0115104	0.0012616	0.0857696	1.36e-05	0.164093	0.0005977	0.45513	0.44742	0.124463	0.945365	0.0260841	0.989201	0.227811	0.840693	0.974416	0.884421	0.568655	0.382336	0.558302	0.927101	0.117723	0.918419	0.939289	0.385688	0.486719	0.415559	0.967728	0.148318	0.992801
0.0625343	0.308941	0.263376	0.88845	0.0868972	0.0022316	0.48318	0.047245	0.131792	0.092071	0.736216	0.0082656	0.0030672	0.365931	0.901438	0.998806	0.983499	0.494198	0.790038	0.280495	0.871393	0.819999	0.985669	0.950855	0.425551	0.536459	0.178027	0.899843	0.557361	0.252479	0.347475	0.021036	0.877625	0.994161	0.0629697	0.996335	0.890914	0.937497	0.184546	0.951961	0.570955	0.598936	0.983861	0.82437	0.878164	0.13705	0.935577	0.685681	0.604731	0.722494
0.375501	0.963125	0.461234	0.37296	0.503881	0.107345	0.0368102	0.0062113	0.184698	0.0021758	0.0016763	0.721428	0.0010693	0.900243	0.0052427	0.271737	0.0101864	0.0065402	0.9652	0.0006683	0.789007	0.0079508	0.266248	0.0019729	0.0009189	0.835522	0.0003382	0.826042	0.0101532	0.326934	0.0087202	0.0102558	0.948629	0.0039242	0.654598	0.787129	0.812703	0.712493	0.599285	0.29805	0.360312	0.0059127	0.0184915	0.53171	0.016074	0.0107472	0.995202	0.0091048	0.617444	0.0044416
0.0097369	0.0060646	0.0189503	9.47e-05	0.913413	0.0100339	0.0005709	0.395941	0.173525	0.333417	0.0031342	0.155678	0.440547	0.0723349	0.0917992	0.0183884	0.110176	0.00063	0.730689	0.106612	0.0043175	0.0049687	0.0008983	0.0010139	1.1e-06	0.978393	0.0019764	0.0002018	0.926989	0.691919	0.862401	0.0835681	0.0407775	0.962954	0.3253	0.133902	0.0424066	0.101565	0.0002522	0.734109	0.0874235	0.0025906	0.20142	0.0712963	0.157602	0.00074	0.428091	0.330067	0.032005	0.284461
0.336664	0.295328	0.978439	0.0388433	0.598846	0.753919	0.968597	0.87208	0.0022348	0.148635	9.1e-05	0.010346	0.490272	0.292811	0.463058	5.53e-05	0.0298101	1.58e-05	0.0032228	0.101588	0.029562	0.0320669	0.91657	0.500413	0.299735	0.968658	0.0978066	0.379202	0.0043613	0.955473	0.228409	0.733872	0.834804	0.056485	0.0822652	0.0968427	0.814863	0.773607	0.214146	0.995677	0.244959	0.533331	0.0484033	0.789286	0.723658	0.206909	0.974348	0.337008	0.624073	0.916373
0.15944	0.977803	0.783491	0.78547	0.949617	0.509597	0.566928	0.211043	0.967115	0.754476	0.819994	0.920188	0.555587	0.619011	0.0039169	9.6e-06	0.0007663	6.4e-06	0.0002484	0.0002927	0.0003562	0.611922	0.836069	0.98431	0.268674	0.865708	0.917573	0.944097	0.880172	0.45641	0.845467	0.144991	0.679838	0.931636	0.907399	0.456145	0.959916	0.900209	0.567484	0.998041	0.809954	0.823085	0.0315434	0.0001957	0.0023033	1.15e-05	0.0012273	0.0096741	0.0087666	0.0148099
0.0865583	0.257294	0.282098	0.603365	0.182143	0.0009412	0.314948	0.171506	0.270444	0.281743	0.540323	0.103735	0.0055804	0.457314	0.996524	0.943301	0.961347	0.0097834	0.998384	0.377285	0.812037	0.989584	0.930335	0.929958	0.0019606	0.986322	0.303598	0.808316	0.471433	0.625042	0.638607	0.188636	0.554268	0.0406224	0.788003	0.928938	0.809883	0.815051	0.0016493	0.986666	0.606839	0.586928	0.975146	0.980074	0.971922	0.0079297	0.960768	0.350544	0.905768	0.739247
2e-06	0.0171745	0.0010398	0.816613	0.0642868	0.281074	0.51612	6.5e-06	0.0040443	0.0001389	0.665659	0.0043999	0.228612	0.422331	1.43e-05	0.0313203	0.0048954	0.988769	0.112027	0.680754	0.85509	0.00014	0.0911628	0.0024757	0.953352	0.091868	0.760987	0.931572	0.0002424	0.173038	0.0173203	0.813723	0.35289	0.955801	0.976777	0.0001969	0.10204	0.0097983	0.981324	0.147834	0.777801	0.919982	0.0280597	0.972316	0.479046	0.0631006	0.981594	0.450256	0.303037	4.06e-05
0.0003098	0.004282	5.17e-05	0.970115	0.787802	1e-07	0.748148	0.706722	0.919393	0.160158	0.0094886	0.0511196	0.0093887	0.0733574	0.895827	0.984258	0.345948	0.0069115	0.0712789	0.0088734	0.0185142	0.0105773	0.0310058	0.0001009	0.716131	0.982081	1e-06	0.965129	0.772237	0.93826	0.184301	0.0106587	0.108403	0.0144026	0.0170306	0.952534	0.790942	0.767389	0.0002861	0.0070805	0.091029	0.0009143	0.647324	0.401498	0.958511	2.26e-05	0.0008971	0.42427	0.0005696	0.301668
0.63541	0.479434	0.945207	0.0232175	0.807696	0.998747	0.0095011	0.404383	0.198916	0.761842	0.0030574	0.951976	0.846388	0.0057417	0.18169	0.0500708	0.546617	0.0013513	0.986929	0.637392	0.0003562	0.0852389	0.0254365	0.166582	3.94e-05	0.772616	0.306047	0.0002134	0.214155	0.0746098	0.484601	0.0023183	0.978894	0.717991	0.0002686	0.834029	0.589083	0.973468	0.0183958	0.828976	0.969794	0.0098019	0.0842023	0.0289866	0.275909	0.0001882	0.892569	0.526125	0.0004794	0.23354
0.991248	0.142197	0.875471	0.219527	0.173065	0.940591	0.0075563	0.908001	0.0525497	0.964757	0.324517	0.0352568	0.828555	0.0349167	0.975941	0.0512474	0.939757	0.296363	0.118212	0.90614	0.0105542	0.902973	0.047565	0.955913	0.253693	0.032442	0.775216	0.0268347	0.702345	0.0112854	0.962745	0.595456	0.0381796	0.622194	0.0366046	0.782602	0.539382	0.424658	0.0195855	0.564352	0.828984	0.0002686	0.116091	0.989021	0.025898	0.0004669	0.974411	0.252323	3.19e-05	0.699497
0.92044	0.776567	0.802037	0.0789258	0.48714	0.0628804	0.409195	0.982935	0.644135	0.886277	0.0324117	0.261974	0.0776442	0.383414	0.229422	0.815071	0.12624	0.698392	0.998384	0.81056	0.966437	0.849535	0.293322	0.990664	0.0017024	0.0809566	0.0051815	0.11157	0.249779	0.816985	0.0972943	0.619807	0.996655	0.756205	0.986572	0.0661757	0.419519	0.0223262	0.980141	0.836069	0.978387	0.633112	0.90701	0.346324	0.981322	0.0061424	0.188066	0.031843	0.199545	0.906913
0.942118	0.150832	0.900834	0.016482	0.742769	0.965998	0.0455727	0.936935	0.129638	0.887968	0.0101603	0.677373	0.955084	0.0847112	0.993551	0.0413062	0.972924	0.0061423	0.70765	0.974215	0.0186409	0.651118	0.0057323	0.801743	5.18e-05	0.117177	0.515381	0.002316	0.821985	0.204444	0.656339	0.0356694	0.903197	0.868941	0.0737879	0.984091	0.135224	0.906502	0.0059088	0.790964	0.992552	0.0265926	0.903941	0.0196509	0.980607	0.0008971	0.439896	0.876723	0.0165477	0.819441
0.456888	0.757526	0.959367	0.164743	0.752434	0.59702	0.0257533	0.327311	0.524498	0.854285	0.0549433	0.457084	0.446126	0.0200602	0.777361	0.903962	0.993359	0.300777	0.961856	0.861071	0.0581396	0.403647	0.60465	0.856802	0.0362126	0.552178	0.448131	0.0167412	0.29216	0.466185	0.77267	0.0691572	0.608474	0.47355	0.0041456	0.771349	0.890177	0.996478	0.219242	0.950292	0.851124	0.0439371	0.681473	0.868532	0.998157	0.200647	0.887238	0.833824	0.0912334	0.557867
0.976137	0.913586	0.440401	0.019605	0.87295	0.381103	0.989966	0.772528	0.97183	0.739904	0.0528737	0.991782	0.76401	0.85995	0.657129	0.896593	0.906521	0.146229	0.977164	0.932992	0.697429	0.556215	0.838162	0.895243	0.0870085	0.856742	0.943855	0.635244	0.795412	0.976433	0.633909	0.0621859	0.999897	0.778051	0.849894	0.986937	0.917488	0.427461	0.0094498	0.949325	0.457888	0.99359	0.999682	0.875068	0.291405	0.0059913	0.862482	0.469521	0.978827	0.826323
0.913471	0.89205	0.773981	0.67787	0.878804	0.221544	0.08909	0.753916	0.697598	0.93102	0.872267	0.975061	0.51173	0.274509	0.732936	0.594766	0.968016	0.931947	0.998384	0.631785	0.293245	0.43858	0.342325	0.968712	0.964978	0.847878	0.821186	0.570881	0.890945	0.945412	0.285937	0.298299	0.607528	0.0966405	0.0073921	0.861392	0.760299	0.883082	0.821557	0.995677	0.471448	0.161224	0.998794	0.97608	0.514904	0.445093	0.784524	0.227216	0.0762547	0.422016
0.981781	0.501631	0.861073	0.0515293	0.501305	0.0566522	0.136603	0.929779	0.586368	0.93102	0.0577229	0.281008	0.163697	0.272062	0.510459	0.980921	0.921062	0.429795	0.0924925	0.627112	0.745749	0.983258	0.376714	0.702804	0.0085718	0.501794	0.0364033	0.11592	0.214705	0.907497	0.607848	0.674106	0.0386442	0.870081	0.92439	0.925232	0.710341	0.950727	0.0758466	0.359966	0.177286	0.262267	0.326994	0.986445	0.758325	0.486416	0.0452235	0.775303	0.877823	0.299573
0.194254	0.948372	0.995049	0.239481	0.7364	0.998768	0.650354	0.0817947	0.923999	0.845912	0.557816	0.292484	0.780322	0.957047	0.487008	0.80602	0.954548	0.10961	0.964181	0.907366	0.458243	0.666012	0.629415	0.773156	0.0160924	0.971224	0.697271	0.301492	0.613063	0.586098	0.774943	0.0545018	0.974586	0.777245	0.228977	0.996459	0.183037	0.323047	0.001898	0.847939	0.198184	0.0224184	0.627406	0.628305	0.793431	0.0327502	0.975932	0.793192	0.382868	0.0122047
0.458085	0.251716	0.60193	0.251658	0.884088	0.26059	0.134238	0.966683	0.885802	0.988711	0.892621	0.177874	0.959849	0.0114086	0.988516	0.889272	0.989051	0.892555	0.356544	0.968172	0.0040639	0.964579	0.895814	0.971529	0.888904	0.181583	0.967724	0.0057468	0.345646	0.700048	0.365709	0.689625	0.0306322	0.5596	2.71e-05	0.801844	0.975398	0.798114	0.952375	0.102912	0.895398	0.0003397	0.900284	0.970526	0.89981	0.965506	0.185571	0.978086	0.004282	0.982653
0.868105	0.987911	0.996002	0.865828	0.904364	0.000539	0.904205	0.0858566	0.028603	0.0220627	0.0052423	0.0063336	0.624435	0.0818726	0.0092745	0.0024385	0.0070239	0.0013967	0.0037468	0.93754	0.0074591	0.774894	0.598942	0.466397	0.169285	0.282867	0.0201956	0.722194	0.908537	0.998233	0.979817	0.84079	0.905486	0.0034017	0.933428	0.44513	0.62441	0.68715	0.829963	0.933391	2.94e-05	0.380991	0.0136402	0.0056102	0.0044188	0.0007891	0.0039013	0.889402	0.0262486	0.0053145
0.567572	0.139176	0.117638	0.0005953	0.798528	0.34032	0.109369	0.947437	0.680458	0.644193	0.0088207	0.138131	0.0506983	0.720615	0.500756	0.0392067	0.0660208	0.0002031	0.967771	0.589484	0.0549309	0.156641	0.0086593	0.0024736	1.6e-06	0.934438	0.906532	0.0113145	0.9417	0.645862	0.581456	0.0146698	0.265304	0.0524835	0.668987	0.619006	0.109414	0.0909792	0.0001473	0.938859	0.513022	0.0616497	0.574556	0.080144	0.0578465	0.0001066	0.857843	0.531107	0.152698	0.892214
0.0035008	0.0547553	0.0026796	0.0793959	0.0736197	0.0007475	0.0182008	0.962408	0.73736	0.950584	0.60565	0.839618	0.946386	0.835773	0.90817	0.979605	0.710237	0.921045	0.993935	0.683878	0.986967	0.0023505	0.0133601	0.000132	0.0072008	0.0051057	0.0001643	0.0074164	0.0018714	0.0117859	0.0005465	0.0344525	0.0250192	0.0015386	0.0033051	0.684075	0.929399	0.381323	0.96608	0.911796	0.36233	0.846983	0.520579	0.885706	0.244477	0.923408	0.798185	0.381829	0.813727	0.849067
0.509403	0.747846	0.683203	0.0363027	0.713089	0.652693	0.707171	0.266521	0.952702	0.936212	0.0040587	0.288009	0.948574	0.97095	0.0831231	0.959445	0.993359	0.0015558	0.235925	0.942519	0.921716	0.003832	0.331474	0.363711	2.7e-06	0.0044264	0.213609	0.280864	0.186583	0.975033	0.920956	0.0051827	0.400093	0.983323	0.994811	0.415833	0.917488	0.850539	0.0058066	0.564352	0.922807	0.938171	0.261953	0.94342	0.861116	0.0035861	0.466432	0.94195	0.965713	0.0412992
0.975233	0.842992	0.562645	0.109049	0.930483	0.70933	0.73192	0.879253	0.940136	0.722897	0.169655	0.772212	0.886654	0.910296	0.948048	0.57112	0.322667	0.0347025	0.995153	0.495556	0.502424	0.946258	0.655369	0.22058	0.0137477	0.992707	0.490456	0.588721	0.298642	0.0620907	0.0155434	0.0018161	0.569221	0.0816903	0.0345824	0.930303	0.590994	0.270931	0.0173701	0.994881	0.45271	0.450897	0.922407	0.932312	0.614403	0.124492	0.877985	0.890351	0.910885	0.745167
0.670091	0.576735	0.841572	0.653815	0.990084	0.998747	0.926175	0.180068	0.0782351	0.218713	0.114945	0.481967	0.533199	0.727772	0.0558277	0.0172858	0.13367	0.0577912	0.460845	0.303131	0.467853	0.920271	0.80094	0.953242	0.849887	0.897171	0.853012	0.770202	0.835575	0.645173	0.874355	0.781965	0.970472	0.947105	0.827296	0.993168	0.921732	0.992594	0.9592	0.90651	0.768425	0.589349	0.292283	0.169357	0.37274	0.216863	0.801382	0.788158	0.910953	0.0925756
0.0070989	0.0133772	0.0530214	0.112423	0.141975	0.0026664	0.0295299	0.2416	0.186991	0.429409	0.65832	0.496519	0.16451	0.451018	0.0220062	0.0122889	0.109433	0.204448	0.225516	0.0110101	0.060733	0.234535	0.178208	0.317674	0.549568	0.504424	0.0900812	0.405904	0.257949	0.194215	0.439456	0.714807	0.706525	0.221624	0.399925	0.0825605	0.0598156	0.169162	0.23409	0.299037	0.019651	0.0916889	0.696894	0.636821	0.860284	0.987808	0.959905	0.622702	0.901613	0.801931
0.99572	0.919322	0.399961	0.313975	0.673443	0.873113	0.324206	0.769348	0.938157	0.770432	0.0638048	0.207554	0.53512	0.134774	0.968479	0.835865	0.30063	0.438711	0.882862	0.970757	0.489427	0.532842	0.323684	0.0138432	0.874365	0.968852	0.692647	0.936486	0.955677	0.959102	0.411984	0.213099	0.60261	0.81804	0.18451	0.80218	0.922613	0.800159	0.0421644	0.306737	0.482796	0.0555687	0.775678	0.939626	0.718279	0.0485055	0.319635	0.583575	0.137298	0.673051
0.273694	0.488569	0.468266	0.280222	0.26199	0.922146	0.970227	0.635977	0.188728	0.755893	0.556579	0.0420654	0.686492	0.799987	0.0011571	0.7778	0.0053114	0.0018637	0.993831	0.18288	0.138193	0.0035057	0.809201	0.0015005	0.000335	0.981964	0.162655	0.187472	0.0135212	0.987363	0.0198928	0.0130914	0.89455	0.577293	0.394942	0.0194236	0.962163	0.0270674	0.004377	0.978994	0.448372	0.343876	0.0017815	0.834448	0.0031443	0.0010597	0.997283	0.317904	0.267362	4.69e-05
0.015593	0.0026158	0.0004409	1.85e-05	0.315772	0.0239737	0.0691033	0.348118	0.04841	0.0076599	0.0002554	0.827744	0.461563	0.623522	0.229533	0.0161037	0.007478	0.0002659	0.87976	0.323408	0.448312	0.0624884	0.0042831	0.0002009	2.7e-06	0.346745	0.0558414	0.160663	0.109467	0.0080079	0.0017534	0.0001683	0.671906	0.230917	0.216751	0.446308	0.0855296	0.0209565	0.0003036	0.958644	0.496654	0.627116	0.774912	0.250208	0.0584966	0.002139	0.964282	0.890225	0.960633	0.0518673
0.0034198	0.0256669	0.093701	0.0659595	0.845309	0.113958	0.133775	0.11128	0.203213	0.464531	0.391727	0.235463	0.685734	0.684661	0.0027289	0.0069898	0.0740015	0.0492209	0.95606	0.124469	0.107518	0.0065566	0.0155218	0.0297817	0.017221	0.834459	0.101376	0.14271	0.158363	0.292755	0.575545	0.568198	0.267513	0.861713	0.78787	0.0219837	0.0504526	0.150124	0.0693521	0.847575	0.234325	0.192021	0.0082426	0.0283095	0.0992566	0.0725008	0.76537	0.339299	0.320669	0.0332399
0.63298	0.3115	0.264031	0.0136804	0.987226	0.258502	0.654065	0.705332	0.994219	0.987209	0.385811	0.186269	0.944304	0.721558	0.704535	0.214322	0.253136	0.0095066	0.999823	0.297562	0.672797	0.2789	0.0535148	0.0185369	0.0001576	0.765968	0.0421161	0.282406	0.627015	0.201129	0.162166	0.0096331	0.998013	0.339337	0.600943	0.802368	0.999739	0.976152	0.327285	0.348113	0.969794	0.728446	0.974492	0.674581	0.564966	0.0448033	0.787369	0.783547	0.983955	0.97728
0.984846	0.86032	0.812517	0.0479701	0.961052	0.611097	0.986479	0.781144	0.99661	0.981645	0.133801	0.893971	0.924894	0.811685	0.948939	0.630111	0.619049	0.0143792	0.929727	0.429311	0.916496	0.683429	0.331147	0.168542	0.0004984	0.497449	0.121032	0.672589	0.944777	0.889443	0.802652	0.0636412	0.995132	0.783404	0.943321	0.839699	0.497823	0.395722	0.0030836	0.788655	0.240486	0.79348	0.905385	0.595942	0.46739	0.0059228	0.842525	0.466983	0.918925	0.035761
0.97643	0.941963	0.960216	0.528167	0.690927	0.989502	0.650193	0.51275	0.662685	0.686545	0.0429342	0.922428	0.469198	0.138545	0.863151	0.725529	0.821285	0.816432	0.507466	0.844372	0.929334	0.881895	0.806262	0.798575	0.66108	0.403489	0.865309	0.874779	0.375996	0.49047	0.488414	0.0353427	0.904279	0.395556	0.0352529	0.912633	0.814441	0.830485	0.709563	0.553973	0.905288	0.89783	0.0095569	0.0213956	0.0208063	0.0001572	0.203258	0.0212032	0.0016132	0.0749009
0.434095	0.966371	0.986907	0.44543	0.528814	0.931592	0.997432	0.891031	0.641423	0.738794	0.094997	0.845748	0.826144	0.739425	0.942747	0.637187	0.780234	0.120424	0.958341	0.860224	0.72951	0.990182	0.44085	0.420899	0.0173604	0.96892	0.609445	0.535851	0.538477	0.923516	0.951274	0.385457	0.622537	0.968925	0.978291	0.962085	0.319876	0.373544	0.0144488	0.995684	0.481604	0.310016	0.0301725	0.0004234	0.0006742	8.3e-06	0.0949097	0.0053998	0.0024244	0.0704181
0.871903	0.639855	0.556568	0.204059	0.623347	0.967426	0.817453	0.880018	0.958718	0.938664	0.021998	0.131277	0.751772	0.933604	0.936896	0.969633	0.940699	0.032624	0.274135	0.788635	0.933525	0.556792	0.880454	0.943293	0.000805	0.0269034	0.296354	0.619031	0.709152	0.961624	0.991758	0.0121019	0.146689	0.586398	0.743002	0.977957	0.901559	0.825266	0.0376722	0.375953	0.906328	0.99294	0.945396	0.933413	0.835685	0.0263588	0.295125	0.858456	0.977031	0.812301
0.705788	0.463655	0.562645	0.191945	0.372838	0.771659	0.851654	0.158464	0.417279	0.377198	0.703968	0.0001378	0.113568	0.102467	0.916167	0.572981	0.737593	0.297179	0.305698	0.930266	0.962522	0.616874	0.286938	0.264943	0.0430613	0.408769	0.620143	0.76921	0.543307	0.213032	0.276597	0.0920795	0.581017	0.660085	0.680568	0.260175	0.0792898	0.111623	0.008815	0.945212	0.218988	0.282156	0.885263	0.583812	0.631694	0.23765	0.252531	0.931345	0.974843	0.980468
0.930627	0.829962	0.853848	0.210371	0.783891	0.97184	0.491346	0.329033	0.165413	0.873394	0.84943	0.107755	0.376864	0.970499	0.693672	0.870024	0.254075	0.0127074	0.968159	0.565766	0.0510336	0.787772	0.936895	0.215194	0.0061773	0.954508	0.645226	0.117359	0.379801	0.603234	0.0689254	0.0044767	0.779123	0.360548	0.0098232	0.866047	0.960774	0.382627	0.0173701	0.996819	0.763646	0.098822	0.519635	0.768762	0.109754	0.0032196	0.861973	0.508204	0.0627176	0.931748
0.997095	0.744163	0.789837	0.0463034	0.966969	0.168523	0.917367	0.92113	0.856037	0.904284	0.0645278	0.974469	0.382329	0.999564	0.830208	0.977255	0.986294	0.191652	0.955958	0.621308	0.909104	0.285328	0.0451543	0.0262307	4.36e-05	0.178283	0.0014449	0.156776	0.511904	0.92816	0.923308	0.372465	0.738947	0.848524	0.655181	0.927742	0.917488	0.922232	0.0777656	0.990261	0.446389	0.978114	0.899649	0.913865	0.903132	0.0736966	0.963254	0.517693	0.981523	0.8582
4.59e-05	0.0174565	0.0004937	0.0045382	0.0335823	7.42e-05	0.0001087	0.992165	0.38074	0.984863	0.650335	0.531031	0.948593	0.999433	0.985269	0.430173	0.997259	0.728132	0.811276	0.987467	0.980226	0.982547	0.318007	0.946456	0.471004	0.47985	0.901737	0.974813	0.887631	0.548059	0.94588	0.826755	0.838475	0.965855	0.897404	0.0018401	0.0836151	0.0040971	0.0105414	0.0475708	0.0009506	0.0003771	0.804275	0.730321	0.878072	0.908816	0.917105	0.901058	0.848916	0.922045
0.282255	0.725951	0.0021	0.295171	0.192235	0.648255	0.249054	0.854008	0.0168054	0.198774	0.921724	0.964766	0.506689	0.914752	0.880656	0.192739	0.0237716	0.768231	0.664384	0.988749	0.774833	0.0059421	0.678472	1.1e-06	0.0006645	0.00067	0.0138184	0.0038536	0.0893462	0.947643	0.0001424	0.0787062	0.0589805	0.369667	0.0419851	0.889214	0.262781	0.0300077	0.741973	0.650194	0.984097	0.795605	0.700432	0.326099	0.0051329	0.565424	0.446364	0.967015	0.691323	0.533798
0.0121251	0.8486	0.803056	0.390692	0.241807	0.949633	0.258872	0.209622	0.92095	0.238067	0.0488579	0.587176	0.49848	0.82773	0.887116	0.259928	0.0197793	0.0023067	0.986929	0.0397921	0.816609	0.997999	0.0945455	0.0008408	4.45e-05	0.689119	0.0043175	0.498024	0.524837	0.54477	0.0456486	0.0111035	0.957152	0.201128	0.98037	0.931649	0.27138	0.0161074	0.000721	0.97078	0.022977	0.735449	0.901214	0.210225	0.0056746	0.000547	0.929026	0.0562341	0.784865	0.578935
0.735672	0.86567	0.541854	0.66061	0.870996	0.944712	0.664952	0.530978	0.979214	0.77002	0.40207	0.977369	0.942576	0.910296	0.0279612	0.429813	0.899903	0.0244868	0.609086	0.236493	0.584232	0.932139	0.322247	0.0435699	0.979944	0.30015	0.39772	0.199899	0.666794	0.901794	0.545357	0.550825	0.94302	0.99448	0.776386	0.996481	0.518556	0.189593	0.955082	0.614481	0.644301	0.267865	0.001048	0.0573403	0.28213	0.0005207	0.110917	0.0444633	0.169476	0.0053041
0.908667	0.28089	0.856275	0.551242	0.577408	0.750132	0.7669	0.615574	0.0580153	0.999839	0.19441	0.828647	0.994858	0.48228	0.186979	0.0028656	0.803375	0.0370168	0.984881	0.689818	0.0839162	0.772086	0.108675	0.954861	0.202001	0.727169	0.941203	0.596265	0.404985	0.0185037	0.913951	0.114334	0.969701	0.918974	0.195011	0.477184	0.0358607	0.920952	0.0705317	0.996595	0.911273	0.203132	0.848707	0.143414	0.894944	0.356771	0.723232	0.908944	0.744593	0.783566
0.007242	0.443965	0.760717	0.968839	0.551686	0.0326005	0.0248253	0.0163307	0.373904	0.716136	0.986152	0.406359	0.0641901	0.0410098	0.366227	0.987072	0.894574	0.29976	0.989287	0.699853	0.512485	0.020796	0.487328	0.740918	0.932264	0.533346	0.0469356	0.0438131	0.0001926	0.0216209	0.0958007	0.543321	0.105365	0.0033853	0.0002203	0.0007911	0.0522294	0.16546	0.531594	0.0946444	0.0012141	0.0003428	0.0147805	0.513385	0.786177	0.904743	0.683013	0.138269	0.0755544	0.0267012
9.84e-05	0.156568	0.0274062	0.291489	0.157838	2.7e-06	0.0280855	0.425484	0.712563	0.997494	0.45459	0.792674	0.0871205	0.932929	0.95016	0.024236	0.328863	0.0150044	0.139493	0.849229	0.116738	0.753226	0.401393	0.835312	0.103153	0.50581	0.163766	0.701485	0.0341589	0.911093	0.502211	0.980681	0.879097	0.0050124	0.623549	0.766292	0.488663	0.891746	0.179552	0.722229	0.172329	0.739902	0.91452	0.0290464	0.215511	0.0066711	0.112434	0.859822	0.178232	0.850698
0.125996	0.867264	0.933266	0.950787	0.337748	0.283292	0.446839	0.343208	0.0005252	0.0114766	0.001486	0.214908	0.154839	0.123135	0.956243	0.0126182	0.28767	0.0615062	0.955031	0.731542	0.610388	0.315188	0.722263	0.981063	0.834643	0.38018	0.468813	0.682446	0.802336	0.166077	0.678503	0.359423	0.923208	0.971179	0.988019	0.572885	0.552617	0.954892	0.656706	0.755632	0.770319	0.871556	0.990836	0.0500318	0.375692	0.0977852	0.983036	0.905234	0.848916	0.431055
8e-05	8.7e-06	0.0011245	0.0004511	0.978989	0.989872	0.0266655	0.0071001	8.41e-05	0.0092258	0.0032994	0.668215	0.636047	0.304679	5.46e-05	7e-07	0.0007412	0.0002207	0.986929	0.967573	0.0158463	0.0018185	3.94e-05	0.0015055	0.0002813	0.861335	0.796186	0.139129	0.020203	0.0004932	0.049475	0.0289159	0.486792	0.340377	0.524131	0.0011884	3.4e-05	0.0035748	0.0003588	0.996595	0.961277	0.0410194	0.0016348	4.03e-05	0.0056029	0.0016364	0.824787	0.746588	0.284866	1.72e-05
0.833351	0.70178	0.811124	0.169948	0.858609	0.516408	0.402654	0.75535	0.784513	0.894122	0.213452	0.90065	0.699085	0.602143	0.968031	0.225155	0.431465	0.0306486	0.609493	0.185153	0.107575	0.902022	0.640106	0.683528	0.0619025	0.789883	0.47748	0.416777	0.875754	0.594869	0.693981	0.145902	0.863981	0.588138	0.338998	0.763762	0.868308	0.917903	0.247568	0.993297	0.816936	0.656418	0.858537	0.686784	0.758835	0.126625	0.895671	0.660404	0.548548	0.937018
0.047027	0.978869	0.0339861	0.932027	0.546435	0.0037759	0.0139249	0.113345	0.946517	0.0280126	0.897553	0.513516	0.0189391	0.0397163	0.142804	0.902418	0.0772483	0.824501	0.835468	0.0168816	0.031944	0.103776	0.953027	0.014693	0.887067	0.52826	0.0053601	0.0251303	0.0139661	0.880541	0.0042495	0.932887	0.328642	0.0033222	0.0011644	0.0167549	0.832637	0.005276	0.846305	0.2162	0.0005053	0.0007273	0.93752	0.0185374	0.959496	0.009646	0.516791	0.892488	0.959709	0.999941
0.232314	0.560458	0.471258	0.187923	0.350227	0.0742666	0.803055	0.317184	0.545386	0.43785	0.147797	0.237905	0.144617	0.855572	0.967431	0.981478	0.989706	0.0077636	0.981234	0.774602	0.755213	0.280432	0.127855	0.139685	2e-06	0.284398	0.40904	0.0292899	0.627853	0.382608	0.531516	0.0003491	0.774128	0.872742	0.0900907	0.813554	0.59475	0.721022	0.000221	0.911956	0.945508	0.172301	0.990836	0.938194	0.979232	0.0018067	0.981594	0.868683	0.695736	0.983837
1.3e-05	0.555765	0.736199	0.0002109	0.788712	0.631651	0.532335	0.0036686	0.991864	0.964757	0.0033524	0.84759	0.880512	0.96279	0.0015604	0.976003	0.940556	0.0076066	0.936739	0.865809	0.933816	6.63e-05	0.551995	0.65281	1.45e-05	0.758717	0.665394	0.615405	0.0013203	0.998233	0.938523	0.0052142	0.921364	0.922526	0.973151	0.0046911	0.986835	0.937862	0.0031262	0.950757	0.906111	0.962118	0.0004139	0.968385	0.991373	0.0010133	0.966294	0.97424	0.989178	7.35e-05
0.835222	0.94899	0.838691	0.886126	0.92987	0.950867	0.885721	0.606271	0.745737	0.546764	0.662899	0.667359	0.747308	0.70152	0.157365	0.216692	0.160034	0.208239	0.365002	0.25395	0.185435	0.610904	0.736392	0.41989	0.548453	0.668564	0.698121	0.66937	0.988635	0.968442	0.931673	0.995962	0.986225	0.952542	0.988348	0.962933	0.99209	0.900209	0.959192	0.998041	0.994551	0.977107	0.995133	0.963572	0.960985	0.972595	0.973654	0.928939	0.978827	0.0268344
0.945464	0.360781	0.739703	0.142222	0.958215	0.538861	0.312193	0.978008	0.268974	0.785319	0.0862613	0.974361	0.664351	0.454276	0.905402	0.0536429	0.977331	0.0260295	0.958332	0.951348	0.765837	0.96141	0.157396	0.862986	0.0182707	0.959081	0.789315	0.595066	0.282116	0.95382	0.0700458	0.772799	0.432487	0.0828208	0.0080557	0.670747	0.812421	0.278974	0.453031	0.733658	0.158878	0.046839	0.980363	0.172129	0.817069	0.0426897	0.988488	0.811955	0.604385	0.972046
0.0095471	0.971839	0.0368607	0.944795	0.453747	0.0278118	0.178415	0.0571926	0.958725	0.0568059	0.967457	0.542052	0.140857	0.41906	0.0172241	0.994624	0.0505198	0.985422	0.628049	0.0591213	0.245391	0.0228976	0.985196	0.0135952	0.962922	0.390369	0.0343155	0.242807	0.0545444	0.905405	0.0744388	0.926204	0.753085	0.200177	0.381466	0.892959	0.142419	0.902509	0.0885165	0.833732	0.985607	0.877218	0.628179	0.226082	0.680368	0.208571	0.918327	0.871048	0.984833	0.493182
0.0623346	0.17131	0.402829	0.435862	0.365763	0.122315	0.0524166	0.705851	0.827111	0.984863	0.992395	0.940797	0.866332	0.65506	0.467861	0.560106	0.880845	0.891729	0.897491	0.654349	0.341846	0.167808	0.229831	0.398833	0.461245	0.385507	0.21332	0.114928	0.032199	0.0463672	0.16126	0.256172	0.252517	0.113361	0.0111584	0.880591	0.91993	0.990838	0.935766	0.999086	0.961449	0.760114	0.640085	0.759852	0.933521	0.974096	0.933825	0.843813	0.620193	0.826595
0.926568	0.96885	0.997647	0.787597	0.958202	0.949639	0.966906	0.960625	0.949076	0.929886	0.95229	0.951619	0.780167	0.936894	0.990866	0.995785	0.980498	0.872172	0.998384	0.92547	0.998305	0.987405	0.974666	0.921287	0.911841	0.977386	0.809585	0.960011	0.64937	0.682153	0.792733	0.443806	0.772289	0.891995	0.685656	0.980419	0.989623	0.979813	0.832894	0.998041	0.939998	0.997723	0.764459	0.732182	0.600436	0.902178	0.80928	0.549376	0.749202	0.129777
0.0158798	0.27834	0.180742	0.0145751	0.559728	0.80486	0.256606	0.0022132	0.0198947	0.69823	0.128159	0.0612487	0.285399	0.0483019	0.023551	0.244153	0.166774	0.0099625	0.711266	0.887976	0.319023	0.0262146	0.226229	0.0963384	0.003069	0.4439	0.785276	0.283952	0.0729703	0.436924	0.0410578	0.0037329	0.820858	0.986982	0.47824	0.16613	0.621045	0.0534025	0.0010092	0.930041	0.986344	0.636636	0.0802059	0.531793	0.0295089	0.0009857	0.84969	0.996676	0.666381	7.2e-05
0.623775	0.418039	0.75566	0.195677	0.791424	0.940688	0.236292	0.587453	0.305321	0.659875	0.217363	0.800802	0.892368	0.385122	0.712314	0.335521	0.768761	0.205991	0.907691	0.950379	0.272222	0.511184	0.226229	0.445001	0.199796	0.885726	0.801482	0.450664	0.942279	0.700547	0.939366	0.0472089	0.521623	0.90302	0.0403511	0.42595	0.176521	0.423457	0.404012	0.996065	0.732838	0.57541	0.9253	0.970858	0.917163	0.0045936	0.216268	0.64432	0.0263622	0.957903
0.0710771	0.0107346	0.0393971	0.975284	0.191413	0.0054967	0.0637619	0.774899	0.251945	0.505224	0.40477	0.772931	0.343137	0.739554	0.812214	0.189748	0.53346	0.472789	0.902589	0.290498	0.690953	0.32984	0.87457	0.629796	0.0004275	0.290729	0.698121	0.390936	0.963472	0.466889	0.715123	0.193297	0.9768	0.642423	0.920097	0.921052	0.866933	0.978585	0.0321032	0.96102	0.933803	0.938446	0.99815	0.615761	0.822354	0.0949924	0.997283	0.757514	0.98183	0.972357
0.0205359	0.0302312	0.465029	0.998774	0.385122	0.0008314	0.39781	0.759606	0.705194	0.920221	0.154784	0.913733	0.274423	0.826397	0.405828	0.277282	0.975912	0.521111	0.975513	0.0499888	0.985605	0.0332169	0.0480101	0.0003608	1.3e-06	0.0015361	0.15538	0.0007855	0.0221649	0.031631	0.000968	3.79e-05	0.0068172	0.244406	0.0001667	0.861962	0.904292	0.255861	0.0037955	0.389103	0.947377	0.114954	0.0050567	0.0107397	0.000125	7e-07	0.000893	0.130385	0.0003044	0.194156
0.0010635	0.0051706	0.0003179	0.0002898	0.952419	0.9046	0.0108395	0.0127947	0.0113201	0.0004622	0.0003638	0.751921	0.715275	0.0632048	3.29e-05	3.86e-05	1.36e-05	9.6e-06	0.883449	0.785768	0.0003418	0.0008081	0.0009923	1.37e-05	4.6e-06	0.965387	0.980177	0.0044148	0.0001581	0.0002283	1.43e-05	4.58e-05	0.91169	0.908323	0.0004649	0.0007875	0.001077	8.72e-05	1.85e-05	0.978547	0.946349	0.0008847	0.932073	0.970493	0.490694	0.422399	0.0059906	0.0039124	0.957019	5.36e-05
0.97896	0.897355	0.978434	0.0950841	0.960842	0.477815	0.486354	0.912662	0.697155	0.880374	0.0234455	0.783071	0.770562	0.346609	0.640011	0.26534	0.560525	0.0049196	0.603574	0.991392	0.060225	0.602527	0.29571	0.381693	0.0008195	0.398041	0.984655	0.0779435	0.326882	0.104269	0.21686	0.0018239	0.340664	0.878573	0.0113281	0.687113	0.359625	0.529449	0.0027163	0.580325	0.995958	0.0540628	0.572435	0.267291	0.423913	0.0018897	0.51043	0.986545	0.104333	0.285118
0.0168999	0.0644224	0.535246	0.994136	0.427215	0.0176325	0.378729	0.0350334	0.0412351	0.472628	0.999386	0.284763	0.0415444	0.446426	0.603469	0.699177	0.967497	0.303369	0.998384	0.630355	0.948931	0.492464	0.620724	0.975266	0.241845	0.985327	0.457806	0.981237	0.868849	0.933031	0.648538	0.0891274	0.838015	0.922977	0.626622	0.282725	0.365533	0.92388	0.618128	0.933391	0.229497	0.912164	0.83386	0.745756	0.135985	0.0026734	0.308834	0.793637	0.212453	0.167254
0.773808	0.851464	0.438966	0.0111738	0.805922	0.0382565	0.573344	0.535657	0.544524	0.967836	0.380161	0.553764	0.831421	0.758964	0.994786	0.987037	0.829923	0.0539518	0.999304	0.260645	0.9337	0.874266	0.893072	0.365405	0.002831	0.823997	0.0552552	0.706526	0.638619	0.643025	0.200627	0.0043316	0.708203	0.0464717	0.365956	0.875785	0.866933	0.43741	0.0051329	0.906238	0.0539013	0.62976	0.836935	0.864309	0.366662	0.0045882	0.850421	0.113143	0.703582	0.906626
0.0005686	0.0132347	0.0244174	0.126785	0.144568	3e-05	0.0072595	0.403051	0.777389	0.889396	0.943155	0.998878	0.11233	0.773388	0.26144	0.620021	0.799452	0.996096	0.98656	0.0385263	0.600399	0.553473	0.882152	0.92911	0.840847	0.942223	0.105291	0.867212	0.875754	0.952457	0.903646	0.505372	0.744624	0.512848	0.953772	0.649556	0.913405	0.952218	0.823398	0.986964	0.151607	0.906218	0.722895	0.977289	0.999769	0.66395	0.882736	0.356026	0.975309	0.866077
0.0902452	0.31186	0.22848	0.830125	0.534827	0.309022	0.550362	0.12342	0.237705	0.150407	0.810716	0.374934	0.353653	0.583234	0.986338	0.87916	0.968203	0.302581	0.836514	0.725475	0.522174	0.445565	0.678354	0.461057	0.965609	0.826207	0.746811	0.92563	0.259757	0.113145	0.2126	0.0115778	0.13561	0.0935511	0.0148986	0.502366	0.697906	0.573003	0.97023	0.937255	0.810759	0.938171	0.849971	0.976882	0.896982	0.611509	0.970535	0.979333	0.908286	0.580963
0.211793	0.0750206	0.0202021	0.0047644	0.182932	0.0006084	0.0017855	0.968509	0.684644	8.83e-05	0.131523	0.0013666	3.35e-05	7.23e-05	5.3e-06	3e-07	0.933809	2e-07	0.629549	0.972627	0.984926	3.9e-06	3e-07	0.544713	0	0.1578	0.855911	0.863419	0.60023	0.183572	0.0018599	0.021754	0.0561778	0.000533	8.35e-05	0.0015421	0.0001469	0.820569	2.6e-06	0.996595	0.404984	0.439598	3.1e-06	4e-07	0.84682	0	0.501742	0.986641	0.999149	6e-07
0.0366881	0.4387	0.433422	0.593694	0.596439	0.250065	0.414679	0.0463237	0.305675	0.493521	0.486693	0.59182	0.428397	0.597494	0.000106	0.0025566	0.952116	0.0187067	0.912212	0.920944	0.840229	0.0032295	0.0437154	0.917939	0.0434398	0.989624	0.883042	0.968576	0.244414	0.777417	0.0773132	0.92855	0.280787	0.100647	0.0798156	0.0018485	0.0280849	0.998846	0.0297728	0.986747	0.997066	0.964179	0.0028681	0.0655159	0.819123	0.125365	0.955546	0.834342	0.928877	0.0002673
0.0004641	0.0009234	0.988791	0.0017721	0.934331	0.0045193	0.0005065	0.0475821	0.0209038	0.596996	0.0279235	0.632146	0.218615	0.0393373	0.001547	0.0006442	0.973037	0.0034451	0.999823	0.0188967	0.0011112	0.784849	0.69556	0.0056569	0.695184	0.020246	0.980061	0.695237	0.0005374	0.0002591	0.953817	0.0013189	0.923321	0.0128365	0.0001344	0.001272	0.0006788	0.946209	0.0003518	0.948654	0.0034176	0.000129	0.0156967	0.0102877	0.631581	0.0134485	0.824467	0.196939	0.0246791	0.0063051
0.986754	0.91431	0.850035	0.950071	0.546361	0.435574	0.86109	0.319741	0.527758	0.0749179	0.185031	0.0139285	0.0281621	0.16272	0.999154	0.932531	0.854402	0.94892	0.627629	0.492825	0.884754	0.971354	0.878563	0.827782	0.973496	0.506395	0.498341	0.919329	0.673576	0.447068	0.969514	0.810771	0.919866	0.925675	0.893227	0.720844	0.860248	0.315133	0.452168	0.147078	0.0714972	0.327281	0.941389	0.990751	0.592835	0.812269	0.385013	0.387385	0.78655	0.553879
0.0622303	0.741404	0.542689	0.243321	0.332572	0.897802	0.513746	0.985339	0.47385	0.770685	0.0006194	0.877923	0.214372	0.619951	0.704757	0.0529385	0.268252	6.18e-05	0.553346	0.0135099	0.109126	0.229717	0.902982	0.673242	0.0428466	0.435189	0.981869	0.796697	0.143594	0.813716	0.592926	0.141811	0.500386	0.986576	0.664827	0.479676	0.995093	0.902509	0.0262326	0.825015	0.892795	0.949563	0.372756	0.994381	0.876794	0.0251573	0.752673	0.886978	0.954021	0.297657
0.968381	0.969955	0.982396	0.735827	0.957955	0.988855	0.949208	0.926785	0.931129	0.966228	0.662864	0.980994	0.949153	0.921154	2.3e-06	1.5e-06	1.99e-05	2.6e-06	0.000106	3.6e-06	3.7e-06	0.985087	0.981235	0.985985	0.712599	0.928411	0.998546	0.971446	0.959383	0.970373	0.959575	0.873595	0.887871	0.944695	0.975522	0.953109	0.952976	0.944516	0.916327	0.906919	0.918084	0.954878	0.0015791	0.0016707	0.0021554	0.0002028	0.0177618	0.0067825	0.0043673	6.32e-05
0.544943	0.645238	0.704553	0.0330319	0.945658	0.821779	0.298606	0.909823	0.923032	0.962925	0.113637	0.603974	0.958217	0.736758	0.662219	0.619369	0.739337	0.0308578	0.98656	0.876768	0.334271	0.249547	0.234832	0.183146	0.000714	0.881123	0.40227	0.0939038	0.495279	0.475451	0.515328	0.0197506	0.979672	0.802145	0.192275	0.922552	0.898386	0.908692	0.0748197	0.847909	0.993017	0.65189	0.779616	0.783111	0.784708	0.0381917	0.877148	0.96484	0.587275	0.98366
0.808773	0.686625	0.993367	0.811264	0.427275	0.84492	0.503003	0.694244	0.803249	0.958817	0.925141	0.457886	0.957404	0.730071	0.0015212	0.122367	0.0210656	0.0774717	0.551055	0.0346679	0.176938	0.411067	0.982285	0.653946	0.94016	0.789122	0.879592	0.941218	0.675838	0.782117	0.898073	0.930177	0.63133	0.972858	0.682561	0.297949	0.962067	0.549229	0.814545	0.986625	0.782125	0.988131	0.0124756	0.443352	0.060317	0.215147	0.813024	0.249676	0.599766	0.0630573
0.359476	0.285835	0.143045	0.0418368	0.951434	0.69771	0.986566	0.629307	0.443601	0.223386	0.0701242	0.974603	0.89942	0.895214	0.105634	0.0322945	0.0248718	0.0050034	0.788467	0.323743	0.78688	0.0625198	0.0218981	0.0025989	0.0002859	0.409819	0.131998	0.618707	0.24278	0.106673	0.0433894	0.0166737	0.879555	0.599792	0.933749	0.540331	0.324995	0.163075	0.0264595	0.994602	0.807916	0.981261	0.243576	0.125394	0.0405273	0.0084397	0.88517	0.633556	0.960633	0.15448
0.972674	0.94815	0.809504	0.917043	0.916253	0.0006519	0.953486	0.459187	0.583163	0.872152	0.223839	0.576463	0.0952524	0.340338	0.967431	0.986601	0.948354	0.784841	0.999918	0.0034709	0.845294	0.983586	0.988134	0.841559	0.821717	0.959335	0.0011951	0.904578	0.979051	0.931123	0.729006	0.912966	0.939289	0.0035263	0.9504	0.22504	0.288439	0.544165	0.0462782	0.400568	0.25687	0.0593229	0.0097755	0.0193714	0.0743676	0.0023541	0.0587419	0.839573	0.0108909	0.0141181
0.405372	0.417738	0.616278	0.0071986	0.996441	0.0114433	0.135339	0.742574	0.67532	0.860927	0.0154529	0.855429	0.0996625	0.412352	0.568663	0.41001	0.701779	0.0074207	0.998553	0.0226264	0.167249	0.130348	0.0801504	0.09872	5.94e-05	0.683734	0.000776	0.0238212	0.819317	0.895634	0.769543	0.348357	0.332802	0.694213	0.977842	0.309941	0.216109	0.348743	0.0007402	0.954462	0.0038405	0.0356332	0.231181	0.173093	0.293119	0.0006492	0.918789	0.0135234	0.0929552	0.71034
0.652764	0.849684	0.991389	0.0286835	0.925132	0.700183	0.96601	0.255748	0.374523	0.722003	0.147971	0.458834	0.295609	0.783745	0.655729	0.768206	0.972491	0.0395047	0.954258	0.677447	0.997425	0.94384	0.996843	0.87201	0.0009251	0.948561	0.962272	0.773884	0.787215	0.88772	0.974406	0.0153267	0.975274	0.85834	0.911174	0.988364	0.97431	0.829606	0.001595	0.973814	0.995958	0.676549	0.25424	0.407903	0.702269	0.101478	0.643751	0.395734	0.848389	0.171136
0.911893	0.998602	0.956	0.821057	0.510056	0.805268	0.989823	0.878164	0.976648	0.938048	0.782731	0.460931	0.87652	0.985297	0.0002473	0.0005945	0.0012454	0.0003856	0.128345	0.0044638	0.0010911	0.839171	0.945054	0.835272	0.617608	0.571905	0.92384	0.953237	0.536139	0.701165	0.545907	0.407159	0.891877	0.948875	0.709255	0.676507	0.802139	0.663843	0.392825	0.929662	0.969608	0.801531	0.0031645	0.0102727	0.0044478	0.0013356	0.389477	0.083268	0.0258269	0.0489891
0.422638	0.779867	0.894806	0.0518703	0.94028	0.861111	0.833801	0.276585	0.521004	0.989387	0.102758	0.968875	0.6667	0.989452	0.953688	0.986098	0.494054	0.0047661	0.705781	0.896832	0.398662	0.95099	0.807105	0.0922999	0.0001076	0.211276	0.525344	0.160343	0.855542	0.989321	0.443708	0.0078163	0.711483	0.939567	0.419083	0.858892	0.966099	0.612712	0.0059271	0.835582	0.977191	0.56903	0.997227	0.913669	0.216521	0.0007167	0.449002	0.772328	0.322183	0.661688
0.248936	0.801707	0.260939	0.94639	0.990091	0.0209269	0.964721	0.892241	0.510042	0.989888	0.0875172	0.154628	0.815052	0.249087	0.954612	0.527088	0.994457	0.125733	0.335997	0.825326	0.21043	0.603615	0.183737	0.732503	0.0058839	0.0377137	0.977588	0.0531488	0.52681	0.128899	0.688351	0.01947	0.0895241	0.968925	0.0205303	0.684044	0.967398	0.51745	0.730598	0.964298	0.110593	0.925615	0.613004	0.186943	0.767879	0.0139634	0.0843064	0.993567	0.0857106	0.990244
0.986739	0.0982291	0.168783	0.725098	0.152006	0.872885	0.7368	0.288782	0.0004911	0.0010343	0.687837	0.0004606	0.442977	0.645695	0.0158457	0.919844	0.887927	0.0034654	0.97685	0.0050535	0.0023952	0.974076	0.0478869	0.0468804	0.781894	0.0385455	0.943921	0.868305	0.118644	0.910139	0.971565	0.0271114	0.938517	0.0804223	0.0140046	0.0349871	0.910289	0.834306	0.0015627	0.971518	0.0042315	0.0015006	0.949619	0.104657	0.167474	0.565128	0.172167	0.837891	0.733649	0.0684274
0.565114	0.225495	0.260165	0.036081	0.566722	0.203109	0.347065	0.487702	0.926404	0.950573	0.873508	0.0029191	0.0017908	0.0045915	0.174917	0.0143688	0.0429641	0.0029133	0.981853	0.77583	0.871659	0.599025	0.965667	0.96091	0.761789	0.0051297	0.0005421	0.0036989	0.896462	0.434108	0.468781	0.124268	0.32271	0.111671	0.0859561	0.649196	0.201966	0.22004	0.0145787	0.706465	0.303949	0.411469	0.356509	0.0653584	0.0713162	0.0047331	0.800521	0.56862	0.693221	0.0533435
0.362155	0.541939	0.834668	0.667585	0.991433	0.289726	0.934133	0.0633704	0.982127	0.943057	0.956023	0.545188	0.923183	0.706975	0.0084166	0.917778	0.774813	0.778581	0.465962	0.958663	0.38386	0.0437325	0.9981	0.868576	0.912923	0.507241	0.953919	0.639132	0.0026313	0.659539	0.386785	0.51361	0.238824	0.792716	0.123858	0.188384	0.88059	0.995436	0.946026	0.926466	0.782614	0.907673	0.986938	0.0257987	0.0969138	0.0486908	0.457379	0.0307702	0.333854	0.782883
0.734592	0.754275	0.994417	0.844953	0.0792658	0.601607	0.671386	0.148009	0.176416	0.0213365	0.004449	0.989536	0.196079	0.206307	0.803716	0.706406	0.999169	0.881909	0.0461254	0.652198	0.696422	0.0416924	0.0531199	0.0020566	0.0002015	0.856121	0.029718	0.0522455	0.71977	0.635128	0.992101	0.87853	0.0508954	0.644091	0.615014	0.96946	0.934409	0.88509	0.580035	0.139243	0.915505	0.935793	0.0268036	0.0445386	0.0036654	0.0005663	0.91117	0.087425	0.077541	0.0054447
0.180722	0.453991	0.148362	0.169948	0.678244	0.855147	0.973527	0.10042	0.179475	0.0291425	0.0406048	0.846866	0.618967	0.905064	0.371358	0.554439	0.247354	0.263394	0.654921	0.967035	0.91905	0.348058	0.543325	0.107345	0.127019	0.4846	0.933031	0.927167	0.0029416	0.007264	0.0011902	0.002974	0.853771	0.132364	0.233334	0.124686	0.225387	0.0543723	0.0343144	0.955798	0.642602	0.92014	0.648042	0.842404	0.40011	0.460479	0.304097	0.926856	0.73532	0.267404
0.548852	0.604552	0.981626	0.629207	0.992252	0.488165	0.717268	0.224759	0.183769	0.730442	0.209229	0.678088	0.196845	0.380671	0.541147	0.447987	0.960553	0.54243	0.989287	0.46576	0.671724	0.128608	0.10006	0.446732	0.0592635	0.529627	0.0590366	0.214202	0.963551	0.933865	0.757881	0.970188	0.808437	0.956215	0.976041	0.977059	0.953385	0.824729	0.967758	0.875796	0.960864	0.982788	0.968229	0.989788	0.59213	0.94602	0.642412	0.978473	0.907392	0.87429
0.377253	0.565017	0.668918	0.957209	0.651107	0.832905	0.453089	0.340425	0.287225	0.244752	0.0095828	0.19513	0.007181	0.327054	0.079977	0.0493947	0.0837911	0.0021686	0.108477	0.0002729	0.0577072	0.145191	0.109808	0.0494194	0.0005775	0.0740303	0.0003207	0.113123	0.0983114	0.0683792	0.0626993	0.0032706	0.144415	0.0016011	0.0510421	0.501243	0.554611	0.624694	0.969256	0.718597	0.902085	0.450864	0.250062	0.220692	0.175272	0.0049175	0.270379	0.0062678	0.305206	0.884595
0.0110308	0.0746472	0.985487	0.0163125	0.944924	0.803009	0.0633313	0.0052015	0.0095754	0.910759	0.0012993	0.629347	0.494858	0.0259324	0.91347	0.987287	0.0804931	0.798268	0.231261	0.183467	0.993996	0.0260724	0.0673653	0.967087	0.0038967	0.951284	0.843148	0.0923996	0.886885	0.998974	0.039075	0.81748	0.2044	0.203708	0.973083	0.956977	0.981328	0.0551198	0.859827	0.151382	0.109135	0.956067	0.0748488	0.209032	0.741135	0.0436352	0.938215	0.981639	0.346216	0.0066639
0.266142	0.787183	0.86769	0.178089	0.927833	0.697523	0.330998	0.896566	0.917325	0.238572	0.0079538	0.318001	0.883675	0.936757	0.901685	0.965696	0.385824	0.0184536	0.616664	0.95296	0.896224	0.944554	0.88231	0.126444	0.00174	0.280713	0.82202	0.963056	0.295859	0.714931	0.801539	0.178242	0.950265	0.757908	0.279609	0.0243422	0.131438	0.775182	0.854356	0.721231	0.0697965	0.009015	0.803844	0.377233	0.0168975	0.000204	0.0774674	0.42386	0.804285	0.899662
0.869414	0.0311461	0.870734	0.3223	0.86672	0.99471	0.224	0.938433	0.0027485	0.996612	0.0726972	0.974719	0.755228	0.640075	0.157771	4e-06	0.338359	0.0011465	0.357944	0.0471092	0.804917	0.622597	0.0003142	0.709679	0.0031107	0.672779	0.26748	0.952961	0.981199	0.0033617	0.974793	0.125588	0.994201	0.856941	0.451086	0.999718	0.0119625	0.967334	0.112835	0.996595	0.905307	0.44087	0.538388	0.108306	0.426827	0.64227	0.570864	0.809658	0.0912768	0.792841
0.609414	0.404665	0.857824	0.349757	0.330309	0.90557	0.614949	0.81471	0.0120963	0.102063	0.0091326	0.9484	0.499128	0.838964	0.0357205	9.2e-06	0.0010212	5.61e-05	0.405459	0.0055513	0.0347563	0.0334991	2.33e-05	0.0001021	2.5e-06	0.172978	0.0020017	0.0315183	0.868374	0.0125232	0.11973	0.0188196	0.947083	0.595341	0.859096	0.975971	0.126559	0.468057	0.060456	0.781384	0.91476	0.970309	0.207631	0.810068	0.970977	0.734015	0.0767192	0.587268	0.306751	0.984404
0.888143	0.961158	0.885235	0.357808	0.80975	0.326767	0.985664	0.885203	0.944335	0.868304	0.308468	0.770967	0.388611	0.997108	0.986623	0.999885	0.957367	0.488288	0.823403	0.551538	0.935639	0.0328453	0.0430827	0.0082511	0.000209	0.278939	0.0005574	0.0883811	0.198562	0.244432	0.139553	0.0192219	0.84504	0.0335631	0.346802	0.930806	0.950228	0.843121	0.266073	0.91825	0.360747	0.999278	0.217795	0.30364	0.157942	0.0118283	0.868676	0.0448343	0.543103	0.105149
0.386376	0.148643	0.634377	0.0206144	0.991071	0.99898	0.378835	0.793949	0.965101	0.800661	0.618222	0.162193	0.175905	0.842136	0.832849	0.318508	0.91262	0.0746495	0.956056	0.845561	0.75584	0.550304	0.15797	0.594032	0.0064544	0.986282	0.968552	0.510942	0.350816	0.0658962	0.446763	0.0124307	0.968885	0.97202	0.267612	0.446308	0.118063	0.52933	0.0063049	0.992415	0.973669	0.299389	0.965315	0.627413	0.993604	0.154022	0.694948	0.609958	0.96097	0.905079
0.892403	0.964011	0.919572	0.0470767	0.874941	0.168913	0.0071536	0.532943	0.645729	0.527373	0.0032971	0.409275	0.0567778	0.0021581	0.890158	0.797687	0.934392	0.289488	0.973795	0.756285	0.0770165	0.459705	0.380451	0.462309	0.587228	0.521662	0.99536	0.374044	0.579753	0.652999	0.520034	0.0077535	0.623146	0.0803708	0.0003467	0.832372	0.872978	0.771298	0.0099523	0.834736	0.0989653	0.0013835	0.153603	0.229096	0.13443	0.0002188	0.202143	0.0114912	0.0001657	0.0689848
0.915184	0.819577	0.939438	0.279198	0.908109	0.88022	0.529155	0.17404	0.663867	0.138832	0.994593	0.108214	0.459132	0.844482	0.998576	0.660681	0.988775	0.169288	0.997111	0.801114	0.404708	0.450858	0.0750123	0.434607	0.001169	0.479739	0.0809578	0.0288968	0.179535	0.0150146	0.22079	0.0019544	0.374514	0.0575988	0.00253	0.94047	0.857275	0.902509	0.249438	0.957247	0.943555	0.616704	0.600955	0.994381	0.553883	0.596054	0.642718	0.928319	0.939526	0.478975
0.792155	0.153081	0.82413	0.0844583	0.748102	0.751601	0.616089	0.0634451	0.95714	0.034101	0.000254	0.57555	0.0528806	0.036609	0.893805	0.0030135	0.946943	0.544373	0.253753	0.872935	0.953756	0.0099059	0.895814	0.0023936	5.6e-06	0.241572	0.0026256	0.003757	0.982087	0.0271434	0.940252	0.215467	0.543241	0.973454	0.882602	0.198557	0.823323	0.156044	0.0009804	0.946155	0.099572	0.0470887	0.039868	0.962301	0.0312231	0.0001843	0.716268	0.0706332	0.0375881	0.0695973
0.0022857	0.002682	0.0210427	0.761108	0.749217	0.0023253	0.614525	0.758086	0.624349	0.952412	0.0032572	0.182822	0.804174	0.280917	0.0033723	0.0009168	0.0256435	0.735978	0.887928	0.0047048	0.715654	0.0107865	0.0038205	0.0124113	0.540939	0.818303	0.0049527	0.803063	0.0637573	0.0246711	0.145461	0.228411	0.969701	0.11676	0.972269	0.998391	0.94719	0.932659	0.0003205	0.0853935	0.977551	0.0322674	0.990176	0.959308	0.900346	0.0001875	0.0702629	0.966418	0.0705736	0.980468
0.854841	0.232989	0.898733	0.210662	0.19008	0.431924	0.498625	0.791773	0.767779	0.299754	0.758835	0.0052482	0.0915457	0.119935	0.167682	0.0025197	0.78814	0.0067072	0.912038	0.948247	0.932652	0.528102	0.0380385	0.966364	0.012685	0.378473	0.865808	0.908892	0.904941	0.192694	0.790512	0.236826	0.176771	0.491993	0.418973	0.961163	0.32022	0.810059	0.220067	0.133708	0.395557	0.41081	0.394102	0.0187195	0.915707	0.0150804	0.58487	0.948423	0.966457	0.473548
0.0380978	0.647816	0.977226	0.87866	0.252429	0.0368523	0.0822483	0.207071	0.889276	0.949349	0.626972	0.368968	0.228911	0.32301	0.784525	0.867692	0.498258	0.144462	0.982909	0.782664	0.845544	0.371802	0.982469	0.74966	0.297002	0.598006	0.308113	0.482129	0.0497101	0.569273	0.960509	0.878765	0.277061	0.0901634	0.0549133	0.0649257	0.577253	0.940563	0.926363	0.202983	0.0327335	0.0450943	0.538851	0.963572	0.560114	0.195891	0.854973	0.636417	0.72764	0.253412
0.0068905	0.520619	0.697599	0.862337	0.698628	0.0408832	0.914066	0.0832604	0.837247	0.955573	0.539903	0.922053	0.28521	0.658605	0.314635	0.977138	0.945751	0.185812	0.967884	0.705331	0.218144	0.222708	0.989085	0.969904	0.155457	0.947793	0.488363	0.351714	0.186654	0.985404	0.960768	0.269466	0.965123	0.584057	0.260808	0.212054	0.96247	0.996754	0.278614	0.998451	0.468795	0.382852	0.0077403	0.476949	0.611689	0.8436	0.728842	0.111571	0.948419	0.0163029
0.533647	0.551876	0.599562	0.0540071	0.96399	0.0825647	0.0374525	0.855519	0.813323	0.86361	0.137217	0.903815	0.356185	0.193218	0.986428	0.948895	0.966387	0.303259	0.912038	0.555538	0.270675	0.320763	0.23865	0.178871	0.0027278	0.751472	0.0193063	0.0114827	0.066207	0.0384795	0.0510501	0.0021805	0.504586	0.0094057	0.0004127	0.666438	0.554162	0.568547	0.0292178	0.992969	0.102263	0.0257012	0.704441	0.622943	0.619839	0.0493237	0.999971	0.25201	0.104333	0.916379
1e-07	0.0780083	0.0139316	0.0350014	0.0792658	0.0025044	0.12622	0.0005979	0.950385	0.680606	0.852082	0.793651	0.570003	0.964756	0.0001503	0.972831	0.765357	0.879188	0.951785	0.62849	0.951146	4.69e-05	0.677241	0.186848	0.361782	0.42305	0.152271	0.858834	4.22e-05	0.758204	0.347475	0.621317	0.692046	0.367167	0.933749	0.007079	0.87296	0.969835	0.937059	0.995324	0.957835	0.620922	0.002724	0.807688	0.983494	0.891062	0.951892	0.977317	0.630088	0.000496
0.0456312	0.0663849	0.0809962	0.0014249	0.947201	0.0136029	0.40599	0.431062	0.366647	0.398681	0.0114895	0.7378	0.263396	0.940068	0.21288	0.13643	0.244818	0.0050418	0.986929	0.0879886	0.76488	0.24059	0.177679	0.126246	0.0009569	0.925925	0.0676231	0.777034	0.918076	0.861794	0.870777	0.172616	0.366142	0.80388	0.729669	0.805353	0.712951	0.73328	0.0441565	0.610742	0.549037	0.951162	0.79465	0.72806	0.724155	0.0542449	0.511451	0.647845	0.936876	0.993769
0.658682	0.331918	0.62245	0.347408	0.414886	0.630543	0.0393588	0.642776	0.249921	0.532243	0.270532	0.337936	0.72973	0.0847112	0.549064	0.126158	0.455159	0.199158	0.692539	0.877199	0.0864332	0.214508	0.0366848	0.0694119	0.016195	0.83572	0.965312	0.344822	0.0155024	0.0013553	0.0081043	0.0039583	0.917705	0.546662	0.846742	0.699239	0.274568	0.518644	0.213723	0.548628	0.801668	0.0445807	0.097736	0.0138098	0.0523843	0.0144459	0.952933	0.910923	0.551146	0.0041614
0.795795	0.974749	0.987693	0.0952182	0.41756	0.782391	0.73082	0.0451116	0.0978671	0.110351	0.950892	0.0019806	0.0412003	0.471186	0.537348	0.253589	0.353323	0.0008036	0.98809	0.494748	0.0356065	0.308835	0.136038	0.0782372	2.23e-05	0.790551	0.206289	0.0174346	0.950181	0.779371	0.758564	0.0127959	0.832264	0.957001	0.255519	0.919162	0.993704	0.999172	0.0454491	0.526773	0.894926	0.725488	0.96359	0.965878	0.940116	0.0207553	0.632061	0.961446	0.637514	0.840898
0.0370335	0.268524	0.355199	0.139135	0.900098	0.9476	0.734742	0.0023774	0.0085839	0.0121544	0.774819	0.183603	0.523096	0.814226	0.754189	0.970761	0.992124	0.0025634	0.739885	0.192648	0.065844	0.115336	0.365599	0.356835	0.0269611	0.959771	0.84026	0.649963	0.0684125	0.2516	0.325845	0.0971188	0.954159	0.921733	0.654188	0.0448572	0.171378	0.221127	0.1785	0.890476	0.9863	0.92008	0.55301	0.905786	0.92648	0.0021948	0.77091	0.384194	0.192281	0.0508418
0.571981	0.730668	0.518711	0.0430698	0.771311	0.234181	0.0091955	0.825403	0.467678	0.735274	0.0086527	0.459385	0.536415	0.0068994	0.342083	0.943437	0.257028	0.134637	0.988479	0.0978505	0.0353094	0.762193	0.0347485	0.906375	2.95e-05	0.0374459	0.943359	8.11e-05	0.643554	0.628037	0.438117	0.0340782	0.783384	0.372533	0.0035547	0.922552	0.10374	0.985148	0.0003571	0.158289	0.985623	4.78e-05	0.947206	0.291359	0.812185	0.0025137	0.44124	0.746673	0.0023566	0.996286
0.643823	0.963459	0.998194	0.505836	0.88987	0.660151	0.237244	0.559016	0.900508	0.973584	0.361027	0.748616	0.581942	0.224983	0.503093	0.85058	0.945751	0.308103	0.850034	0.50236	0.114229	0.635975	0.926907	0.972756	0.301866	0.811105	0.587283	0.226394	0.0390642	0.163409	0.259805	0.0222259	0.215585	0.0711624	0.0020445	0.752493	0.384399	0.297001	0.83627	0.6145	0.64325	0.981597	0.165233	0.517706	0.621495	0.0678634	0.469642	0.264699	0.0532343	0.536176
0.0065035	0.0581935	0.219627	0.0986773	0.350217	0.0047131	0.0429906	0.222433	0.45551	0.833863	0.611049	0.862181	0.21383	0.518638	0.0010001	0.0039791	0.0662586	0.0224857	0.150819	0.0009429	0.006943	0.295806	0.557811	0.847898	0.619568	0.925498	0.193541	0.58745	0.800741	0.96734	0.872848	0.969583	0.84019	0.81772	0.986282	0.764361	0.925579	0.967586	0.981324	0.961305	0.705337	0.943063	0.000503	0.0030636	0.0208306	0.0062368	0.085936	0.0019501	0.0098399	0.0005801
0.710755	0.0358405	0.13991	0.0126584	0.791802	0.0310135	0.0695035	0.567457	0.689901	0.953209	0.443833	0.538919	0.823135	0.895747	0.992816	0.0957686	0.437779	0.0567272	0.998371	0.21358	0.279107	0.82895	0.429224	0.700991	0.124914	0.811581	0.533101	0.689242	0.571406	0.0075809	0.044017	0.0049618	0.694919	0.0392588	0.0187417	0.936431	0.361314	0.663339	0.115921	0.973427	0.473495	0.546089	0.993221	0.1504	0.390784	0.0477736	0.994892	0.354329	0.435137	0.987966
0.0083787	0.640565	0.0496853	0.303327	0.183011	0.132653	0.699879	0.180902	0.129412	0.285625	0.0273679	0.483659	0.704589	0.950793	0.311756	0.0395767	0.556153	0.0160997	0.865556	0.893808	0.841998	0.0498874	0.378412	0.0500957	0.0635232	0.208475	0.309655	0.918624	0.335391	0.0319312	0.488202	0.0119487	0.839015	0.927199	0.734046	0.0061744	0.890601	0.0148482	0.539589	0.0531164	0.0450548	0.410691	0.0001805	0.983394	0.0006619	0.863079	0.0092687	0.0208353	0.217541	0.105167
0.432047	0.249236	0.229675	0.915577	0.445232	0.0992044	0.991909	0.321455	0.103204	0.0822784	0.798783	0.171991	0.085852	0.90857	0.87066	0.495212	0.553628	0.948311	0.844627	0.410525	0.858978	0.892857	0.623584	0.492604	0.875535	0.762853	0.434594	0.77559	0.843665	0.986812	0.962008	0.395388	0.958432	0.962146	0.17254	0.634479	0.299462	0.261945	0.942482	0.549527	0.156273	0.992447	0.96846	0.759561	0.684836	0.740675	0.92244	0.70381	0.683931	0.728968
0.429815	0.776567	0.190033	0.979887	0.575679	0.0248295	0.858382	0.273019	0.934184	0.0487661	0.91178	0.22967	0.020033	0.695795	0.898716	0.0277959	0.969081	0.211274	0.954189	0.783336	0.432612	0.67477	0.616112	0.175567	0.897552	0.648645	0.0540455	0.967625	0.783457	0.0229004	0.967688	0.163113	0.852681	0.837585	0.294001	0.959509	0.114134	0.884284	0.255403	0.989215	0.637278	0.577755	0.827622	0.406467	0.376744	0.748924	0.872024	0.23317	0.977557	0.979457
0.796987	0.0037661	0.0009407	0.549974	0.546122	6e-05	0.654984	0.300895	0.0397125	0.0089047	0.0898633	0.94154	0.007181	0.965321	9.69e-05	0.975545	0.952116	6.94e-05	0.104557	0.834415	0.0118533	2e-06	0.22177	0.432417	0	0.0004578	0.531108	0.0001735	0.131037	0.0784128	0.0256671	0.0478376	0.979577	0.0207662	0.821774	0.0060192	0.833674	0.574791	0.000376	0.405648	0.345911	0.0919595	0.273984	0.0321249	0.0070107	0.0791571	0.959527	0.008103	0.97843	7e-07
0.17046	0.884333	0.523534	0.0014787	0.41858	0.302196	0.898618	0.0192425	0.789629	0.990633	0.0223239	0.0199478	0.0411706	0.706435	0.989082	0.040943	0.0117138	4.8e-06	0.981234	0.880551	0.0710551	0.95319	0.0476585	0.0021481	2e-07	0.874374	0.782007	0.0723758	0.0395377	0.948294	0.803911	0.0091036	0.1694	0.131657	0.895614	0.2022	0.949691	0.624808	0.0010043	0.346005	0.249198	0.980795	0.0587842	0.998243	0.72563	0.002072	0.198238	0.212515	0.973263	0.0048374
0.524762	0.173364	0.109223	0.00758	0.637013	0.0416082	0.714587	0.394055	0.900403	0.985366	0.698867	0.374898	0.952438	0.280274	0.314885	0.0274572	0.0326127	0.0014177	0.45461	0.0143632	0.466734	0.91952	0.845923	0.65987	0.0893531	0.917176	0.641	0.793868	0.329078	0.84472	0.948805	0.726232	0.501849	0.946962	0.141335	0.368409	0.842943	0.938019	0.7694	0.448001	0.923928	0.127656	0.369122	0.0546282	0.025898	0.0008751	0.479961	0.0519142	0.63989	0.0991326
0.0163049	0.0163834	0.00867	0.0019151	0.944924	0.926089	0.0187366	0.123283	0.0482346	0.0223286	0.0046322	0.924622	0.917715	0.123676	0.210757	0.0850673	0.0870062	0.0190277	0.932743	0.813144	0.167481	0.001387	0.0004091	5.27e-05	4.4e-06	0.386376	0.316821	0.0011076	0.0126207	0.00412	0.0026647	0.0011121	0.909734	0.885217	0.0052074	0.0049624	0.0017962	0.0011714	6.19e-05	0.702771	0.540807	0.0008398	0.409513	0.255092	0.140003	0.0343117	0.664117	0.602616	0.469064	0.882497
0.737984	0.396495	0.780288	0.455993	0.733283	0.986493	0.467522	0.47599	0.675812	0.434893	0.755765	0.33746	0.791752	0.278321	0.993551	0.0575005	0.993005	0.133045	0.997182	0.783336	0.908962	0.991174	0.109889	0.96631	0.076668	0.943167	0.787313	0.858488	0.940709	0.133817	0.888728	0.237112	0.919646	0.914085	0.718831	0.933461	0.275297	0.872357	0.250775	0.929579	0.964504	0.6758	0.319099	0.0009883	0.423913	0.0015138	0.554073	0.148084	0.677368	0.960619
0.0112116	0.0489944	0.104501	0.0086604	0.964656	0.513273	0.0317285	0.0385824	0.0488666	0.0977864	0.0067753	0.909066	0.660366	0.0790724	0.0185486	0.0301313	0.135696	0.0094097	0.985632	0.666534	0.038365	0.0005666	0.0009176	0.0008352	1.53e-05	0.555831	0.0377129	0.0011717	0.100866	0.153518	0.278074	0.0469796	0.749975	0.93756	0.127414	0.0418763	0.0669973	0.131587	0.0047216	0.989215	0.654871	0.0294455	0.0357659	0.0738632	0.139029	0.0092426	0.89111	0.813389	0.129135	0.0220352
0.429423	0.895786	0.948181	0.0016795	0.902098	0.138181	0.717347	0.255553	0.653946	0.770265	0.0001311	0.984964	0.0850355	0.52159	0.366443	0.779456	0.890508	0.0005916	0.993831	0.101473	0.616864	0.955203	0.674768	0.534627	0.0195428	0.171619	0.893962	0.784031	0.419519	0.817514	0.875342	0.0012795	0.945213	0.202893	0.66438	0.473293	0.150271	0.128318	0.419527	0.025151	0.732309	0.140645	0.0157843	0.125008	0.16467	2.3e-06	0.655734	0.0081032	0.11337	0.0545779
2.83e-05	5.48e-05	0.97708	3e-07	0.976688	0.984671	0.925536	0.0002597	3.95e-05	0.96219	1e-07	0.999333	0.946672	0.900243	1e-07	0	0.390356	0	0.284432	0.209636	0.314937	6e-07	2e-07	0.267846	0	0.17725	0.189757	0.379747	2.82e-05	9.8e-06	0.999192	2e-07	0.950535	0.978073	0.981298	0.0194369	0.0089197	0.277123	8.1e-06	0.503304	0.224906	0.141681	2.88e-05	1.82e-05	0.956425	0	0.986125	0.983302	0.950525	1.6e-06
0.0602598	0.297003	0.950586	0.903957	0.727275	0.979166	0.0905681	0.0531679	0.143344	0.860668	0.991652	0.458608	0.87844	0.0751693	0.730481	0.934765	0.739195	0.272672	0.972372	0.478528	0.728739	0.0012276	0.0050699	0.104464	0.352026	0.0380332	0.160189	0.0014985	0.226753	0.49035	0.956629	0.677266	0.936691	0.898823	0.207619	0.0041146	0.0163971	0.299179	0.564431	0.139243	0.30935	0.0011233	0.277379	0.605291	0.929084	0.559967	0.961614	0.856968	0.422715	0.279487
0.0681893	0.0671931	0.150424	0.420151	0.0322168	0.183768	0.0248204	0.972307	0.90572	0.990656	0.802779	0.303288	0.884896	0.825206	0.995502	0.936241	0.996438	0.774941	0.545439	0.890261	0.855794	0.944554	0.855607	0.953778	0.828231	0.252469	0.930961	0.753975	0.60711	0.415812	0.620019	0.954769	0.136149	0.882719	0.263785	0.976984	0.897952	0.977813	0.796722	0.446161	0.936244	0.805486	0.228934	0.408223	0.241272	0.0332822	0.955333	0.12849	0.590314	0.935282
0.913471	0.97681	0.987644	0.894955	0.12469	0.971016	0.889358	0.886947	0.952744	0.999381	0.935393	0.0510026	0.940987	0.945025	0.992539	0.988097	0.961588	0.82757	0.0620605	0.984329	0.842174	0.83176	0.903975	0.967087	0.977017	0.0894722	0.865127	0.986435	0.105482	0.144397	0.251023	0.414865	0.836035	0.19919	0.313973	0.608516	0.676767	0.800159	0.869015	0.412585	0.62615	0.891362	0.0017377	0.0037637	0.0087085	0.0152626	0.857133	0.0096969	0.0361081	0.914223
0.91266	0.816099	0.745379	0.172086	0.786844	0.273044	0.728291	0.647615	0.85692	0.962961	0.780677	0.120836	0.948063	0.857404	0.586985	0.327466	0.327943	0.0273368	0.998868	0.0615082	0.31499	0.787003	0.928929	0.981161	0.573879	0.200048	0.866343	0.92676	0.999858	0.898964	0.801962	0.283515	0.686799	0.554688	0.889036	0.916331	0.982706	0.982046	0.486401	0.450051	0.819849	0.986274	0.409235	0.237379	0.148548	0.007579	0.959905	0.0718613	0.304208	0.849068
0.790046	0.962605	0.992504	0.838633	0.804855	0.930632	0.576512	0.251439	0.695894	0.652214	0.842548	0.165784	0.668832	0.14561	0.256441	0.0292764	0.103024	0.0233649	0.474803	0.0291734	0.439986	0.489636	0.901801	0.829295	0.973954	0.3907	0.873754	0.278788	0.452406	0.882089	0.814773	0.977914	0.537307	0.910476	0.197378	0.719418	0.977475	0.94917	0.956707	0.732546	0.983896	0.384566	0.479664	0.120968	0.169092	0.0445288	0.661376	0.159927	0.767303	0.384989
0.625152	0.468342	0.906982	0.182235	0.971348	0.219208	0.970602	0.615022	0.380393	0.938587	0.12222	0.986712	0.349327	0.995077	0.105634	0.0252789	0.871042	0.0104532	0.773967	0.924257	0.573374	0.000146	2.58e-05	0.0035633	5e-07	0.0025497	0.0643232	0.002822	0.404449	0.180865	0.982482	0.0697976	0.957152	0.558215	0.919961	0.994655	0.918583	0.438537	0.594288	0.724199	0.0289042	0.569564	0.0043788	0.0011886	0.219479	0.0001589	0.179041	0.800072	0.149956	0.0014794
0.625157	0.927103	0.764452	0.131487	0.657713	0.444581	0.369876	0.892241	0.978114	0.948466	0.280291	0.823867	0.778643	0.713958	0.638945	0.289529	0.704493	0.969267	0.841742	0.735851	0.845294	0.632317	0.885836	0.597243	0.0385108	0.512841	0.383943	0.362942	0.391151	0.683129	0.408827	0.0447656	0.469466	0.316551	0.133353	0.999731	0.888394	0.999076	0.454672	0.996296	0.955244	0.895508	0.754472	0.465996	0.741963	0.861404	0.876384	0.871899	0.95282	0.0381125
0.599079	0.810788	0.894202	0.756721	0.454035	0.579364	0.867959	0.0148707	0.018028	0.0271299	0.0137583	0.758839	0.013921	0.0609796	0.974503	0.998692	0.984493	0.99643	0.191001	0.962212	0.936488	0.981368	0.929089	0.880944	0.917996	0.0431366	0.97094	0.821155	0.0005021	0.0009599	0.0024631	0.0022255	0.44488	0.0014714	0.0011948	0.782491	0.860248	0.906511	0.791407	0.448767	0.736314	0.943065	0.27477	0.42578	0.503266	0.355041	0.794786	0.364583	0.653117	0.0016405
0.422218	0.943206	0.839094	0.852512	0.510516	0.875097	0.996335	0.0010654	0.0078423	0.0023082	0.0037375	0.318496	0.0092691	0.0331941	0.725434	0.999583	0.946943	0.961737	0.428212	0.986583	0.934322	0.788758	0.96484	0.964354	0.999541	0.178952	0.972459	0.869147	0.0002411	0.0037448	0.0018675	0.0045587	0.41937	0.0070057	0.0052174	0.0912537	0.411096	0.236808	0.212802	0.995996	0.27	0.489411	0.0295167	0.271561	0.123538	0.156849	0.99834	0.29224	0.506258	1.2e-06
0.481845	0.889657	0.800749	0.76264	0.668074	0.0289776	0.212942	0.792875	0.0819414	0.0398163	0.0406048	0.738961	0.778789	0.98992	0.934979	0.517425	0.460297	0.409271	0.981853	0.215038	0.610927	0.333872	0.0078218	0.0012996	0.0008597	0.257944	0.921796	0.646336	0.160415	0.93557	0.991012	0.992744	0.340666	0.0118656	0.0254529	0.457552	0.966554	0.893007	0.883076	0.577177	0.0165985	0.104677	0.809084	0.0692226	0.0323215	0.0308886	0.82481	0.830144	0.990163	0.0927738
0.407477	0.857984	0.863262	0.333783	0.63275	0.793237	0.850996	0.0058365	0.302858	0.351353	0.818492	0.0044924	0.281154	0.0502595	0.992816	0.141804	0.216553	0.0202755	0.990154	0.147082	0.692681	0.133535	0.0008926	0.0002652	5.3e-06	0.0838212	0.0002595	0.019217	0.964537	0.119401	0.11973	0.0165782	0.953035	0.174177	0.585895	0.646373	0.802536	0.780131	0.203575	0.79788	0.788265	0.943263	0.970938	0.135737	0.116332	0.0079478	0.951716	0.191761	0.704749	0.637929
0.679379	0.911895	0.911764	0.207114	0.615545	0.981156	0.986479	0.48022	0.999347	0.721725	0.377132	0.276509	0.836829	0.872961	0.977273	0.627282	0.991823	0.0610212	0.952853	0.87746	0.869235	0.771681	0.154282	0.562568	0.000854	0.887369	0.271494	0.354491	0.284475	0.912111	0.449238	0.566927	0.295471	0.713503	0.666223	0.80294	0.908975	0.899385	0.144372	0.717663	0.991376	0.99402	0.710238	0.113884	0.541169	0.0015439	0.905239	0.370426	0.377199	0.711093
0.0215119	0.216787	0.17262	0.42044	0.530357	0.10062	0.517169	0.0004911	0.0019222	0.0010842	0.0082517	0.0105312	0.0032083	0.0368241	2.96e-05	0.0002944	0.0009425	0.0048218	0.0133349	0.0003076	0.0057553	0.0032495	0.0213838	0.0059915	0.030535	0.0838439	0.0076158	0.143003	0.0266904	0.141788	0.108734	0.400615	0.561665	0.181406	0.479319	0.452009	0.813985	0.734696	0.954066	0.996786	0.772023	0.986819	0.0003199	0.0044634	0.0027374	0.0168192	0.0599747	0.0099343	0.082614	2e-06
0.0886513	0.29923	0.258678	0.108705	0.525708	0.185602	0.159552	0.0557545	0.105766	0.0751833	0.0255125	0.191911	0.122528	0.0970647	0.0016123	0.0044798	0.0101332	0.0026606	0.0585766	0.0059528	0.0035393	0.676034	0.861814	0.767624	0.486295	0.959499	0.821819	0.769067	0.0725806	0.152507	0.12633	0.0674902	0.475327	0.219367	0.0762913	0.804172	0.921639	0.87309	0.638444	0.999163	0.927835	0.850842	0.0276448	0.0853557	0.0589144	0.0177332	0.294286	0.139706	0.0932987	0.0587857
0.981781	0.99495	0.68959	0.940561	0.895829	0.823685	0.815937	0.966985	0.948378	0.791022	0.88196	0.760557	0.924759	0.933983	0.928444	0.94088	0.508857	0.973727	0.998384	0.687358	0.673177	0.871439	0.912629	0.304708	0.953409	0.992707	0.585786	0.6509	0.856213	0.893968	0.346053	0.95848	0.995282	0.671142	0.580011	0.489231	0.540534	0.114377	0.553994	0.85385	0.172615	0.157318	0.0154219	0.0130179	0.194712	0.0056073	0.010733	0.0965657	0.10619	0.0189944
0.513003	0.419009	0.660579	0.711354	0.411009	0.458226	0.0860053	0.954497	0.964577	0.981645	0.890251	0.0168219	0.964682	0.0074613	0.706412	0.86925	0.769606	0.536551	0.0073109	0.681668	0.0001984	0.993917	0.927437	0.997214	0.9296	0.0284548	0.995552	0.0063139	0.0034492	0.0009463	0.0045582	0.0115885	0.83583	0.0064188	0.978603	0.988363	0.95139	0.987787	0.911451	0.0538924	0.993017	0.0021528	0.0180349	0.0069151	0.0221536	0.0336132	0.98935	0.0372752	0.884195	0.0043684
0.980611	0.923426	0.968253	0.837607	0.354154	0.696579	0.957402	0.528779	0.724697	0.686903	0.199986	0.874341	0.845978	0.612129	0.586757	0.742115	0.747189	0.240392	0.968159	0.884694	0.596139	0.306506	0.469656	0.30285	0.0350768	0.992707	0.56785	0.337391	0.187915	0.308286	0.255798	0.0597219	0.96656	0.547594	0.170192	0.872247	0.945607	0.903643	0.432205	0.790048	0.994879	0.875115	0.337912	0.544307	0.442929	0.0875829	0.983813	0.752996	0.48607	0.0364777
0.0097673	0.003724	0.0014257	0.991672	0.968444	0.0183824	0.973066	0.550084	0.216295	0.09581	0.191161	0.136703	0.707473	0.310683	0.0150577	0.0013149	0.0018174	0.975539	0.987148	0.0355394	0.997425	0.135055	0.0248408	0.0036729	0.624988	0.615947	0.15407	0.786154	0.3943	0.107259	0.0509306	0.316432	0.378214	0.613958	0.303099	0.0050969	0.0006785	0.0003273	0.788979	0.955071	0.0034605	0.743986	0.975146	0.867359	0.646723	0.0059973	0.0147282	0.890967	0.0259741	0.354345
0.0007259	0.0677242	0.0010959	0.994679	0.310932	0.0003831	0.744853	0.8606	0.772435	0.775259	0.0055971	0.33746	0.813453	0.0632048	0.955829	0.294465	0.997259	0.0009001	0.160174	0.955948	0.0029248	0.136483	0.738907	0.0324416	0.178956	0.971213	0.0578317	0.654575	0.918076	0.28172	0.993864	0.0012262	0.173335	0.953863	0.0015903	0.808271	0.191961	0.918897	0.0001325	0.0579851	0.809429	0.0005011	0.108347	0.739019	0.0518518	0.228011	0.985228	0.145667	0.688416	0.0463728
0.602654	0.993272	0.86307	0.0121793	0.616606	0.126688	0.885049	0.770291	0.940206	0.745152	0.0129786	0.36981	0.13045	0.973827	0.523562	0.963235	0.956735	0.0043848	0.862868	0.301972	0.802763	0.469634	0.934992	0.944313	0.0005905	0.737471	0.271327	0.765657	0.982087	0.550804	0.246637	0.117919	0.201689	0.0259211	0.771398	0.128967	0.544941	0.842386	0.0001325	0.996065	0.869996	0.216769	0.0021215	0.0001048	1.2e-05	0.468687	1.36e-05	1.1e-06	0.0013425	0.175173
0.0002396	0.312471	0.302188	0.697108	0.299356	0.103618	0.016321	0.0004911	0.16902	0.143947	0.837874	0.101681	0.106085	0.0171291	0.0002823	0.264853	0.346513	0.690164	0.365667	0.157343	0.0159623	0.0116701	0.803601	0.726793	0.111936	0.689119	0.574466	0.190848	0.0385015	0.972906	0.949582	0.0664032	0.957152	0.912786	0.371152	0.074886	0.981088	0.969817	0.0421565	0.989721	0.927359	0.427084	0.274649	0.751203	0.777178	0.0027842	0.863975	0.861926	0.933465	0.0129723
0.565112	0.464857	0.499588	0.0267294	0.906242	0.613161	0.0867226	0.992657	0.911302	0.941617	0.172263	0.829218	0.200996	0.540488	0.334314	0.143885	0.242989	0.0053716	0.810428	0.93612	0.0198713	0.201685	0.0913424	0.0534542	0.0003197	0.443048	0.997876	0.0123799	0.163017	0.0656779	0.0778782	0.002539	0.572765	0.998961	0.0042205	0.557168	0.341033	0.34797	0.0064137	0.908448	0.838427	0.0356131	0.229475	0.118737	0.116516	0.0014713	0.65728	0.966383	0.0300825	0.656945
0.930063	0.150263	0.986358	0.930867	0.0832372	7.16e-05	0.926278	0.836782	0.0617423	0.984006	0.852082	0.0100385	0.000209	0.851519	0.97491	0.0994239	0.985194	0.952181	0.0628373	0.0001182	0.951153	0.985298	0.175391	0.94195	0.977772	0.0367249	0.000124	0.983161	0.6178	0.666927	0.406253	0.642108	0.472238	0.0157716	0.580062	0.985871	0.206175	0.956192	0.972314	0.074225	0.0002089	0.97944	0.0103903	0.598872	0.0043843	0.0104916	0.928218	0.590128	0.0276382	0.0097603
0.448304	0.324505	0.852272	0.995855	0.979655	0.699091	0.443401	0.932403	0.96458	0.809311	0.371758	0.40028	0.744186	0.953959	0.821906	0.521339	0.974872	0.8974	0.983513	0.947552	0.748691	0.750026	0.507287	0.943466	0.897813	0.935609	0.897433	0.72089	0.739433	0.468731	0.94048	0.892238	0.953019	0.934816	0.682561	0.721035	0.452314	0.906502	0.952713	0.998041	0.88146	0.61361	0.704558	0.924244	0.418787	0.106813	0.255379	0.504952	0.780964	0.964575
0.0339268	0.0619174	0.745471	0.947096	0.406886	0.0125604	0.160711	0.967506	0.958491	0.450275	0.107257	0.72956	0.885245	0.893864	0.994467	0.980829	0.483731	0.113558	0.868702	0.938157	0.873484	0.702756	0.679139	0.806992	0.306939	0.999209	0.458945	0.931572	0.0244834	0.0184799	0.52267	0.882068	0.344191	0.02189	0.070528	0.994823	0.982706	0.427461	0.0731434	0.846545	0.946359	0.871556	0.849466	0.888318	0.110573	0.0135426	0.475196	0.93507	0.61061	0.996314
0.0054269	0.306053	0.383621	0.0846267	0.67674	0.55359	0.336493	0.228299	0.917729	0.966119	0.0015422	0.0613653	0.910685	0.0425042	0.494327	0.980921	0.975763	0.0006569	0.0484652	0.712109	0.0042469	0.548535	0.954637	0.930006	4.88e-05	0.0136661	0.575145	0.0051545	0.649588	0.85871	0.820473	0.0003421	0.0263935	0.525988	0.0007323	0.158037	0.813211	0.848399	0.0036894	0.243888	0.998734	0.0391583	0.749959	0.0898564	0.0737618	2e-07	9.39e-05	0.0274404	2.23e-05	0.968933
0.81983	0.459811	0.953524	0.0706011	0.933258	0.303425	0.558607	0.861124	0.455596	0.970069	0.0570946	0.929624	0.414156	0.658605	0.685982	0.175636	0.841614	0.0226714	0.884547	0.167633	0.344726	0.0951296	0.0103133	0.0910249	7.5e-05	0.123918	0.0034442	0.0273277	0.693378	0.222402	0.791573	0.0312074	0.859946	0.272951	0.348259	0.622873	0.194576	0.719175	0.0079342	0.799597	0.108429	0.234393	0.926017	0.515379	0.970818	0.0632196	0.978676	0.546858	0.75777	0.866083
0.905781	0.614081	0.603366	0.933917	0.60231	0.685912	0.888673	0.000147	4e-07	0.0008189	6.3e-06	0.000776	0.000468	0.0002303	2.92e-05	2e-07	0.0023231	2.34e-05	0.0035723	0.0001289	4.91e-05	0.994706	0.387011	0.699397	0.778231	0.717566	0.87388	0.997492	0.970207	0.275428	0.749342	0.759544	0.845798	0.939578	0.980935	0.994065	0.414667	0.779565	0.781762	0.878659	0.927101	0.998628	0.938694	0.560273	0.526573	0.921378	0.642844	0.788158	0.940477	0.987758
0.62281	0.805971	0.794816	0.0133629	0.960919	0.940591	0.779973	0.336433	0.986059	0.981645	0.0404952	0.674406	0.885245	0.99717	0.855096	0.0572515	0.100007	0.0001279	0.607873	0.184162	0.0826294	0.948783	0.19413	0.106795	4.45e-05	0.646219	0.314886	0.233924	0.98669	0.286113	0.259087	0.0014203	0.868891	0.596256	0.291116	0.984709	0.293006	0.257865	0.0002946	0.863732	0.455039	0.23572	0.996125	0.294692	0.24768	0.0003238	0.855973	0.603994	0.427222	0.970307
0.232642	0.996673	0.951445	0.350665	0.671331	0.94929	0.101594	0.642678	0.825469	0.962764	0.698839	0.225171	0.672525	0.415749	0.408003	0.976707	0.984733	0.452904	0.685565	0.915606	0.15213	0.986511	0.286428	0.375119	0.96448	0.0255398	0.116607	0.89921	0.881463	0.507527	0.694873	0.909109	0.190177	0.430445	0.601302	0.943868	0.567175	0.735026	0.926849	0.154021	0.342103	0.700291	0.50875	0.922276	0.982478	0.512906	0.474715	0.830618	0.334442	0.551366
0.325126	0.500922	0.976139	0.169713	0.985548	0.806485	0.491073	0.0435726	0.0410885	0.417307	0.766333	0.402189	0.22531	0.0892105	0.786819	0.810373	0.943736	0.0443063	0.956604	0.988791	0.867001	0.337036	0.387996	0.925784	0.110331	0.942223	0.736578	0.4675	0.0543874	0.0626574	0.514508	0.613403	0.693305	0.36294	0.0673532	0.225492	0.258239	0.81617	0.318179	0.929843	0.585478	0.224374	0.0624358	0.092286	0.585358	0.505898	0.730958	0.450694	0.195695	0.0137308
0.0018116	0.0478452	0.0751978	0.0296625	0.991697	0.0470017	0.281011	0.013687	0.0726041	0.0988816	0.0415563	0.9384	0.175891	0.526232	0.0001568	0.0020273	0.0111812	0.0034952	0.877935	0.0084172	0.0627589	0.0012044	0.0108618	0.007321	0.0015722	0.857431	0.013283	0.153911	0.0588255	0.293402	0.374754	0.26411	0.705215	0.557204	0.87168	0.0214614	0.129104	0.174499	0.0452388	0.98323	0.165632	0.529831	0.0003361	0.0060609	0.0096422	0.0028775	0.884905	0.0388077	0.178222	0.0015423
0.945138	0.991394	0.770833	0.439596	0.949392	0.998236	0.997692	0.901006	0.958491	0.837705	0.519934	0.975061	0.958217	0.97027	0.0956119	0.0536599	0.011706	0.0021991	0.0768752	0.0517926	0.0512811	0.85339	0.8005	0.220295	0.0526082	0.592499	0.698255	0.753212	0.902177	0.837041	0.345683	0.174025	0.781747	0.842084	0.798369	0.967312	0.92462	0.515873	0.173074	0.900358	0.908016	0.901659	0.969433	0.940857	0.476944	0.194347	0.860923	0.917853	0.930752	0.0182473
0.0061892	0.64615	0.0736798	0.530152	0.702507	0.0660232	0.553216	0.138438	0.986059	0.347792	0.0956256	0.999333	0.520036	0.986333	0.835926	0.45138	0.982017	0.0036435	0.591372	0.95703	0.437101	0.0959596	0.955515	0.19073	0.074517	0.965301	0.362138	0.953342	0.377174	0.798956	0.682325	0.0235217	0.845444	0.892688	0.784613	0.0962293	0.927055	0.252903	0.158533	0.987007	0.339893	0.927944	0.433717	0.800117	0.742749	0.0094777	0.81075	0.918794	0.821651	0.46655
0.889717	0.868514	0.179864	0.637235	0.333005	0.911998	0.376033	0.991761	0.703963	0.0612987	0.81543	0.108359	0.779181	0.636195	0.786609	0.982195	0.382873	0.417771	0.637342	0.980409	0.20015	0.925471	0.494739	0.0121923	0.932292	0.0501406	0.528948	0.817068	0.55485	0.966613	0.406253	0.268198	0.714104	0.908323	0.076093	0.832372	0.964046	0.308535	0.396482	0.550333	0.995549	0.210408	0.506916	0.959305	0.478138	0.172634	0.749511	0.876313	0.146449	0.0244315
0.950423	0.110556	0.932781	0.0023742	0.976647	0.747542	0.162326	0.608812	0.611886	0.807949	0.0328099	0.548884	0.197795	0.807919	0.786819	0.0104004	0.726656	0.0003305	0.901259	0.992168	0.039709	0.416554	0.00351	0.224496	4.2e-06	0.415123	0.805899	0.0113455	0.962498	0.0678413	0.889935	0.0023445	0.983081	0.799498	0.129167	0.714741	0.0196546	0.578064	0.0001009	0.816065	0.979673	0.0192614	0.19095	0.951974	0.312278	0.169818	0.287135	0.0525982	0.984454	0.873787
0.476367	0.550217	0.110196	0.357834	0.959219	0.805465	0.896278	0.484369	0.461865	0.058417	0.384179	0.971153	0.781995	0.890844	0.758128	0.682578	0.200782	0.23068	0.957834	0.951325	0.990307	0.0158544	0.0115758	0.0001527	0.913497	0.279837	0.0328139	0.103246	0.344936	0.295047	0.0324245	0.509866	0.987999	0.71276	0.761007	0.535778	0.477672	0.0853949	0.376415	0.998589	0.798052	0.885098	0.992484	0.996136	0.544321	0.0183145	0.495936	0.825645	0.766015	0.647106
0.89389	0.235735	0.851001	0.0657968	0.998496	0.910702	0.899323	0.934067	0.23711	0.883984	0.058514	0.981092	0.943758	0.949677	0.994467	0.375529	0.971086	0.154186	0.973684	0.981439	0.987541	0.334536	0.989372	0.443429	0.829759	0.163065	0.210189	0.317416	0.990803	0.337934	0.930996	0.141997	0.935143	0.982513	0.988915	0.945761	0.248433	0.82799	0.039064	0.999163	0.942765	0.93512	0.424391	0.0168669	0.270008	0.002174	0.724799	0.51821	0.527245	0.807342
0.479559	0.471378	0.370236	0.273993	0.961941	0.11165	0.134163	0.209087	0.821113	0.072765	0.638925	0.843921	0.0435438	0.51534	0.192905	0.831364	0.112184	0.647911	0.959176	0.0260641	0.467085	0.192337	0.847006	0.037212	0.576531	0.835778	0.0144733	0.519268	0.786589	0.0056775	0.960371	0.0045192	0.256158	0.981192	0.0004262	0.970941	0.0451122	0.953268	0.007523	0.456602	0.869053	0.0024341	0.796717	0.199189	0.526405	0.0789646	0.857843	0.432705	0.0869263	0.867072
0.492881	0.924159	0.326224	0.551777	0.348989	0.49713	0.76087	0.993044	0.797793	0.871479	0.99031	0.0198356	0.995939	0.896155	0.996524	0.819598	0.884815	0.987007	0.057796	0.999928	0.907926	0.993793	0.780503	0.846991	0.999145	0.018509	0.981486	0.873556	0.97042	0.670813	0.87012	0.976038	0.0459941	0.964294	0.799136	0.845982	0.99314	0.538593	0.754158	0.197071	0.830077	0.961777	0.248422	0.678553	0.0794716	0.218235	0.633846	0.352407	0.591478	0.589101
0.0867176	0.835963	0.324275	0.0090176	0.887609	0.866591	0.265258	0.0754645	0.931509	0.145222	0.0017057	0.959807	0.97434	0.220792	0.0040127	0.889988	0.0314712	0.0002769	0.926267	0.774099	0.0193081	0.0025962	0.706123	0.002818	6.8e-06	0.580494	0.47059	0.0097683	0.0115162	0.942979	0.0365773	0.0008392	0.935953	0.890365	0.0266314	0.0478994	0.995777	0.115417	0.000609	0.99661	0.968959	0.0661618	0.0897947	0.849079	0.220848	0.0027734	0.92244	0.916187	0.357926	0.0151796
0.341121	0.091464	0.522591	0.385557	0.631525	0.0742666	0.504275	0.982332	0.698866	0.989888	0.999386	0.0338739	0.798663	0.928897	0.0097823	0.0003127	0.0278582	0.0146683	0.967884	0.0009891	0.0214274	0.962102	0.768844	0.956537	0.97263	0.0271207	0.840148	0.887221	0.981208	0.551874	0.989297	0.96175	0.136601	0.752493	0.965129	0.76086	0.246287	0.765943	0.615857	0.426818	0.281185	0.833719	0.183284	0.0182046	0.217025	0.143615	0.84905	0.0718886	0.395598	0.112307
0.0752259	0.434824	0.752	0.0005886	0.229196	0.404554	0.715826	0.329822	0.727818	0.962925	3.14e-05	0.0302269	0.787806	0.970386	0.874072	0.987037	0.894767	5.3e-06	0.008164	0.942222	0.745421	0.951231	0.681763	0.305767	0	0.0001822	0.445661	0.287849	0.130465	0.428315	0.729878	0.0004322	0.199832	0.596211	0.802989	0.535081	0.864189	0.989648	2.1e-05	0.0407887	0.927101	0.983168	0.529902	0.911324	0.984512	4.4e-06	0.0244643	0.957624	0.95991	0.956238
0.0531442	0.840645	0.931204	0.0002265	0.953644	0.978202	0.919061	0.382727	0.956868	0.939868	0.0010254	0.804244	0.72989	0.572843	0.240652	0.988769	0.987142	0.000833	0.98576	0.894501	0.712053	0.0095426	0.361229	0.398735	8e-07	0.536748	0.5625	0.837613	0.720791	0.6674	0.569214	0.0118083	0.604742	0.418845	0.14667	0.32777	0.994558	0.976597	0.0004337	0.984296	0.887389	0.68641	0.359354	0.965187	0.894857	0.0007336	0.874757	0.775887	0.608008	0.200256
7.8e-05	0.0004503	0.251564	0.304992	0.235272	0.0089746	0.165295	0.987465	0.971499	0.0410606	0.0177096	0.0472824	0.292213	0.0607538	0.651962	0.679755	0.478055	0.266845	0.616626	0.870148	0.341394	0.0303583	0.0354349	0.960544	0.994225	0.91043	0.43896	0.957976	0.0412108	0.0472397	0.995906	0.937071	0.984344	0.673708	0.993414	0.805389	0.824908	0.307858	0.121765	0.434198	0.761013	0.194985	0.962207	0.983857	0.0699274	0.029105	0.168431	0.483392	0.11094	0.752796
0.316548	0.629527	0.846015	0.784274	0.394423	0.0145736	0.864363	0.936238	0.98526	0.929191	0.183707	0.878491	0.343024	0.341956	0.981294	0.876694	0.778549	0.087244	0.999304	0.598163	0.113537	0.447557	0.268421	0.0844026	0.0007919	0.50836	0.972733	0.0080511	0.805879	0.932226	0.977577	0.364365	0.812834	0.216165	0.412093	0.914203	0.975715	0.963633	0.249043	0.916515	0.203287	0.382972	0.842018	0.673887	0.446848	0.0192948	0.928976	0.82177	0.0843222	0.0385186
0.756177	0.925652	0.921663	0.907032	0.235743	0.0210588	0.616208	0.848531	0.955113	0.964504	0.864739	0.170189	0.0726615	0.7634	0.481027	0.288031	0.463699	0.0825138	0.999304	0.849917	0.59915	0.989634	0.958779	0.973812	0.550795	0.39319	0.107423	0.929886	0.154045	0.251062	0.234541	0.68211	0.0240369	0.0023943	0.058879	0.843718	0.92187	0.89693	0.913195	0.230875	0.0265195	0.652144	0.96973	0.906224	0.914972	0.462641	0.631214	0.304437	0.988042	0.150789
0.812386	0.000976	0.987453	0.0011412	0.96142	0.716231	0.836836	0.545264	0.0030247	0.925964	0.0026347	0.898651	0.444687	0.609273	0.714563	1.3e-06	0.413294	1.14e-05	0.417178	0.754409	0.632671	0.803762	1.48e-05	0.380194	1.6e-06	0.364593	0.820523	0.769352	0.94293	0.0001461	0.88813	0.000538	0.903596	0.906616	0.956593	0.86933	0.0016202	0.99736	0.00051	0.99661	0.752806	0.858002	0.652547	2.3e-06	0.291783	1.8e-06	0.352085	0.767142	0.68442	0.982653
0.0001655	0.0035751	0.0004666	0.857995	0.345343	1.01e-05	0.834563	0.0039865	0.0108586	0.0010404	0.98862	0.509145	0.0004615	0.987459	0.0034937	0.0168056	0.0060308	0.913044	0.873716	0.0003023	0.913389	0.0066122	0.0270969	0.0013013	0.900015	0.702448	0.0001808	0.914083	0.0060692	0.0259581	0.0044955	0.865349	0.838707	0.0017845	0.852649	0.78136	0.953559	0.668134	0.0140687	0.417638	0.288482	0.0110283	0.653632	0.339543	0.759301	4.39e-05	0.0084981	0.955735	0.0001981	0.999259
0.315832	0.45711	0.244508	0.548996	0.647423	0.0811642	0.203026	0.901159	0.931357	0.782373	0.983767	0.99476	0.617324	0.798922	0.892417	0.882579	0.726634	0.941681	0.991736	0.523729	0.693954	0.304478	0.318744	0.0805947	0.311735	0.450475	0.0491307	0.168623	0.580129	0.589799	0.325228	0.746992	0.845646	0.302856	0.338213	0.948197	0.945954	0.778382	0.987284	0.999844	0.652997	0.814069	0.0038734	0.0042333	0.0206625	0.0015965	0.0053724	0.0532198	0.0269498	0.0003497
0.994556	0.55922	0.877392	0.690102	0.751203	0.695751	0.542009	0.809224	0.849992	0.998072	0.947195	0.322191	0.973995	0.898121	0.761843	0.112859	0.497988	0.274209	0.999304	0.292767	0.164996	0.995906	0.539577	0.825369	0.617965	0.689119	0.710588	0.608496	0.501782	0.0519056	0.216603	0.148395	0.956016	0.205928	0.0541328	0.953962	0.412951	0.735223	0.48882	0.943625	0.603965	0.394174	0.369663	0.0314547	0.135985	0.0600867	0.899258	0.150595	0.0839009	0.40751
0.877118	0.942876	0.662639	0.889973	0.082542	0.828719	0.670901	0.265577	0.30448	0.0642823	0.236197	0.0004445	0.218952	0.148088	0.568132	0.593878	0.277487	0.544059	0.0085099	0.465506	0.28875	0.932537	0.912203	0.919423	0.918725	0.123133	0.942856	0.979996	0.976203	0.952554	0.82281	0.976347	0.176407	0.996033	0.922335	0.808273	0.746408	0.987751	0.723122	0.435524	0.810691	0.933724	0.383292	0.357215	0.780183	0.358828	0.721015	0.512266	0.700833	0.932908
0.298376	0.178833	0.316823	0.292992	0.0350764	0.254784	0.378165	0.90265	0.964356	0.990656	0.964844	9.3e-06	0.911874	0.883937	0.994467	0.848959	0.961338	0.947768	0.0002719	0.982886	0.994139	0.994808	0.873503	0.955302	0.958367	4.48e-05	0.996437	0.974862	0.995497	0.818741	0.929825	0.950383	0.0003927	0.989806	0.982979	0.97768	0.809459	0.911147	0.90261	0.0002643	0.965832	0.99051	0.720804	0.956031	0.845476	0.780804	8.8e-06	0.766017	0.718125	0.743738
0.98022	0.939697	0.432393	0.0004617	0.9589	0.999047	0.974881	0.521481	0.315893	0.973568	0.00786	0.319225	0.457991	0.453542	0.956597	0.987847	0.329469	0.0001735	0.999823	0.957867	0.978811	0.239974	0.446071	0.00348	1e-07	0.355247	0.181181	0.319131	0.997711	0.888415	0.366601	0.0006233	0.95307	0.98336	0.956593	0.991423	0.936935	0.428519	0.0001906	0.991611	0.9964	0.980128	0.997467	0.92391	0.374399	0.0001262	0.954212	0.987788	0.973867	0.72968
0.960568	0.397763	0.784852	0.071087	0.396096	0.843327	0.533414	0.0924589	0.0016902	0.509348	8.38e-05	0.827431	0.267795	0.0139589	0.109118	0.0016598	0.693402	0.0003575	0.981436	0.347737	0.0088506	2.07e-05	3e-07	0.0001187	0	0.0029757	2.43e-05	1.7e-06	0.845631	0.157442	0.86428	0.0271089	0.620892	0.980635	0.295247	0.009326	0.000191	0.112826	4.9e-06	0.43193	0.0169069	0.0001177	0.990292	0.472474	0.580847	0.0720456	0.298681	0.803479	0.762269	0.817612
0.860025	0.573188	0.755932	0.666125	0.925766	0.43548	0.513137	0.193453	0.0328124	0.0687084	0.0553842	0.17993	0.0423054	0.0626142	0.283775	0.0441694	0.177423	0.126341	0.485792	0.0493708	0.0598271	0.158329	0.0273796	0.0303248	0.0186758	0.161654	0.0119007	0.0339122	0.881628	0.492955	0.66497	0.665672	0.943961	0.547322	0.49431	0.968671	0.695384	0.826077	0.753367	0.996595	0.651101	0.682969	0.68417	0.280107	0.423913	0.365144	0.799441	0.345985	0.39534	0.264873
0.749864	0.736498	0.396491	0.328122	0.919598	0.717413	0.592376	0.513263	0.427027	0.129298	0.110327	0.651361	0.484902	0.400387	0.0608742	0.0297749	0.0121679	0.0085158	0.24807	0.0510181	0.0269462	0.361549	0.264745	0.0353524	0.0232741	0.491477	0.240786	0.222509	0.419519	0.52506	0.885069	0.891785	0.428651	0.477222	0.54195	0.086445	0.054422	0.0117287	0.0033234	0.191489	0.0343686	0.0156086	0.0766438	0.0535782	0.0079337	0.0057782	0.265533	0.126198	0.0763777	0.100286
0.557314	0.0025284	0.297678	0.630812	0.746875	0.140635	0.935994	0.0893486	0.055594	0.929295	0.0680855	0.873312	0.850606	0.365642	0.733062	0.0004172	0.262835	0.706879	0.808884	0.149517	0.978578	0.698513	0.0011602	0.131612	0.614596	0.625557	0.111228	0.974876	0.260387	0.0066585	0.526348	0.303599	0.961627	0.54007	0.643309	0.0134405	0.392125	0.914745	0.0050683	0.584191	0.919482	0.0352858	8.29e-05	0.92551	0.303111	0.0001127	0.0897799	0.3771	0.0041834	3.1e-06
0.0976592	0.317538	0.690943	0.993355	0.206814	0.280302	0.223156	0.975545	0.946517	0.752412	0.165433	0.962739	0.853578	0.951618	0.712817	0.871147	0.994258	0.603509	0.803982	0.930003	0.843668	0.983369	0.945298	0.65682	0.0913804	0.968715	0.834435	0.946283	0.395326	0.603728	0.907645	0.796963	0.521035	0.756462	0.550912	0.181728	0.32022	0.657382	0.990029	0.201052	0.330455	0.206542	0.995471	0.921581	0.604458	0.103001	0.997584	0.834644	0.934094	0.610224
0.981035	0.958889	0.911855	0.576475	0.960842	0.425234	0.435756	0.953289	0.97516	0.945501	0.5122	0.913211	0.563356	0.579115	0.999154	0.94697	0.903793	0.629973	0.995929	0.470087	0.432612	0.788758	0.627799	0.399308	0.922798	0.825651	0.092916	0.138349	0.755117	0.89401	0.970506	0.251546	0.784217	0.857438	0.795905	0.942623	0.81627	0.704719	0.790323	0.991611	0.241432	0.207757	0.0223545	0.0632626	0.118035	0.0009712	0.0435934	0.459528	0.514484	0.664465
0.910529	0.630526	0.164953	0.0255252	0.716414	0.0970472	0.616373	0.584624	0.929668	0.453159	0.0992706	0.954276	0.482235	0.96279	0.64773	0.938639	0.518979	0.121105	0.992467	0.48239	0.961156	0.64216	0.0649934	0.0016026	6.4e-05	0.0809117	0.0021118	0.0923297	0.679421	0.843782	0.29781	0.0809542	0.937714	0.418133	0.900138	0.947003	0.290621	0.0433827	0.0017665	0.428508	0.021668	0.255187	0.0379791	0.000592	1.77e-05	1.2e-06	0.0035138	0.0001177	0.0029059	0.568341
0.0097132	0.0090587	0.0027196	0.2436	0.341625	0.0012249	0.138472	0.329977	0.175136	0.0582534	0.896959	0.902777	0.126253	0.8354	0.840241	0.600495	0.422218	0.896381	0.961098	0.473305	0.948685	0.0157366	0.0050215	0.0004162	0.107644	0.205286	0.0009053	0.143234	0.627341	0.396551	0.189647	0.962853	0.965337	0.358333	0.998056	0.16246	0.0744393	0.0272646	0.601046	0.810974	0.0191145	0.507207	0.09151	0.226532	0.480452	0.0034821	0.011153	0.369156	0.0174641	0.972296
0.380937	0.99756	0.972353	0.711842	0.817357	0.0483755	0.192276	0.409581	0.990159	0.966119	0.758835	0.718604	0.084343	0.235369	0.253758	0.0061978	0.0372959	0.0014818	0.143891	0.7461	0.47924	0.510397	0.043209	0.0441974	0.0010036	0.181803	0.910623	0.758173	0.756802	0.803904	0.903672	0.392807	0.985683	0.302465	0.439219	0.859886	0.202185	0.302962	0.0154968	0.623607	0.951942	0.969515	0.004621	7.52e-05	0.0001708	3.8e-06	0.0028713	0.120798	0.045354	0.0011703
0.219923	0.0216138	0.0367662	0.0011027	0.881169	7.35e-05	0.0193526	0.81019	0.78691	0.887879	0.191638	0.211805	0.137707	0.854935	0.992377	0.494842	0.695347	0.0814101	0.685067	0.0283985	0.592374	0.910559	0.258248	0.249922	0.0065607	0.755685	0.0041239	0.336337	0.661588	0.0700948	0.114158	0.0070111	0.96656	0.0042278	0.0789527	0.119608	0.0044533	0.0084178	6.55e-05	0.698841	1.56e-05	0.0017585	0.279319	0.0128379	0.0207079	0.0003321	0.919528	0.0005742	0.0426151	0.954825
7.23e-05	0.000131	0.0006573	0.0005863	0.0453579	0.0004508	0.0882989	0.971924	0.973352	0.971509	0.949256	0.381238	0.729181	0.094831	0.291729	0.152509	0.466717	0.364341	0.97685	0.623638	0.83836	0.0008636	0.0003145	0.0004034	0.0001807	0.0229872	0.0015427	0.234817	0.0141072	0.0057678	0.0243689	0.0282192	0.413713	0.103248	0.766266	0.0058761	0.0026446	0.0102901	0.0027143	0.153454	0.0102781	0.430364	0.943652	0.866688	0.970223	0.956033	0.731063	0.925535	0.220207	0.995065
0.447845	0.42501	0.443584	0.183632	0.683093	0.353636	0.645273	0.225716	0.131792	0.124779	0.0352246	0.258016	0.177503	0.395085	0.406806	0.236174	0.343463	0.11436	0.672988	0.302664	0.558659	0.0948652	0.0484763	0.0241646	0.0035944	0.11982	0.0338736	0.172357	0.87863	0.753265	0.742073	0.515826	0.959793	0.848861	0.97399	0.259166	0.160291	0.161674	0.0266351	0.39862	0.121781	0.28808	0.342292	0.237746	0.222913	0.0690415	0.569567	0.362689	0.614335	0.0573534
0.0020011	0.0021676	0.1642	0.0593707	0.0507105	1.64e-05	0.0012988	0.935095	0.829685	0.671414	0.810918	0.990102	0.302544	0.847705	0.0122671	0.0031528	0.413724	0.17408	0.0861832	0.0001545	0.0052562	0.971249	0.96216	0.318678	0.487074	0.876187	0.440833	0.96945	0.968276	0.94835	0.356953	0.585433	0.918729	0.538181	0.966378	0.934692	0.785081	0.746567	0.852268	0.998041	0.200925	0.787079	0.929485	0.795962	0.649699	0.807527	0.995856	0.319922	0.842774	0.99979
0.552459	0.962124	0.465258	0.811124	0.195268	0.445953	0.361314	0.238476	0.66012	0.100132	0.412494	0.01461	0.184099	0.143816	0.0558441	0.295019	0.0387705	0.174071	0.0096969	0.035796	0.0196723	0.334488	0.771534	0.103282	0.424274	0.027593	0.17653	0.172999	0.584254	0.940648	0.347718	0.801604	0.205136	0.54223	0.314597	0.819267	0.993313	0.597441	0.909225	0.294728	0.701574	0.542829	0.710238	0.275856	0.898321	0.435887	0.957791	0.798531	0.904567	0.484875
0.445262	0.559383	0.401809	0.751132	0.70269	0.0125161	0.761895	0.490012	0.524806	0.770265	0.257157	0.337197	0.921144	0.266923	0.910972	0.894085	0.985194	0.666263	0.900199	0.618041	0.589988	0.698305	0.715182	0.863545	0.317258	0.539643	0.771074	0.387095	0.137394	0.13239	0.281657	0.0657437	0.191979	0.892977	0.0228801	0.986533	0.980074	0.900209	0.916113	0.99729	0.246614	0.910093	0.330341	0.360289	0.557256	0.133071	0.347775	0.993285	0.191804	0.144272
0.54704	0.0193894	0.840068	0.0004207	0.842641	0.0682681	0.0001541	0.879428	0.0583907	0.98869	0.0008698	0.991461	0.33814	0.0030778	0.99846	0.134203	0.961588	0.0059274	0.97365	0.592124	0.0032467	0.964798	0.226635	0.878053	0.0018567	0.82775	0.62071	0.0086025	0.363527	0.002846	0.549261	0.0001633	0.714682	0.0646617	1.45e-05	0.946739	0.105216	0.994232	0.0010022	0.998589	0.352739	0.0006881	0.543122	0.721189	0.375214	0.0621694	0.440651	0.991161	0.128656	0.867525
0.0126424	0.520471	0.574002	0.0017721	0.671481	0.0428192	0.014342	0.0145866	0.655675	0.714941	0.0002758	0.732656	0.159086	0.014487	0.0112447	0.524609	0.656258	0.0010507	0.824458	0.0776226	0.0093379	0.0258844	0.479235	0.421476	0.0001913	0.580185	0.0406442	0.0196629	0.100918	0.125447	0.151221	0.0099958	0.368569	0.019732	0.0551826	0.271899	0.116957	0.134283	0.0120192	0.226871	0.0032546	0.137653	0.0356633	0.291498	0.302554	0.0013453	0.527795	0.0560745	0.0621153	0.0091722
0.948627	0.198179	0.118867	0.94161	0.690419	0.917198	0.892022	0.944364	0.156771	0.0762073	0.944027	0.575114	0.930437	0.927218	0.948357	0.0861606	0.0830458	0.904533	0.711717	0.979354	0.964975	0.640336	0.0262398	0.0048679	0.510331	0.203968	0.831836	0.89441	0.195059	0.992058	0.928713	0.242005	0.722316	0.0972805	0.0354889	0.777451	0.0586932	0.0312081	0.661326	0.414577	0.934851	0.948911	0.963109	0.148321	0.0697197	0.934735	0.711648	0.941447	0.939418	0.922387
0.846937	0.476768	0.292866	0.026112	0.954494	0.930649	0.995959	0.773331	0.96176	0.872129	0.239995	0.640459	0.656799	0.577135	0.724587	0.191339	0.143004	0.0069944	0.918917	0.791124	0.89534	0.900999	0.477016	0.184665	0.0067255	0.954501	0.944154	0.996415	0.538428	0.122954	0.0551886	0.0045531	0.771521	0.69117	0.765992	0.833473	0.364717	0.200026	0.0066992	0.959388	0.887101	0.955284	0.681322	0.998138	0.90091	0.30354	0.655282	0.605399	0.501139	0.960771
0.987937	0.711996	0.948472	0.500979	0.8452	0.813813	0.805582	0.402174	0.0640007	0.231736	0.0244425	0.684185	0.641288	0.17935	0.891932	0.308945	0.756254	0.208749	0.999918	0.98435	0.511512	0.465786	0.0829081	0.192086	0.0128023	0.75067	0.65341	0.174036	0.967934	0.689972	0.939683	0.543548	0.838015	0.822148	0.861765	0.992484	0.657662	0.904544	0.378406	0.954351	0.916392	0.805882	0.808144	0.943982	0.944395	0.77918	0.59429	0.591244	0.994093	0.221694
0.161366	0.187129	0.0145346	0.0003089	0.642308	0.0004	0.0468824	0.897414	0.962155	0.693232	0.0625272	0.534723	0.285469	0.949511	0.977273	0.995729	0.653369	0.0562379	0.830769	0.189005	0.906477	0.497821	0.395839	0.0189241	0.0001349	0.841843	0.0021617	0.187437	0.667105	0.542784	0.0757652	0.0033603	0.972134	0.0237461	0.248328	0.948555	0.973185	0.670087	0.0483775	0.746774	0.234249	0.947477	0.849711	0.93069	0.722965	0.0793065	0.570991	0.430507	0.989763	0.998499
0.021978	0.0507337	0.423711	0.365238	0.158332	0.0084337	0.0140892	0.0180501	0.0117801	0.181144	0.164532	0.0225717	0.0090708	0.0109399	0.640431	0.616275	0.995661	0.987458	0.892758	0.457625	0.42356	0.525154	0.539284	0.98104	0.980353	0.660567	0.291937	0.360047	0.755563	0.750708	0.898552	0.8944	0.924884	0.665269	0.555293	0.733604	0.714362	0.976597	0.957022	0.922685	0.521748	0.474311	0.987143	0.986974	0.516671	0.453502	0.937334	0.975878	0.97074	0.962328
0.0874831	0.125992	0.140037	0.331899	0.3278	0.036241	0.939443	0.958126	0.990722	0.995975	0.0008288	0.843383	0.981322	0.072029	0.048864	0.0289866	0.0702942	0.509149	0.229394	0.0216145	0.985605	0.562363	0.642618	0.587572	8e-06	0.346844	0.624772	0.0040244	0.0733098	0.0481026	0.0592608	0.410166	0.287255	0.0601895	0.989013	0.0716884	0.0526624	0.0598777	0.512046	0.176973	0.014139	0.965494	0.683167	0.625822	0.610853	0.0156972	0.890901	0.584289	0.460809	0.839667
0.655585	0.315103	0.246466	0.0569894	0.857166	0.821846	0.999805	0.516136	0.92206	0.984946	0.87445	0.0295762	0.332799	0.173386	0.953769	0.541375	0.529224	0.157721	0.754245	0.998731	0.876944	0.705641	0.26765	0.122233	0.0151823	0.83578	0.809574	0.996403	0.344927	0.787831	0.884143	0.951637	0.0507862	0.241923	0.0406811	0.936183	0.922295	0.851771	0.436194	0.30068	0.774981	0.444967	0.980363	0.676424	0.540601	0.178849	0.540591	0.956769	0.808665	0.995938
0.0080407	0.0505164	0.147419	0.0955725	0.18377	0.0036324	0.0621842	0.775598	0.934001	0.989888	0.997555	0.977369	0.692853	0.995757	0.754818	0.889937	0.993143	0.96817	0.998384	0.614848	0.959053	0.0397614	0.0854865	0.14649	0.0862146	0.181715	0.0100258	0.158213	0.98669	0.92914	0.750071	0.808062	0.842854	0.956544	0.808485	0.333346	0.503698	0.740306	0.597451	0.820566	0.163779	0.594298	0.876473	0.717182	0.456895	0.462428	0.57049	0.923177	0.610943	0.963069
0.302844	0.920617	0.830986	0.189496	0.681044	0.253219	0.97519	0.115084	0.571658	0.998531	0.523917	0.205505	0.0990193	0.825284	0.336142	0.896662	0.882494	0.220301	0.748756	0.275881	0.998305	0.162431	0.689004	0.963848	0.289918	0.311362	0.0813377	0.897401	0.128017	0.619032	0.956588	0.420095	0.454339	0.154774	0.874874	0.0819523	0.457724	0.953543	0.641153	0.231565	0.0302293	0.68029	0.872146	0.310908	0.0241246	0.0004813	0.733635	0.890438	0.175339	0.941078
0.943919	0.941241	0.55051	0.940421	0.890066	0.768628	0.645727	0.767746	0.845519	0.949943	0.545316	0.877024	0.328862	0.262549	0.255338	0.280036	0.888617	0.117408	0.555426	0.0314257	0.0164177	0.737707	0.800407	0.953242	0.353932	0.836646	0.191684	0.180407	0.263872	0.209396	0.0280535	0.528829	0.302661	0.746836	0.831251	0.539849	0.583241	0.967334	0.194808	0.764211	0.084709	0.0417459	0.453574	0.54126	0.959423	0.1971	0.709935	0.156358	0.098994	0.641896
0.672384	0.829962	0.997647	0.311109	0.906225	0.760932	0.0225091	0.0146045	0.0143358	0.0852226	0.000675	0.164604	0.0212631	0.893718	0.997569	0.972072	0.797856	0.765539	0.653057	0.960488	0.00154	0.980635	0.948142	0.629194	0.738476	0.409531	0.912876	0.002269	0.227327	0.158258	0.0402026	0.666364	0.0447677	0.200813	3e-06	0.632733	0.526399	0.21464	0.914394	0.124143	0.417085	2.66e-05	0.0002629	0.0005839	0.0058796	2.16e-05	0.0440818	0.002002	0.901346	0.0608584
0.874247	0.968907	0.729177	0.967311	0.558346	0.791644	0.925599	0.76162	0.890402	0.531425	0.891002	0.613161	0.672238	0.997554	0.77176	0.855345	0.527961	0.853421	0.865505	0.632198	0.976448	0.393407	0.52502	0.0996897	0.415719	0.951104	0.21025	0.760386	0.713599	0.815292	0.402032	0.844629	0.78408	0.653106	0.97656	0.987512	0.98013	0.838477	0.962968	0.457209	0.954075	0.853187	0.298621	0.447243	0.11103	0.419502	0.984585	0.30461	0.758511	0.992409
0.0134081	0.0165626	0.98666	0.0005886	0.943052	0.99487	0.0046234	0.102881	0.0450244	0.858478	0.0011545	0.936833	0.838232	0.0409578	0.618465	0.421504	0.291688	0.0470397	0.566878	0.234761	0.285409	0.0045947	0.0018053	0.864098	5.1e-06	0.653004	0.750599	0.0010104	0.270034	0.157969	0.435678	0.0126271	0.767263	0.545265	0.0679273	0.108882	0.0598945	0.868568	0.0008123	0.995677	0.905243	0.0111959	0.123231	0.0752424	0.668336	0.0017746	0.904185	0.768959	0.0741496	0.0704835
0.0259022	0.0003712	0.0059647	0.0019917	0.894016	0.0028526	0.0122607	0.120738	0.0006333	0.0091718	0.0027693	0.66189	0.0287177	0.064191	0.0084162	1.55e-05	0.0016666	0.0004447	0.999304	0.0010014	0.0028151	0.0044562	1.66e-05	7.47e-05	9.8e-06	0.889982	0.0001486	0.0013592	0.0591724	0.0002837	0.0058854	0.0032053	0.847449	0.0200061	0.0116632	0.0033878	1.75e-05	0.0003472	3.09e-05	0.908448	0.0001136	0.0001913	0.0184915	7.33e-05	0.0013585	0.0003276	0.951868	0.0082337	0.0158246	0.0031089
0.286277	0.229991	0.851635	0.0578683	0.76904	0.950503	0.0914074	0.394815	0.22243	0.876335	0.0478109	0.735218	0.928597	0.16068	0.0490125	0.0134672	0.402131	0.0048749	0.392914	0.781556	0.0073314	0.169057	0.0718576	0.490634	0.0036931	0.44615	0.921454	0.0372134	0.200704	0.0833157	0.621578	0.0261335	0.677341	0.982198	0.028253	0.769824	0.553532	0.991799	0.146648	0.995677	0.73001	0.292787	0.048343	0.0194969	0.302438	0.0022376	0.352085	0.807961	0.0192533	0.0579878
0.30825	0.629607	0.850662	0.85716	0.783382	0.801743	0.0736353	0.332578	0.543634	0.886851	0.901931	0.655297	0.775541	0.0955194	0.835921	0.943072	0.50214	0.506643	0.999304	0.968107	0.329658	0.315684	0.515863	0.863343	0.90575	0.648742	0.723074	0.0631741	0.0385162	0.0852146	0.897114	0.831677	0.319345	0.311432	0.0018602	0.620196	0.782124	0.698551	0.707648	0.959388	0.954922	0.120524	0.96446	0.977169	0.157324	0.188998	0.917145	0.807017	0.682687	0.998338
0.0153096	0.377543	0.0807929	0.0083086	0.602606	0.53684	0.0283076	0.156646	0.745694	0.253281	0.0320733	0.875509	0.93025	0.21597	0.0106671	0.224553	0.0537715	0.0040563	0.618758	0.518254	0.0154806	0.0117517	0.192621	0.0110683	0.0003913	0.332609	0.342744	0.0148765	0.0072999	0.146575	0.0189128	0.0028067	0.464236	0.434052	0.0050026	0.0525306	0.435763	0.102096	0.0044658	0.736788	0.67661	0.0256903	0.0721784	0.630721	0.152316	0.0144944	0.868312	0.889402	0.164991	0.985896
0.0319093	0.0239265	0.911551	0.179614	0.373203	0.47679	0.452739	0.178436	0.0627594	0.664141	0.387108	0.0855455	0.280551	0.274058	0.0190569	0.0039957	0.971425	0.107995	0.586711	0.710935	0.644691	0.131623	0.046884	0.65987	0.206026	0.130232	0.262229	0.304142	0.285704	0.117767	0.369866	0.599839	0.104798	0.167203	0.0659332	0.0661616	0.0228888	0.912118	0.108897	0.452698	0.606786	0.525451	0.0783698	0.0291057	0.725657	0.227867	0.24645	0.45396	0.414907	0.231278
0.68504	0.592472	0.998541	0.905693	0.654563	0.828252	0.750146	0.555852	0.385615	0.965776	0.990801	0.378597	0.952061	0.655192	0.992004	0.911689	0.863461	0.606145	0.979569	0.500604	0.997568	0.968788	0.881414	0.804169	0.532922	0.886502	0.458871	0.995163	0.96147	0.843973	0.793723	0.629258	0.92181	0.565181	0.990151	0.98076	0.896095	0.837442	0.583639	0.97284	0.524766	0.996659	0	0	0	0	0	0	0	0.761587
0.772045	0.975353	0.939138	0.0127554	0.789033	0.504406	0.847345	0.971839	0.922086	0.989888	0.0280454	0.941088	0.831143	0.655192	0.977429	0.958523	0.997259	0.0321682	0.982532	0.823936	0.689972	0.890273	0.995466	0.961067	0.0039047	0.825791	0.62885	0.814224	0.500813	0.237036	0.372334	0.436156	0.700823	0.760372	0.0437804	0.970737	0.816146	0.905219	0.0580133	0.998041	0.968669	0.404848	0.950281	0.775439	0.870577	0.0614126	0.983036	0.97227	0.493409	0.845152
0.200688	0.200366	0.536928	0.354454	0.873544	0.001881	0.525312	0.647719	0.533661	0.895318	0.752831	0.426478	0.0009423	0.927346	0.517386	0.330641	0.797856	0.596861	0.808833	0.0006211	0.818969	0.935466	0.859639	0.988545	0.966599	0.160875	1.77e-05	0.933104	0.474632	0.614945	0.285709	0.413153	0.0147711	1.6e-06	0.137425	0.60811	0.443147	0.780872	0.585814	0.751844	0.0006076	0.858052	0.820372	0.692111	0.94413	0.855032	0.407314	0.0003799	0.995091	1.64e-05
0.77167	0.360762	0.998734	0.423403	0.969231	0.46334	0.215766	0.892074	0.455095	0.975426	0.546992	0.983834	0.664206	0.402497	0.62058	0.977521	0.345905	0.928018	0.491083	0.837536	0.998305	0.985035	0.644705	0.854559	0.650339	0.897438	0.801135	0.549465	0.802876	0.281584	0.999404	0.4186	0.97649	0.573815	0.178756	0.908677	0.918579	0.60973	0.945094	0.785389	0.99531	0.865649	0.368754	0.896	0.124288	0.761547	0.271525	0.694294	0.943152	0.471759
0.289679	0.809204	0.824756	0.0232773	0.782531	0.712876	0.107277	0.64195	0.505743	0.514348	0.0562787	0.941244	0.467102	0.366884	0.0742661	0.991261	0.998408	0.0024325	0.492174	0.990489	0.0139421	0.0078527	0.625414	0.591839	1.23e-05	0.0397127	0.517154	0.001346	0.0645514	0.975245	0.984327	0.0025158	0.430681	0.977297	0.0068525	0.151343	0.994214	0.988399	0.001595	0.515162	0.994551	0.01441	0.854627	0.272715	0.251853	0.117616	0.980334	0.330925	0.611331	0.215725
0.0477747	0.175851	0.113103	0.115396	0.248793	0.0119677	0.11366	0.998963	0.936157	0.997753	0.96792	0.898211	0.886705	0.941054	0.867617	0.945832	0.894118	0.881909	0.98696	0.603313	0.924803	0.101561	0.181286	0.0612812	0.0607922	0.182573	0.0163989	0.171743	0.283394	0.434108	0.299039	0.390686	0.623689	0.17632	0.374989	0.586075	0.723837	0.582653	0.552477	0.849921	0.255266	0.659016	0.999009	0.943982	0.994672	0.960157	0.937747	0.911919	0.953764	0.498419
0.842058	0.931326	0.902744	0.952807	0.900098	0.990822	0.97117	0.942502	0.979626	0.966789	0.990926	0.95392	0.923334	0.913775	0.389364	0.289082	0.518138	0.256038	0.524841	0.127012	0.109857	0.983637	0.962189	0.99417	0.896315	0.973819	0.775281	0.788905	0.558399	0.475679	0.595213	0.422397	0.669422	0.32022	0.182653	0.966225	0.931755	0.973659	0.841579	0.989721	0.764384	0.708197	0.760249	0.703781	0.783528	0.550571	0.806644	0.517683	0.49449	0.875938
0.0507891	0.170539	0.345686	0.662822	0.230492	0.0492281	0.0787012	0.198609	0.30481	0.544808	0.868441	0.270584	0.218825	0.258188	0.535788	0.67662	0.906065	0.969363	0.8324	0.544108	0.546992	0.383491	0.540933	0.708147	0.979717	0.512109	0.318405	0.422172	0.189534	0.293222	0.516199	0.886516	0.471143	0.26929	0.172263	0.507593	0.641907	0.823048	0.993439	0.748944	0.455929	0.45138	0.343288	0.528981	0.723931	0.980655	0.631604	0.46672	0.492751	0.604131
0.0001013	0.0008971	4.4e-05	0.180146	0.14412	3.01e-05	2.21e-05	0.581484	0.47486	0.984863	0.0030867	0.0118068	0.709624	0.920035	0.795574	0.633593	0.986462	0.0111617	0.0686065	0.87359	0.98945	0.504063	0.378929	0.928916	0.000482	0.0080106	0.564504	0.856246	0.297335	0.409265	0.0503906	0.725673	0.943627	0.23088	0.0465739	0.991396	0.973135	0.698869	0.0604274	0.310337	0.936244	0.751955	0.918129	0.836362	0.861741	0.0166107	0.132964	0.978895	0.947703	0.653681
0.0221417	0.276956	0.401763	0.0483169	0.837396	0.244852	0.212237	0.0452158	0.236724	0.340795	0.0325029	0.778936	0.327313	0.292121	0.449756	0.903197	0.967497	0.0014412	0.934829	0.955062	0.009279	0.703998	0.997704	0.970407	3.87e-05	0.559084	0.942957	0.0040566	0.988675	0.632421	0.54467	4.58e-05	0.245577	0.546434	5.28e-05	0.614986	0.95054	0.98508	0.0004027	0.861577	0.992323	0.0037758	0.857525	0.389804	0.289444	8e-07	0.0811768	0.328425	8.63e-05	0.713456
0.981781	0.0144425	0.251062	0.0168856	0.985972	0.0547069	0.247649	0.68155	0.105782	0.735751	0.110277	0.668215	0.472888	0.804469	0.994467	0.0049706	0.273096	0.0150044	0.998384	0.0803716	0.277473	0.837113	0.0583192	0.469746	0.0268814	0.825791	0.254268	0.662635	0.269507	5.35e-05	0.0042777	0.0002828	0.422734	0.0028863	0.003136	0.948197	0.0483764	0.451417	0.0258435	0.985248	0.19355	0.487862	0.949875	0.0038398	0.120991	0.0039332	0.958164	0.0942833	0.276492	0.968225
0.113987	0.327359	0.19294	0.739872	0.53803	0.0003701	0.85031	0.400015	0.601158	0.399833	0.954442	0.738939	0.0085515	0.98022	0.936569	0.779632	0.953486	0.311119	0.747039	0.367152	0.146041	0.948628	0.989216	0.937159	0.576138	0.886512	0.0667356	0.492037	0.637448	0.795086	0.605123	0.944328	0.958197	0.0297433	0.820293	0.579997	0.726963	0.53662	0.992812	0.946098	0.0055954	0.949012	0.870905	0.974189	0.839243	0.758513	0.977874	0.0921902	0.688416	0.711034
0.948242	0.780903	0.985147	0.588156	0.390946	0.248686	0.622798	0.946932	0.753641	0.990633	0.579921	0.274615	0.34473	0.682618	0.0005392	6e-05	0.0057256	0.0001296	0.249466	0.0921884	7.04e-05	0.242384	0.072863	0.319978	0.0114386	0.992707	0.986537	0.0534195	0.349044	0.115802	0.544188	0.0806802	0.94227	0.945217	0.0613381	0.391218	0.152387	0.559876	0.0405231	0.99226	0.97628	0.0548838	0.99779	0.851841	0.932013	0.637538	0.313003	0.307129	0.813247	0.92947
0.0363985	0.313867	0.298458	0.100984	0.96001	0.827005	0.522744	0.324894	0.752205	0.751616	0.408267	0.535731	0.400205	0.955193	0.0002832	0.0031266	0.0088188	0.0016203	0.6071	0.581228	0.0234695	0.178576	0.554465	0.423565	0.134743	0.765092	0.548141	0.833816	0.182802	0.558374	0.520226	0.291992	0.795555	0.573927	0.855442	0.157068	0.482317	0.441981	0.128159	0.952839	0.744266	0.745868	0.482077	0.903752	0.8467	0.551667	0.488478	0.297934	0.98183	0.422602
0.009043	0.0059291	0.608358	0.382083	0.0860579	0.0222024	0.0748221	0.562729	0.311992	0.863067	0.914176	0.64239	0.763662	0.903266	0.381127	0.128969	0.969	0.999019	0.65394	0.588594	0.746445	0.231487	0.0804572	0.990526	0.908943	0.282443	0.316425	0.57184	0.27446	0.0963456	0.967559	0.97055	0.524067	0.531775	0.615342	0.663445	0.370638	0.834548	0.896339	0.834107	0.816936	0.924332	0.837784	0.580847	0.53529	0.649325	0.932318	0.967556	0.986815	0.0102304
0.200747	0.969569	0.961516	0.901791	0.618147	0.989987	0.889247	0.0092719	0.403634	0.486816	0.139703	0.860586	0.273168	0.526773	0.857114	0.505268	0.573578	0.814806	0.19495	0.63537	0.38635	0.104476	0.931299	0.954979	0.603618	0.812309	0.798626	0.970643	0.0512409	0.839132	0.876471	0.571318	0.928145	0.757205	0.909457	0.294182	0.983018	0.971706	0.87298	0.747577	0.979842	0.946265	0.267872	0.957554	0.917113	0.920374	0.602936	0.994872	0.910683	0.744983
0.99572	0.0526943	0.960216	0.0143761	0.970823	0.967426	0.555872	0.970728	0.0475795	0.982376	0.0105027	0.934338	0.934935	0.684661	0.729177	0.0012386	0.626891	0.0009176	0.88952	0.747034	0.138791	0.543209	0.0013463	0.297381	4.27e-05	0.590607	0.513122	0.0938178	0.980976	0.0333447	0.950336	0.0146729	0.964134	0.957501	0.58307	0.962483	0.0987409	0.993869	0.0128452	0.973928	0.925101	0.741528	0.937507	0.0665258	0.998564	0.0135118	0.920236	0.898295	0.808694	0.986794
0.177724	0.789068	0.94131	0.489484	0.652775	0.754048	0.987736	0.0353515	0.952235	0.456121	0.942967	0.109571	0.902708	0.621095	0.612362	0.388322	0.96969	0.189425	0.973684	0.447806	0.840092	0.418275	0.594087	0.994862	0.184195	0.763315	0.55369	0.93317	0.527435	0.378615	0.944639	0.196036	0.919679	0.492655	0.816084	0.133784	0.951937	0.759299	0.711275	0.464948	0.972656	0.87722	0.935739	0.0902876	0.594392	0.0190741	0.941828	0.165651	0.487125	0.0528575
0.245964	0.109135	0.292234	0.114834	0.968736	0.20781	0.396023	0.842681	0.518716	0.832438	0.553758	0.463738	0.823252	0.945184	0.838327	0.392737	0.784876	0.472789	0.779815	0.773723	0.898277	0.932268	0.642995	0.86607	0.58121	0.370489	0.895923	0.988967	0.698006	0.293402	0.583302	0.382003	0.763424	0.707212	0.806715	0.642467	0.263944	0.51823	0.202866	0.925729	0.532155	0.703893	0.998794	0.793566	0.95552	0.783671	0.336211	0.992577	0.961693	0.994885
0.83151	0.805971	0.474663	0.0599419	0.868683	0.962245	0.784855	0.952275	0.998262	0.115208	0.0058821	0.439464	0.669335	0.482579	0.958462	0.985471	0.133218	0.0065555	0.59226	0.630595	0.369838	0.900744	0.961961	0.0400847	0.0008565	0.338619	0.486266	0.335746	0.847034	0.735642	0.379396	0.0577033	0.896369	0.972858	0.806501	0.95238	0.981907	0.132796	0.0034119	0.551441	0.623248	0.338339	0.920157	0.977289	0.0676405	0.0024162	0.483822	0.634982	0.427654	0.650135
0.460735	0.0833641	0.495821	0.304314	0.619261	0.936785	0.708356	0.595834	0.0829698	0.534532	0.339865	0.43806	0.893593	0.826397	0.0110285	0.0001482	0.015592	0.0056424	0.937991	0.324869	0.036814	0.144847	0.0062225	0.0512866	0.0172029	0.939886	0.765615	0.292734	0.12105	0.0041415	0.0808446	0.0549441	0.958438	0.824923	0.212092	0.213428	0.0133454	0.150597	0.0416759	0.984744	0.866224	0.28034	0.924509	0.29428	0.833874	0.673323	0.247075	0.634152	0.993379	0.0606886
0.540572	0.200882	0.519712	0.0024618	0.655834	0.0946405	0.175589	0.971839	0.629397	0.938204	0.0155283	0.967695	0.573938	0.693131	0.578896	0.104667	0.486979	0.0013846	0.709784	0.101095	0.145171	0.264611	0.0361213	0.0934652	2.52e-05	0.221693	0.0149735	0.0501734	0.90325	0.428489	0.769343	0.0122269	0.93311	0.467674	0.454215	0.869346	0.392036	0.720305	0.0031151	0.919539	0.284913	0.35073	0.870834	0.387868	0.719724	0.0036211	0.898634	0.432938	0.529074	0.535672
0.140736	0.275975	0.0733916	0.75432	0.363115	0.0127222	0.695345	0.703076	0.679283	0.98313	0.0028156	0.565939	0.996823	0.213495	0.0032017	0.0017597	0.0544397	3.9e-06	0.0088742	0.038494	0.0001115	0.988633	0.992564	0.765751	0.0150215	0.969211	0.60952	0.621839	0.977388	0.945973	0.832486	0.0317754	0.950896	0.77196	0.433114	0.100043	0.0759549	0.315347	3.24e-05	0.0795661	0.300386	0.0015827	0.958725	0.938335	0.894313	0.0124381	0.92496	0.835477	0.522745	0.356398
0.125613	0.0216833	0.0751178	0.0119419	0.853	0.953027	0.262972	0.579842	0.12082	0.295949	0.0630223	0.337162	0.575802	0.779605	0.146717	0.0067445	0.0664279	0.0084614	0.952824	0.975837	0.264807	0.85138	0.315027	0.496911	0.114678	0.149178	0.234189	0.953881	0.497842	0.0722312	0.212114	0.0616912	0.557423	0.673678	0.654448	0.682793	0.170368	0.353702	0.0576123	0.497955	0.576701	0.793412	0.499767	0.0797092	0.209377	0.0367815	0.543338	0.698491	0.754466	0.208001
0.460375	0.368252	0.838868	0.706098	0.950976	0.479622	0.539725	0.53247	0.339577	0.842652	0.719311	0.929624	0.558872	0.62298	0.711954	0.436128	0.926831	0.829331	0.961453	0.703163	0.72141	0.963627	0.964137	0.812778	0.839966	0.276226	0.927219	0.933679	0.679006	0.438732	0.88191	0.83596	0.888435	0.741221	0.701738	0.507151	0.297817	0.73747	0.577377	0.998041	0.447859	0.462181	0.979256	0.884228	0.92648	0.947277	0.549118	0.992569	0.999149	0.984195
0.811795	0.958429	0.987693	0.510833	0.784642	0.557107	0.496624	0.909607	0.898196	0.964969	0.38177	0.819705	0.506816	0.466954	0.364854	0.055633	0.163669	0.0077213	0.654847	0.0076994	0.0051788	0.125689	0.0170071	0.0128074	0.000181	0.169142	0.0006623	0.001484	0.538894	0.145549	0.215497	0.0216265	0.771089	0.0468389	0.0095453	0.406216	0.104186	0.149576	0.0036784	0.59734	0.0062967	0.0033446	0.845379	0.413744	0.494055	0.0498726	0.943948	0.160724	0.121571	0.286654
0.727795	0.892308	0.67915	0.364878	0.942774	0.95633	0.871576	0.792299	0.910723	0.703575	0.383957	0.898211	0.932714	0.928168	0.034242	0.0539752	0.0311741	0.0066698	0.510547	0.257443	0.074198	0.489636	0.631627	0.236314	0.064231	0.939398	0.888138	0.65713	0.257358	0.359208	0.145335	0.0648393	0.868891	0.770054	0.355537	0.977957	0.989939	0.893261	0.623614	0.848104	0.781767	0.977107	0.858095	0.943982	0.68811	0.391039	0.916571	0.920559	0.963063	0.934118
0.857316	0.894801	0.894922	0.753656	0.837627	0.18166	0.0883995	0.944053	0.947246	0.959308	0.645629	0.880204	0.363018	0.203585	0.133713	0.127189	0.25647	0.0088553	0.344665	0.742914	0.936052	0.803622	0.825852	0.843005	0.0975842	0.861335	0.815215	0.620035	0.788822	0.794085	0.832962	0.203761	0.914602	0.848861	0.521024	0.780169	0.773697	0.812324	0.105942	0.92025	0.924715	0.69237	0.444401	0.487291	0.523762	0.0335445	0.666778	0.988588	0.919115	0.232759
0.058811	0.246713	0.0831846	0.0266632	0.894731	0.447686	0.982322	0.273367	0.497621	0.191734	0.0703536	0.975939	0.812545	0.814958	0.422204	0.658875	0.39664	0.163105	0.976453	0.944225	0.665546	0.175206	0.352021	0.0670726	0.0153514	0.964166	0.647203	0.910584	0.0365962	0.0934821	0.0242926	0.0113937	0.827246	0.401527	0.952097	0.0396239	0.0128448	0.0716429	0.0760953	0.0003581	0.0005233	6e-06	0.116505	0.295056	0.0807613	0.0234887	0.966495	0.69953	0.9487	0.0911603
0.939343	0.840519	0.997677	0.594766	0.943555	0.892462	0.84207	0.727396	0.919494	0.697611	0.990926	0.420458	0.781082	0.393855	0.979787	0.855588	0.999169	0.624852	0.984436	0.934613	0.875336	0.971016	0.865383	0.98958	0.548032	0.904477	0.920892	0.846999	0.0615842	0.0196753	0.107433	0.0107027	0.336221	0.0683105	0.210753	0.978023	0.872635	0.99406	0.596305	0.982492	0.946359	0.870855	0.0336274	0.0125542	0.0691051	0.0027177	0.225756	0.0510238	0.279917	0.701748
0.93223	0.257817	0.692471	0.980369	0.297729	0.591203	0.486675	0.411059	0.0033102	0.880825	0.231461	0.954933	0.744273	0.0377001	0.934845	0.0328145	0.959493	0.758013	0.729611	0.960816	0.175153	0.718547	0.0173359	0.987416	0.401444	0.763266	0.947717	0.0873888	0.96546	0.074529	0.797112	0.861358	0.518384	0.873186	0.23467	0.877286	0.0509279	0.975898	0.620506	0.792041	0.993017	0.104887	0.897033	0.0404607	0.92518	0.695072	0.649693	0.960276	0.255269	0.488782
0.41448	0.366327	0.0207886	0.650621	0.23128	0.0036289	0.276797	0.872066	0.765374	0.0879836	0.966051	0.463738	0.0809747	0.764277	0.279859	0.129707	0.0066076	0.442894	0.119862	0.0014229	0.137153	0.818602	0.675268	0.0318387	0.901261	0.376703	0.0217365	0.657413	0.640965	0.443222	0.0252568	0.795247	0.381428	0.0292409	0.400089	0.879826	0.717905	0.10086	0.920376	0.562632	0.0329668	0.669715	0.411931	0.266356	0.0069015	0.543599	0.185787	0.0120578	0.346998	0.967506
0.975601	0.858339	0.989598	0.677309	0.932563	0.752591	0.775264	0.724581	0.937416	0.796396	0.998378	0.459121	0.324696	0.380679	2.2e-06	3e-07	2.07e-05	1.8e-06	0.0001329	3.36e-05	4.17e-05	4.5e-06	1e-06	1.1e-06	0	9.9e-06	7.1e-06	4.88e-05	0.0005249	0.0001037	0.0008978	0.0001704	0.0123221	0.0108111	0.0024221	0.739307	0.462981	0.73328	0.203117	0.961041	0.971833	0.967386	0.001624	0.0004115	0.0023837	0.0001262	0.0223005	0.0397625	0.0386601	1.7e-06
0.359476	0.812743	0.283511	0.0125952	0.99049	0.998747	0.971145	0.816676	0.99014	0.669691	0.0535241	0.757919	0.728136	0.819903	0.928038	0.972831	0.781101	0.092913	0.871904	0.695097	0.758386	0.202071	0.523332	0.0440086	0.0003613	0.822761	0.816775	0.813109	0.34885	0.706084	0.168894	0.0084066	0.975556	0.979446	0.94601	0.903883	0.981894	0.6948	0.0515575	0.891312	0.743275	0.800818	0.93891	0.939069	0.750933	0.0855411	0.725826	0.643751	0.728048	0.601753
0.706707	0.397535	0.374281	0.0246813	0.907495	0.715341	0.960436	0.588576	0.938099	0.980474	0.590658	0.371523	0.54744	0.195042	0.997282	0.805111	0.821073	0.137423	0.978101	0.986661	0.650237	0.892762	0.541726	0.398807	0.0141008	0.976945	0.874676	0.880884	0.950019	0.611242	0.564371	0.0759066	0.982481	0.966607	0.740407	0.977669	0.870586	0.829352	0.128241	0.95413	0.962714	0.555152	0.921043	0.567526	0.492406	0.0329298	0.996371	0.931349	0.878078	0.947455
0.95278	0.891736	0.916518	0.269903	0.995015	0.0020427	0.656662	0.944858	0.869687	0.907091	0.220603	0.999348	0.0087066	0.70523	0.112355	0.0427552	0.0990115	0.002928	0.325653	0.384041	0.0186409	0.57871	0.411353	0.334853	0.0117075	0.67606	0.0331847	0.232521	0.212161	0.106366	0.12475	0.0080782	0.469686	0.261999	0.0308868	0.551416	0.369682	0.381323	0.015718	0.754703	0.0660454	0.127656	0.173541	0.0996106	0.10153	0.0025863	0.398949	0.325284	0.0745395	0.0491778
0.0698318	0.0016192	0.246558	0.0031561	0.726731	0.109035	0.979054	2.6e-06	0.997463	1.5e-06	0.961423	3.82e-05	5.5e-06	0.0032574	0.307698	4.85e-05	0.572119	0.0004864	0.983511	0.426704	0.805957	0.0114758	0.0152605	0.0114686	0.0079986	0.187979	0.0085866	0.726744	0.723353	6.3e-06	0.855006	7.77e-05	0.911533	0.868787	0.273246	0.295386	0.000641	0.438535	0.0003635	0.956005	0.31714	0.886307	0.0049904	0.0126231	0.0160642	0.0182507	0.271504	0.0291652	0.747321	0.178485
0.708518	0.297516	0.546977	0.340102	0.552782	0.911657	0.875411	0.0198298	0.0006444	0.0025118	0.0009436	0.601843	0.177301	0.0527782	0.82274	0.240164	0.592357	0.355861	0.647767	0.933306	0.916728	0.000202	9.4e-06	9.4e-06	1.6e-06	0.0472132	0.001307	0.0005691	0.89573	0.394703	0.644046	0.515168	0.422841	0.800246	0.991549	0.228128	0.0315277	0.0893958	0.0191631	0.998041	0.717974	0.270131	0.0356659	0.0024545	0.0095076	0.0031627	0.915748	0.442862	0.154944	0.196664
0.0035053	0.314506	0.0068217	0.767918	0.371011	0.0021089	0.0025056	0.156758	0.90107	0.0914154	0.867173	0.880204	0.137393	0.10922	0.0891577	0.853677	0.0985532	0.925499	0.946584	0.0705388	0.0427625	0.0319353	0.576146	0.0079633	0.955832	0.547008	0.0106737	0.0149802	0.0421656	0.647006	0.0283335	0.988782	0.774656	0.0587951	0.0114169	0.0093836	0.280261	0.0064466	0.69278	0.354802	0.0023111	0.0009575	0.0454158	0.731359	0.0304786	0.969175	0.799615	0.0785433	0.0494824	0.05474
0.0165034	0.372233	0.0500989	0.9223	0.888032	0.0837093	0.165623	0.730054	0.911302	0.828094	0.266771	0.331247	0.985473	0.980928	0.59437	0.992438	0.695836	0.480874	0.74424	0.909025	0.94856	0.0705392	0.532515	0.0407186	0.993121	0.968026	0.182404	0.344057	0.0024179	0.0579924	0.0036512	0.582521	0.601942	0.0322984	0.0165067	0.720381	0.964046	0.723845	0.324877	0.622778	0.955817	0.985068	0.919767	0.750217	0.920366	0.102572	0.281549	0.929801	0.900367	0.305797
0.359476	0.36105	0.999852	0.855765	0.394911	0.0555367	0.135398	0.132307	1.87e-05	0.0030686	0.0005512	0.161893	0.449522	0.391512	0.977479	0.0175254	0.669601	0.30055	0.968159	0.596343	0.720315	0.865942	0.0038965	0.135759	0.0253401	0.932506	0.911188	0.983161	0.92656	0.0046788	0.260319	0.113325	0.991615	0.864663	0.919273	0.652835	0.258981	0.957812	0.723867	0.580578	0.134049	0.20633	0.139925	2.32e-05	0.0044907	0.0006626	0.35702	0.60829	0.521658	0.0013886
0.926723	0.0009267	0.95799	6.6e-05	0.891179	0.541993	0.939166	0.0682467	0.191392	0.0512245	0.0158534	0.0272314	0.0112007	0.0845758	0.985085	0.0001425	0.978285	3.68e-05	0.978234	0.688624	0.978111	0.921152	0.0008058	0.912522	4.9e-06	0.832973	0.495542	0.925113	0.523739	0.0052359	0.513827	0.0008701	0.55547	0.215674	0.491475	0.559031	0.018785	0.532514	0.0004226	0.507464	0.117761	0.46984	0.986495	9.93e-05	0.990375	3.2e-06	0.984956	0.829096	0.982317	0.818372
0.0024166	0.215675	0.172472	0.648187	0.0792658	0.01349	0.0174499	0.0005466	0.0192029	0.0114092	0.167569	0.0012943	0.0033666	0.003405	0.866729	0.0962202	0.253976	0.0144385	0.697787	0.440462	0.518108	0.256687	0.945415	0.886571	0.751093	0.510285	0.506856	0.523	0.374762	0.987146	0.972348	0.616315	0.793043	0.77742	0.650913	0.264511	0.928337	0.87348	0.821813	0.622778	0.520293	0.426031	0.953917	0.513105	0.606678	0.0777158	0.950413	0.901132	0.9521	0.821195
0.192584	0.907078	0.798388	0.37021	0.967175	0.674019	0.480992	0.461901	0.996233	0.948466	0.158907	0.801983	0.903172	0.777517	0.567646	0.987376	0.969291	0.152427	0.908461	0.956612	0.82862	0.60737	0.964267	0.970975	0.0499239	0.707058	0.967972	0.863154	0.833865	0.756816	0.916813	0.0392961	0.565306	0.918974	0.996543	0.62595	0.980605	0.960584	0.101651	0.891312	0.965061	0.847042	0.0115374	0.282287	0.140448	0.911898	0.716268	0.205148	0.103806	0.305466
0.0271516	0.868879	0.482588	0.0029206	0.984905	0.989987	0.913534	0.123559	0.969792	0.683496	0.004335	0.84702	0.90355	0.982323	0.454723	0.831685	0.977273	0.0557971	0.635371	0.527475	0.686412	0.117095	0.97432	0.587569	0.0012804	0.861294	0.895708	0.984374	0.612032	0.59054	0.967559	0.116392	0.406311	0.363356	0.404233	0.062261	0.860502	0.448481	0.0009734	0.998589	0.986151	0.934152	0.225145	0.0010342	0.0170045	0.823342	0.0005262	0.0006701	0.0014915	0.0181291
0.0158738	0.762399	0.0113784	0.908723	0.613401	0.0008201	0.209101	0.349448	0.911206	0.14083	0.696905	0.980595	0.0757315	0.872374	0.916323	0.377451	0.727574	0.198051	0.750249	0.415162	0.87411	0.0326796	0.767343	0.0030836	0.914783	0.551377	0.0008549	0.266656	0.340198	0.870911	0.141242	0.662598	0.97949	0.0929722	0.870034	0.923106	0.0946254	0.989648	0.0135283	0.218618	0.922799	0.31969	0.10238	0.97869	0.0317692	0.914696	0.915274	0.025503	0.65403	0.973136
0.0031234	0.004282	0.0007158	0.0337903	0.191448	1.17e-05	0.0030383	0.258993	0.157808	0.0311727	0.524993	0.807699	0.0085139	0.226998	0.553331	0.361651	0.165732	0.813623	0.998384	0.0171939	0.414826	0.633524	0.494173	0.108847	0.852669	0.977048	0.0191694	0.536618	0.935182	0.998044	0.77161	0.72434	0.527546	0.478866	0.977763	0.0540813	0.0283829	0.0057808	0.0885358	0.471732	0.0001824	0.0119338	0.998655	0.955482	0.640467	0.834611	0.658884	0.36798	0.974825	0.9742
0.0110638	0.963125	0.705706	0.0029176	0.908228	0.915135	0.957402	0.0077119	0.788856	0.377198	0.0002589	0.637107	0.706915	0.806083	0.0014508	0.700754	0.356249	0.0003292	0.753594	0.633634	0.707687	0.0594723	0.971516	0.822216	0.0012742	0.995245	0.977602	0.955977	0.0508528	0.944196	0.828468	0.0084354	0.995225	0.971553	0.930028	0.14948	0.901559	0.944983	0.0085301	0.98924	0.922466	0.879253	0.0203213	0.992507	0.708725	0.0014671	0.964077	0.976848	0.999495	0.0078883
0.0680043	0.887418	0.414339	0.0386719	0.439069	0.717575	0.288374	0.87859	0.0844812	0.978533	0.661576	0.0054276	0.0613755	0.954828	0.0066145	0.930086	0.0895244	0.0031283	0.939891	0.968107	0.0447978	0.0025473	0.686614	0.0065478	7.39e-05	0.989816	0.704185	0.01467	0.621787	0.212692	0.919141	0.367147	0.0754938	0.194859	0.91771	0.0036013	0.675929	0.0236309	0.0002654	0.999163	0.745218	0.0058152	0.0061768	0.927574	0.0495516	0.0012764	0.876384	0.967015	0.0868701	0.974278
4.3e-06	0.0001644	0.966066	0.522872	0.0170382	0.973269	0.977232	7.2e-06	1.56e-05	0.828721	0.788184	9.59e-05	0.899275	0.909806	1e-07	7e-07	0.549395	0.981705	9.2e-05	0.641408	0.627748	2e-07	1.1e-06	0.15539	0.899506	3.9e-06	0.289198	0.375681	4.8e-06	3.76e-05	0.889827	0.598165	0.0022169	0.99448	0.989793	1.62e-05	0.0001103	0.884746	0.63979	0.0007761	0.975138	0.970309	2e-07	3.2e-06	0.57423	0.896111	0.0001074	0.798422	0.811687	0
0.654716	0.913927	0.981269	0.727787	0.344927	0.887957	0.337152	0.33425	0.160132	0.0891735	0.0058624	0.759091	0.148901	0.664939	0.197492	0.0611095	0.0704888	0.0040513	0.807051	0.0568132	0.470562	0.881512	0.99252	0.9614	0.415857	0.421625	0.999278	0.600421	0.191674	0.0698551	0.0452153	0.0049657	0.74404	0.0987259	0.419048	0.543635	0.306283	0.210363	0.0102593	0.968646	0.190374	0.793888	0.0558942	0.0198052	0.009727	0.0003557	0.466977	0.0349431	0.305364	0.016797
0.953583	0.874442	0.98218	0.962083	0.785817	0.99291	0.942366	0.858669	0.952866	0.934398	0.972465	0.547857	0.930611	0.861847	0.124961	0.014386	0.186212	0.0707598	0.543883	0.0645316	0.12675	0.965491	0.706632	0.961776	0.829469	0.893102	0.877289	0.97392	0.0986641	0.0142047	0.0986892	0.0575438	0.462025	0.0876993	0.0739983	0.232281	0.0535681	0.221127	0.0633157	0.587024	0.0831378	0.146931	0.356863	0.0955712	0.356699	0.176732	0.779448	0.327235	0.47856	0.172404
0.0851791	0.222981	0.0170317	0.265886	0.0859	0.0169812	0.0206323	0.329453	0.447861	0.0397104	0.528008	0.0811314	0.136871	0.122602	0.0953404	0.137705	0.0137694	0.24008	0.0531343	0.0215694	0.0152194	0.663987	0.783049	0.104726	0.799275	0.283167	0.271347	0.296718	0.565324	0.671978	0.113381	0.776537	0.378937	0.330106	0.166069	0.923106	0.957276	0.42911	0.982873	0.721564	0.633383	0.533984	0.995888	0.975465	0.589554	0.90292	0.852442	0.86014	0.825973	0.77547
0.865619	0.97379	0.987693	0.0025006	0.463414	0.542293	0.74448	0.61895	0.913056	0.932665	0.0001838	0.125853	0.318181	0.521547	0.956243	0.688755	0.800747	0.0160492	0.923297	0.959775	0.98755	0.697416	0.939206	0.921287	5.49e-05	0.165287	0.279324	0.549518	0.253438	0.0689207	0.0942194	0.273029	0.862894	0.586689	0.320571	0.756228	0.420758	0.462977	0.0397859	0.996938	0.939592	0.828225	0.974103	0.907881	0.90731	0.0017746	0.636875	0.801544	0.928712	0.847021
0.0643553	0.0192682	0.0002072	0.612069	0.866456	0.0103066	0.983275	0.564871	0.189647	0.0024286	0.982145	0.823798	0.2697	0.624783	0.978502	0.642322	0.0532748	0.654682	0.555333	0.749895	0.148777	0.0534467	0.0058833	1.21e-05	0.326551	0.689349	0.0039054	0.912662	0.0638857	0.299802	0.969765	0.0044955	0.0039876	0.260108	4.35e-05	0.676303	0.252358	0.00749	0.971593	0.933391	0.252244	0.56379	0.888838	0.941635	0.140448	0.227243	0.184249	0.982334	0.0585305	0.875332
0.0002089	0.101957	0.312668	0.319753	0.197938	0.264528	0.009815	0.022955	0.56878	0.89174	0.891834	0.608722	0.915745	0.227489	0.0931823	0.934032	0.978285	0.928392	0.993121	0.893808	0.559133	0.0128599	0.500625	0.779258	0.81429	0.563344	0.860021	0.151221	0.980077	0.225087	0.0792883	0.0673147	0.310297	0.0601895	0.586561	0.004592	0.259362	0.549229	0.520268	0.410103	0.622524	0.0251099	0.38447	0.921587	0.636221	0.508723	0.882736	0.543387	0.945914	0.0965268
0.538074	0.183262	0.834668	0.477292	0.953151	0.820782	0.155903	0.922811	0.496666	0.998531	0.854773	0.589436	0.943587	0.568601	0.389364	0.0408471	0.663769	0.276087	0.994552	0.664229	0.0604372	0.544974	0.116344	0.684374	0.274036	0.974562	0.758421	0.144291	0.98669	0.577263	0.942861	0.924272	0.615786	0.891264	0.609041	0.809883	0.30134	0.906338	0.58574	0.951119	0.957778	0.245984	0.699414	0.198767	0.849185	0.515357	0.923711	0.927423	0.320041	0.657121
0.848877	0.60666	0.535716	0.158813	0.802451	0.75978	0.93394	0.985927	0.847371	0.806859	0.0349691	0.439359	0.977924	0.754121	0.488343	0.836692	0.937955	0.0018398	0.103839	0.546629	0.123172	0.294375	0.650455	0.718271	7.39e-05	0.0178054	0.262229	0.0684475	0.664218	0.936684	0.988904	0.0059439	0.221796	0.766592	0.207023	0.498321	0.814636	0.888925	0.0007279	0.0823232	0.49515	0.0897127	0.466232	0.846034	0.902654	0.0007707	0.095298	0.614094	0.209528	0.26417
0.0136524	0.462936	0.107705	0.634615	0.154252	0.0525376	0.097472	0.155474	0.83489	0.341135	0.954086	0.273724	0.370821	0.460195	0.293715	0.969633	0.644735	0.966145	0.704964	0.601501	0.650255	0.195141	0.889542	0.321567	0.979717	0.359651	0.364141	0.508983	0.764739	0.752978	0.938834	0.568198	0.959491	0.977515	0.993173	0.648982	0.945277	0.842878	0.756101	0.917697	0.881882	0.911058	0.0713777	0.743226	0.216521	0.876362	0.315262	0.336342	0.395598	0.0059143
8.3e-06	3.6e-06	5.39e-05	2.02e-05	0.673355	1.2e-06	2.21e-05	0.0350914	0.0021734	0.0195885	0.0076118	0.435949	0.0109336	0.0455806	0.0043646	0.0002268	0.0098955	0.0032032	0.876616	0.00097	0.0054424	0.0020126	0.0001404	0.0004862	9.02e-05	0.925942	0.0001164	0.0021621	0.0001902	1.11e-05	0.0002457	0.0002273	0.958552	0.0001677	8.92e-05	0.005254	0.0005105	0.0051994	0.0005691	0.96525	0.0003694	0.0012879	0.0006508	5.68e-05	0.0007064	0.0002184	0.963306	0.0006701	0.002764	0.000757
0.0024309	0.091016	0.290607	0.002531	0.650916	0.0329025	0.007942	0.302279	0.834761	0.997012	0.130941	0.766305	0.790299	0.454996	0.456052	0.94264	0.973355	0.258447	0.82225	0.928524	0.566986	0.385371	0.893827	0.980246	0.103056	0.709875	0.844087	0.510376	0.002369	0.0356612	0.161731	0.0017097	0.623908	0.0611109	0.0022906	0.660414	0.986631	0.895118	0.311235	0.662969	0.984868	0.718454	0.0003058	0.0097975	0.0515212	9.38e-05	0.349751	0.0206993	0.0026133	0.298854
0.944645	0.767748	0.639955	0.841022	0.904624	0.952533	0.759293	0.979827	0.805967	0.533772	0.803783	0.8227	0.912444	0.755462	0.133891	0.0236085	0.876468	0.504266	0.601749	0.270547	0.537795	0.910534	0.964581	0.182361	0.431013	0.591496	0.671648	0.485672	0.787215	0.443066	0.772001	0.978697	0.99777	0.948766	0.95157	0.694966	0.355514	0.941136	0.939029	0.979753	0.842108	0.976457	0.719312	0.388231	0.862933	0.983713	0.974679	0.90473	0.993984	0.0545521
0.968619	0.977108	0.0035292	0.200269	0.95008	0.128235	0.747613	0.997912	0.998098	0.0009527	0.223449	0.882534	0.160367	0.734744	0.938544	0.919536	0.007527	0.114679	0.999823	0.29914	0.912156	0.390574	0.392732	0.0386945	0.0018164	0.586119	0.824343	0.81774	0.341476	0.334622	0.0622473	0.0094246	0.698671	0.869877	0.775057	0.0728406	0.0713588	0.521955	0.0002296	0.201648	0.868317	0.211209	0.166573	0.187247	0.144364	0.0011926	0.479094	0.979122	0.668199	0.526387
0.508774	0.237121	0.328079	0.0273015	0.749487	0.0651412	0.0789333	0.979006	0.724919	0.842652	0.18558	0.968645	0.53647	0.534008	0.175492	0.0206415	0.0753409	0.0027075	0.434439	0.010245	0.008598	0.645541	0.243599	0.236465	0.0084713	0.743538	0.0852541	0.118878	0.642018	0.221407	0.301356	0.0348281	0.841301	0.17933	0.0761529	0.330983	0.081204	0.12197	0.0024574	0.512707	0.0169069	0.0117093	0.692612	0.275725	0.347112	0.0230325	0.864225	0.22339	0.199546	0.840879
0.0021011	0.0488713	0.0929956	0.68976	0.28159	0.0091422	0.20684	0.0193645	0.0916992	0.150694	0.877125	0.329018	0.0674155	0.473031	0.398347	0.826356	0.937392	0.594945	0.998231	0.708438	0.954225	0.306113	0.733091	0.811288	0.602595	0.980818	0.521815	0.993111	0.361942	0.785327	0.88217	0.565394	0.983633	0.724974	0.938158	0.0042589	0.0317013	0.0598506	0.519856	0.20213	0.0061692	0.117587	0.328917	0.795264	0.872732	0.550362	0.994892	0.707669	0.973012	0.0321534
0.961409	0.920482	0.959598	0.842376	0.891108	0.734176	0.810774	0.872658	0.798062	0.998629	0.717518	0.71624	0.616992	0.725925	0.498087	0.62254	0.342296	0.699845	0.819904	0.761711	0.694858	0.53994	0.688191	0.225871	0.66771	0.686241	0.752017	0.7468	0.548199	0.675843	0.308651	0.768626	0.816487	0.842372	0.739572	0.786052	0.866933	0.542285	0.877762	0.954356	0.945044	0.911058	0.924674	0.983857	0.726892	0.994886	0.994982	0.97227	0.995456	0.99979
0.556662	0.34873	0.972359	0.269242	0.977404	0.4629	0.358289	0.995225	0.856938	0.789599	0.803651	0.491947	0.979599	0.919036	0.86529	0.500374	0.98373	0.458114	0.958332	0.76651	0.613515	0.980547	0.891694	0.658145	0.795857	0.465108	0.999594	0.941177	0.0352583	0.0061761	0.217281	0.0084687	0.523081	0.0432864	0.0063103	0.430343	0.173448	0.825959	0.0767968	0.984744	0.264875	0.148499	0.36192	0.135862	0.812741	0.084793	0.957699	0.384364	0.277639	0.720651
0.411424	0.693908	0.790854	0.342956	0.829038	0.801485	0.909782	0.155696	0.964792	0.995673	0.0637054	0.974581	0.944211	0.599614	0.254933	0.8921	0.953349	0.160782	0.993121	0.983527	0.749004	0.22253	0.915371	0.951967	0.0530752	0.981964	0.996134	0.695237	0.633143	0.44313	0.538681	0.483642	0.742468	0.717046	0.995438	0.828505	0.416149	0.496994	0.579473	0.675882	0.572296	0.965332	0.0035689	0.61164	0.525347	0.001417	0.535012	0.430388	0.107223	0.0029473
0.804705	0.99	0.923754	0.214903	0.316986	0.769977	0.808365	0.0510568	0.167008	0.0518984	0.0007587	0.944887	0.0420235	0.0614242	0.006783	0.0369102	0.024316	0.0003539	0.904032	0.0054677	0.0073967	0.0003815	0.0020808	0.0001474	7e-07	0.155838	6.38e-05	0.0003883	0.960002	0.877169	0.983307	0.371728	0.204822	0.953863	0.959732	0.0057197	0.0290713	0.009197	4.88e-05	0.673968	0.0013294	0.0012745	0.503324	0.86232	0.572095	0.0347134	0.637975	0.538817	0.592542	0.191664
0.0038812	0.966589	0.324739	0.840025	0.525988	0.001442	0.0118581	0.0070509	0.91735	0.192964	0.91372	0.314604	0.0036424	0.0159132	0.146717	0.619769	0.932067	0.236173	0.998384	0.0796736	0.223187	0.0281423	0.953337	0.429354	0.534233	0.685991	0.0056606	0.0489945	0.395326	0.24141	0.968421	0.0668402	0.89455	0.341961	0.484846	0.0013434	0.656065	0.0741948	0.926916	0.18636	0.0001554	0.0005083	0.41748	0.256317	0.966846	0.0396344	0.890245	0.383475	0.638984	0.522794
0.51971	0.147903	0.690567	0.314441	0.518334	0.518568	0.598718	0.0656678	0.0025692	0.0579226	0.0103964	0.986716	0.0669139	0.0966149	0.0011918	2.54e-05	0.0048916	0.0006954	0.699795	0.0013139	0.0021049	0.234893	0.0211583	0.175429	0.0298838	0.811654	0.159168	0.275885	0.779767	0.2123	0.789084	0.504331	0.374931	0.817449	0.818759	0.158044	0.0139213	0.175158	0.0221343	0.989721	0.0916789	0.106016	0.305497	0.0331107	0.344915	0.09712	0.768813	0.409348	0.468262	0.0434356
0.40678	0.939428	0.929854	0.688039	0.633898	0.938708	0.913841	0.448251	0.944335	0.947822	0.717355	0.499526	0.923718	0.91903	0.783679	0.765027	0.790456	0.45608	0.930249	0.96214	0.974932	0.840955	0.651823	0.525457	0.206863	0.883168	0.863204	0.915506	0.934204	0.41059	0.3689	0.200155	0.981039	0.766592	0.755759	0.921011	0.615814	0.564779	0.221292	0.986826	0.865786	0.893307	0.182418	0.0027948	0.0022052	0.0003858	0.236679	0.0328576	0.0392756	0.191052
0.639326	0.794263	0.873007	0.757841	0.197261	0.984967	0.947854	0.700827	0.664899	0.641916	0.645043	0.88035	0.22474	0.388702	0.728703	0.616798	0.656332	0.615453	0.981853	0.165723	0.294922	0.962329	0.931859	0.894922	0.908617	0.583238	0.455852	0.708158	0.866498	0.799254	0.746398	0.81185	0.819342	0.40486	0.464837	0.851037	0.772673	0.727456	0.699677	0.93738	0.252259	0.396909	0.514928	0.452042	0.38273	0.39645	0.990535	0.151459	0.261762	0.806812
0.603104	0.863302	0.857208	0.89093	0.12828	0.984347	0.705902	0.487331	0.944572	0.712346	0.977246	0.0199322	0.945458	0.619989	0.452353	0.976657	0.702116	0.999318	0.0433299	0.93612	0.524392	0.84575	0.127749	0.693175	0.0880931	0.631678	0.2168	0.761702	0.0996154	0.0014145	0.0589782	0.0049077	0.883327	0.0134774	0.0417238	0.664454	0.914908	0.781231	0.931428	0.072927	0.992323	0.684043	0.337912	0.994381	0.510743	0.971132	0.0250211	0.893583	0.537077	0.0501928
0.0101594	0.0121655	0.0101105	0.0012321	0.897278	0.0254358	0.0866771	0.0817947	0.0321468	0.022816	0.0024531	0.983436	0.173467	0.319787	0.0218084	0.0074472	0.0166103	0.0016465	0.988013	0.063431	0.133583	0.0016909	0.0005895	0.0001345	5.3e-06	0.415076	0.0016141	0.0117968	0.127907	0.0609146	0.053907	0.0113923	0.924694	0.331431	0.379473	0.432411	0.283981	0.234987	0.0256856	0.799039	0.585767	0.758422	0.292377	0.190444	0.142695	0.0194539	0.767779	0.593257	0.764222	0.134278
0.0270064	0.0076725	0.0377515	0.0004181	0.584972	0.0139819	0.0622841	0.858923	0.485573	0.824578	0.0594628	0.0051242	0.795525	0.949022	0.707406	0.214446	0.629733	0.0263968	0.0521323	0.580782	0.78267	0.590946	0.191742	0.373798	0.0041879	0.0291033	0.414467	0.712564	0.0001138	7.1e-06	8.74e-05	3e-06	0.847071	0.000267	0.0001005	0.757864	0.321926	0.609525	0.0176091	0.0409643	0.614247	0.82087	3.9e-05	4.1e-06	2.36e-05	1e-07	0.795098	0.0001386	0.0004606	1.05e-05
0.861226	0.492391	0.961734	0.227583	0.733902	0.390357	0.784995	0.996638	0.701495	0.984863	0.401996	0.407054	0.699793	0.964859	0.736931	0.198937	0.85975	0.09488	0.96876	0.230983	0.592328	0.365924	0.0664568	0.384653	0.0055062	0.964846	0.0409291	0.278788	0.994274	0.643408	0.968642	0.406026	0.572973	0.728669	0.956045	0.607183	0.175625	0.683509	0.0303306	0.996296	0.118856	0.39604	0.608456	0.981106	0.515219	0.899625	0.11537	0.958294	0.756416	0.912861
0.915802	0.905202	0.985264	0.80189	0.683657	0.924606	0.859143	0.249134	0.187274	0.496939	0.739053	0.0464808	0.513281	0.22664	0.552264	0.616432	0.392809	0.123925	0.961856	0.196033	0.591099	0.988745	0.987686	0.879288	0.530027	0.801687	0.761293	0.986271	0.87938	0.810516	0.99764	0.858842	0.656869	0.97316	0.809372	0.97768	0.996256	0.861105	0.519856	0.951119	0.771648	0.99406	0.476758	0.409716	0.729891	0.921865	0.24888	0.823393	0.491443	0.926823
0.0124114	0.014138	0.0025996	0.0011238	0.350227	0.0025873	0.389271	0.323346	0.197165	0.0443864	0.0183734	0.875908	0.164368	0.985957	0.964013	0.858757	0.594837	0.358721	0.863419	0.792188	0.505638	0.0270251	0.0111783	0.0005968	0.0001186	0.266627	0.0028602	0.475328	0.0044325	0.0016237	0.0003596	0.0003275	0.206505	0.0030897	0.145841	0.0388543	0.0175529	0.003869	0.0004337	0.40169	0.004088	0.420124	0.0361311	0.0182555	0.0025866	0.0008336	0.530856	0.0282517	0.686437	0.000757
0.557161	0.968486	0.126892	0.859194	0.294194	0.874229	0.537422	0.0701701	0.306557	0.0015679	0.673375	0.0052482	0.592663	0.0734738	0.504615	0.912736	0.0745851	0.951028	0.223275	0.97407	0.434125	0.861486	0.943685	0.166238	0.546947	0.406678	0.624076	0.836903	0.866547	0.909614	0.231606	0.602872	0.574785	0.668716	0.833907	0.990785	0.725603	0.599041	0.257414	0.890519	0.315691	0.996276	0.0991319	0.012481	0.706899	0.0011957	0.575766	0.0053483	0.187416	0.735471
0.57287	0.747083	0.731813	0.0725657	0.7464	0.92994	0.689545	0.362137	0.446014	0.405207	0.0134151	0.385072	0.72501	0.497824	0.396456	0.44847	0.510976	0.0231365	0.629576	0.782509	0.47724	0.008469	0.0108994	0.0035191	1.36e-05	0.0093646	0.0238736	0.0132679	0.970858	0.999611	0.977256	0.331584	0.99777	0.837041	0.988019	0.785849	0.823937	0.784544	0.0662871	0.906238	0.984097	0.832712	0.672385	0.762773	0.687714	0.0513089	0.807121	0.966954	0.820492	0.621914
0.0003527	0.0016957	0.894605	0.747987	0.339265	0.198759	0.578105	0.995902	0.983788	0.0038186	4.95e-05	0.0741825	0.0807839	0.0252225	0.937338	0.939397	0.0256435	0.0004628	0.359364	0.156365	0.0349452	0.471393	0.522416	0.0843825	0.0009402	0.658932	0.542216	0.287901	0.563853	0.59558	0.0714746	0.0032055	0.651925	0.503085	0.121246	0.269288	0.29242	0.392714	0.0123448	0.973698	0.888899	0.538116	0.95315	0.976418	0.0070917	7.48e-05	0.23173	0.167236	0.0454659	0.743973
0.653756	0.600206	0.916085	0.38608	0.956586	0.306013	0.913276	0.813353	0.419427	0.97549	0.230898	0.99375	0.270538	0.844208	0.986422	0.0870936	0.923563	0.0611103	0.891814	0.0462164	0.438453	0.964287	0.107528	0.856656	0.0177226	0.720994	0.0282172	0.436493	0.980471	0.0996282	0.87012	0.0654657	0.838804	0.0863817	0.39384	0.99256	0.178151	0.915048	0.0468032	0.910696	0.0516533	0.46756	0.976388	0.186125	0.953024	0.0736255	0.913074	0.152649	0.669828	0.997294
0.932683	0.972372	0.245955	0.590103	0.751083	0.144716	0.94711	0.669804	0.892504	0.0452975	0.235787	0.951684	0.526153	0.896531	0.921353	0.991462	0.174899	0.479436	0.936064	0.298945	0.998305	0.81259	0.955357	0.0473582	0.24214	0.880557	0.327312	0.960239	0.942739	0.773191	0.38647	0.83023	0.552674	0.0999759	0.736801	0.586554	0.779317	0.0384775	0.108177	0.998041	0.736581	0.768228	0.283942	0.550507	0.005582	0.0439131	0.917139	0.890967	0.630704	0.0187403
0.0258946	0.217816	0.0564288	0.0038706	0.980802	0.178782	0.487769	0.765051	0.994736	0.811601	0.226368	0.204766	0.954892	0.789463	0.87644	0.992438	0.871182	0.298449	0.338486	0.949597	0.73895	0.617672	0.92117	0.521816	0.0599548	0.38183	0.961076	0.913738	0.30396	0.666331	0.276882	0.0457375	0.762234	0.810101	0.97399	0.800434	0.979972	0.753356	0.165129	0.404069	0.984868	0.836623	0.697869	0.972298	0.657811	0.140502	0.409432	0.996058	0.879033	0.561133
0.854841	0.700575	0.991872	0.955268	0.0364035	0.310244	0.663609	0.558499	0.313465	0.89174	0.717003	0.0007059	0.145994	0.396376	0.58219	0.261767	0.894574	0.707462	0.0024781	0.10182	0.321304	0.953805	0.795419	0.940673	0.991868	0.0101404	0.446992	0.827343	0.943457	0.739242	0.929819	0.99433	0.0341427	0.54007	0.785212	0.847744	0.968476	0.574791	0.62258	0.187696	0.956845	0.945083	0.690135	0.925955	0.389144	0.491393	0.239181	0.99188	0.896373	0.660848
0.999011	0.927282	0.95534	0.989143	0.809406	0.734268	0.821791	0.988396	0.931474	0.970441	0.999386	0.721684	0.742919	0.844684	0.985269	0.968401	0.983499	0.980614	0.852108	0.718699	0.80056	0.826807	0.649108	0.634712	0.741834	0.982739	0.988728	0.980635	0.945545	0.969266	0.982974	0.959743	0.747324	0.686461	0.708186	0.940339	0.789275	0.821868	0.877333	0.986625	0.948213	0.977964	0.114393	0.27027	0.242259	0.118743	0.0496586	0.0445585	0.0660076	0.0006563
0.188816	0.542411	0.688357	0.370185	0.926104	0.524341	0.466369	0.848288	0.995503	0.983327	0.938262	0.671006	0.954164	0.997353	0.325086	0.593538	0.791892	0.457621	0.993121	0.700937	0.602486	0.948186	0.787901	0.641871	0.852003	0.277318	0.580485	0.750232	0.36305	0.63079	0.741648	0.517838	0.993056	0.779567	0.630363	0.993586	0.916536	0.851617	0.961328	0.600142	0.826999	0.896348	0.0939319	0.279122	0.376227	0.144286	0.824708	0.44756	0.381414	0.0390847
0.24257	0.893336	0.45263	0.660121	0.170745	0.580838	0.598543	0.662515	0.555736	0.799787	0.943269	0.0128823	0.934191	0.941846	0.992484	0.080082	0.977403	0.778875	0.0028398	0.767977	0.781707	0.936083	0.0677949	0.904708	0.569731	0.000423	0.578621	0.674009	0.996359	0.0982013	0.970868	0.791641	0.0052378	0.800946	0.774255	0.684116	0.657824	0.727228	0.895405	0.0461832	0.925101	0.918494	0.694169	0.518214	0.753025	0.941025	0.0275688	0.959178	0.961142	0.980896
0.429841	0.178222	0.419443	0.0172294	0.813144	0.256367	0.485413	0.856135	0.478652	0.79477	0.0670025	0.994279	0.721266	0.896155	0.113354	0.0101064	0.0981297	0.0013589	0.483003	0.0504798	0.120553	0.124472	0.0168907	0.0326794	0.0001538	0.282311	0.0313076	0.13384	0.876691	0.450819	0.73229	0.0921409	0.990314	0.776552	0.894132	0.968856	0.870283	0.988123	0.261252	0.891864	0.993175	0.94777	0.994168	0.726637	0.918321	0.154872	0.915558	0.932847	0.99792	0.963172
0.85196	0.793115	0.93283	0.548918	0.202554	0.986669	0.332486	0.944858	0.879074	0.981645	0.680193	0.0585281	0.958217	0.540782	0.992934	0.971436	0.986462	0.838196	0.0733185	0.883902	0.687984	0.965714	0.896654	0.975266	0.628279	0.0579522	0.940044	0.548306	0.0331105	0.0137923	0.041622	0.0083264	0.998703	0.121098	0.000866	0.163056	0.0908129	0.181317	0.0154627	0.965304	0.208941	0.0049526	0.854603	0.956179	0.829355	0.968152	0.018419	0.684106	0.920216	0.574172
0.165379	0.434126	0.0841457	0.034012	0.0376885	0.021342	0.262473	0.592579	0.802337	0.271402	0.134089	0.0402975	0.223497	0.727707	0.957421	0.995785	0.741337	0.487276	0.364613	0.582406	0.979626	0.422227	0.633091	0.0863199	0.0276461	0.0177483	0.0632075	0.525172	0.400394	0.596345	0.133878	0.0827033	0.0615194	0.143777	0.464585	0.457104	0.637796	0.171827	0.0451064	0.0392521	0.0731419	0.463337	0.974103	0.970199	0.723302	0.515182	0.399834	0.713279	0.992417	0.807789
0.943281	0.654768	0.588646	0.74095	0.173127	0.0202702	0.488563	0.906001	0.552332	0.468699	0.816622	0.0543255	0.036959	0.496996	0.831119	0.986547	0.967497	0.270112	0.635371	0.264035	0.95685	0.998141	0.748471	0.588648	0.541669	0.130077	0.0368029	0.665828	0.278723	0.0456843	0.0365364	0.821806	0.0098429	0.0016667	0.0222475	0.925232	0.538883	0.445818	0.834563	0.099874	0.0139375	0.367171	0.643267	0.213855	0.146127	0.991946	0.0268144	0.0097207	0.238285	0.764742
0.353982	0.496026	0.277821	0.771332	0.381032	0.504597	0.654987	0.449729	0.491629	0.246915	0.76033	0.279704	0.600119	0.747066	0.951252	0.946417	0.822976	0.273145	0.936064	0.99073	0.975946	0.563164	0.551916	0.78636	0.0018175	0.679925	0.286175	0.288094	0.813537	0.823305	0.573464	0.376199	0.779123	0.935964	0.979788	0.961479	0.961241	0.811429	0.175966	0.949803	0.994879	0.960112	0.839385	0.832464	0.973792	0.0211067	0.948375	0.710215	0.637441	0.884513
0.417673	0.900879	0.588333	0.489032	0.376027	0.431086	0.948533	0.143024	0.475452	0.137534	0.891766	0.0442992	0.154114	0.825791	0.928174	0.948254	0.938211	0.149302	0.858707	0.914854	0.632047	0.243079	0.0450933	0.163963	4.78e-05	0.398274	0.131714	0.0078092	0.934082	0.564327	0.929042	0.0278471	0.982786	0.92572	0.170685	0.940902	0.596676	0.921622	0.0121665	0.999199	0.903264	0.160363	0.743587	0.313047	0.73155	0.0031824	0.934695	0.734952	0.129689	0.977988
0.81823	0.915222	0.748874	0.380956	0.836715	0.837631	0.807579	0.108139	0.120771	0.817744	0.955179	0.0606518	0.112816	0.582914	0.783594	0.691172	0.129675	0.026455	0.917278	0.707218	0.157491	0.864268	0.909669	0.642632	0.24385	0.802834	0.844421	0.845467	0.857625	0.897001	0.631425	0.354152	0.874138	0.892799	0.80153	0.913568	0.928101	0.7084	0.296825	0.931946	0.905191	0.847562	0.201406	0.178949	0.00539	0.0007211	0.376545	0.257007	0.0309892	0.176938
0.0153494	0.173045	0.0310521	0.0799675	0.0659864	0.18175	0.103182	0.188374	0.534353	0.137619	0.326282	0.0941383	0.688386	0.513131	0.490233	0.868848	0.506165	0.698554	0.518899	0.963689	0.826486	0.0065374	0.0396496	0.0015447	0.0046934	0.002741	0.0489625	0.0349719	0.293035	0.682263	0.242247	0.528481	0.35139	0.881106	0.619664	0.15301	0.446407	0.126909	0.190182	0.127101	0.580129	0.309115	0.665978	0.970455	0.587873	0.828913	0.643993	0.97227	0.957423	0.0113097
0.0150855	0.971785	0.944171	0.547373	0.464289	0.0438176	0.900192	0.0568637	0.911963	0.986083	0.407017	0.468723	0.143819	0.845828	0.581267	0.193107	0.607955	0.0297771	0.993831	0.811345	0.140568	0.858837	0.0652207	0.143216	0.001047	0.733811	0.987676	0.0443567	0.339324	0.327925	0.649551	0.0614436	0.978261	0.648464	0.203773	0.281692	0.606025	0.863578	0.0895487	0.96139	0.426266	0.41797	0.622754	0.157253	0.398717	0.0100148	0.949344	0.872913	0.165532	0.958699
0.66249	0.979476	0.242438	0.211242	0.955567	0.127814	0.700307	0.547242	0.967494	0.103026	0.0969773	0.99119	0.123628	0.879277	0.504143	0.951307	0.115131	0.0904507	0.993438	0.0646476	0.926871	0.868518	0.901665	0.25253	0.216919	0.832662	0.251985	0.584441	0.892217	0.828736	0.347997	0.394393	0.849334	0.418247	0.432018	0.999064	0.691672	0.664473	0.588515	0.726164	0.630547	0.245984	0.964309	0.77096	0.476513	0.447654	0.765926	0.560293	0.471113	0.764757
0.768405	0.418039	0.500248	0.267071	0.956413	0.112987	0.900192	0.759179	0.980564	0.997753	0.916216	0.268261	0.834294	0.639388	0.604775	0.955142	0.953745	0.994662	0.26477	0.976146	0.382357	0.90689	0.5226	0.503828	0.242673	0.869446	0.192024	0.980125	0.791816	0.963796	0.982974	0.890332	0.46311	0.835738	0.586511	0.201158	0.586277	0.546359	0.634092	0.0403444	0.772801	0.051351	0.760987	0.307293	0.349374	0.163879	0.983036	0.190471	0.912694	0.722168
0.665516	0.765456	0.223807	0.512693	0.0405764	0.229218	0.263238	0.782951	0.825059	0.245058	0.608254	0.0100385	0.398218	0.431511	0.872706	0.857203	0.338841	0.64236	0.0341853	0.419852	0.402315	0.690331	0.691113	0.966256	0.827676	0.354306	0.9514	0.968235	0.874995	0.862174	0.785444	0.983681	0.292204	0.945921	0.92439	0.688247	0.654554	0.988325	0.783807	0.576537	0.945002	0.950222	0.153801	0.165391	0.738402	0.291479	0.915106	0.574334	0.616187	0.877802
7.99e-05	0.990025	0.0040992	0.959075	0.0737252	5.17e-05	0.0012548	0.0001498	0.907966	0.0005726	0.857551	0.005761	0.0001308	0.0013574	0.0012877	0.790327	0.0334986	0.827006	0.231261	0.0010603	0.010946	0.0001561	0.947771	0.0004241	0.892969	0.0097449	2.38e-05	0.0010049	0.669574	0.0026261	0.964376	0.0074462	0.874477	0.672744	0.936518	0.0023159	0.908326	0.0201706	0.911217	0.130523	0.0005113	0.0034175	0.0002946	0.945975	0.004667	0.948903	0.085936	0.0010725	0.0078949	6.5e-06
0.843967	0.791077	0.948472	0.965112	0.0260169	0.559164	0.68579	0.760027	0.659447	0.891336	0.909802	0.0023252	0.738076	0.846496	0.985269	0.985471	0.966229	0.878484	0.0007617	0.269896	0.366211	0.874266	0.77349	0.920402	0.958581	0.0014852	0.586077	0.753158	0.893067	0.771999	0.936077	0.984433	0.0053825	0.611909	0.637177	0.14564	0.0821178	0.191954	0.159303	0.212514	0.784182	0.680796	0.308868	0.209785	0.403157	0.465436	0.0505123	0.986884	0.961693	0.916686
0.0692432	0.926109	0.889948	0.0113821	0.874064	0.737827	0.0359681	0.280084	0.975378	0.995159	0.0250761	0.558676	0.962162	0.174282	0.498769	0.883074	0.96146	0.0888459	0.554465	0.957612	0.263679	0.0077291	0.391044	0.217722	4.78e-05	0.84562	0.160191	0.0025317	0.169706	0.986715	0.937213	0.0212934	0.786737	0.922443	0.049977	0.293244	0.995052	0.976654	0.0160565	0.799924	0.955107	0.078928	0.930009	0.367934	0.472967	0.370365	0.111872	0.576331	0.821635	0.685711
0.996935	0.974669	0.915768	0.913431	0.838117	0.903376	0.992835	0.934535	0.911302	0.823858	0.98383	0.649157	0.807542	0.954828	0.998041	0.976702	0.9236	0.929723	0.930726	0.930699	0.998035	0.813495	0.876442	0.969005	0.524473	0.992504	0.900793	0.784751	0.0519345	0.0661996	0.163391	0.029937	0.354313	0.148555	0.0281069	0.0660968	0.0867547	0.180501	0.0112632	0.264609	0.0629994	0.0221227	0.0707758	0.113478	0.227073	0.0261475	0.402491	0.22308	0.119278	0.225362
0.616273	0.0185528	0.986892	0.975752	0.0978344	0.0010834	0.994286	7.75e-05	0.649045	0.0003772	0.0003305	0.380134	0.842717	0.001893	2.8e-06	0.38031	0.0002719	0.0002051	0.359364	0.66236	0.0001053	0.722145	0.0107949	0.992304	0.990467	0.0259051	0.0008154	0.983272	0.676348	0.0078399	0.984208	0.984259	0.0810069	0.0046383	0.988076	0.0002396	0.812274	0.0031449	0.0007335	0.726758	0.96008	0.0006968	9.03e-05	0.92406	0.0020808	0.0015355	0.815701	0.984983	0.0074017	3.14e-05
0.725928	0.262467	0.605565	0.396085	0.926915	0.889585	0.61358	0.70357	0.953466	0.953812	0.977732	0.152484	0.501829	0.8261	0.650178	0.0942046	0.460046	0.251415	0.999304	0.799057	0.478246	0.758065	0.207726	0.441009	0.236049	0.926539	0.866347	0.645904	0.836947	0.256198	0.597493	0.474422	0.900976	0.960642	0.706999	0.777166	0.227963	0.523423	0.272328	0.992325	0.888691	0.585609	0.937507	0.413326	0.741843	0.556257	0.81949	0.993652	0.88897	0.186572
0.190982	0.871704	0.948472	0.0361836	0.725202	0.241424	0.974037	0.0087514	0.109691	0.172817	0.5624	0.0385678	0.0124713	0.291338	0.918151	0.820338	0.796892	0.001174	0.985233	0.94276	0.557249	0.892824	0.305939	0.152581	5.8e-06	0.46973	0.763063	0.13642	0.748894	0.882729	0.795216	0.0027752	0.991813	0.854415	0.645495	0.923106	0.819061	0.734214	0.000504	0.985173	0.951402	0.527041	0.0786558	0.62455	0.723658	0.0624443	0.512789	0.190232	0.868208	0.192852
0	1.8e-06	1e-07	0.189862	0.669919	1e-07	0.237822	0.552601	0.918863	0.379849	0.0008434	4.93e-05	0.790534	0.0013574	0.481504	0.870083	0.358804	0.002693	0.0005553	0.732892	0.000543	8.4e-06	6.22e-05	6e-07	0.791756	0.930614	5.8e-06	0.925291	0.0003151	0.0027858	0.0001569	0.723394	0.391011	0.0035477	0.509589	3.82e-05	0.0003546	1.76e-05	0.926363	0.93641	2.99e-05	0.996245	0.365612	0.805397	0.201885	0.0015422	0.0004492	0.694397	0.0023154	0.953168
0.721802	0.0043344	0.961341	0.0045009	0.889793	0.931592	0.430113	0.340237	0.0250381	0.64616	0.02105	0.917557	0.57079	0.167029	0.616056	2.2e-06	0.43554	1.79e-05	0.150629	0.291551	0.853163	0.583816	1.12e-05	0.260419	1.2e-06	0.0694726	0.223317	0.840895	0.850207	3.28e-05	0.620936	0.0001612	0.369985	0.637802	0.999674	0.931092	0.0022592	0.99722	0.0007335	0.877129	0.994424	0.645569	0.348262	0.0165258	0.624975	0.0128553	0.966294	0.670291	0.209941	0.837809
0.0539186	0.815295	0.204054	0.113842	0.162405	0.0314898	0.0590246	0.225734	0.958491	0.37359	0.238196	0.175624	0.182054	0.233563	0.654481	0.872526	0.853551	0.67758	0.773967	0.542652	0.571045	0.0316716	0.582034	0.0334059	0.0122785	0.0237508	0.0088062	0.0256495	0.926726	0.15153	0.812054	0.895235	0.957724	0.961122	0.938916	0.0323024	0.534231	0.0703445	0.0167956	0.0397266	0.0080245	0.0085771	0.117195	0.914258	0.235012	0.134179	0.208891	0.152388	0.175861	0.926947
0.0667848	0.356262	0.201009	0.936971	0.0803851	0.0175943	0.11107	0.140342	0.381062	0.196154	0.973423	0.0260423	0.0583659	0.204115	0.153553	0.432786	0.325022	0.999615	0.0927829	0.0518975	0.188386	0.925202	0.948798	0.972241	0.189422	0.648742	0.701747	0.957896	0.484587	0.811351	0.602884	0.755561	0.343247	0.320191	0.512644	0.794274	0.968937	0.857764	0.503178	0.548886	0.493404	0.813227	0.683009	0.955482	0.782752	0.541262	0.461537	0.510675	0.803277	0.838761
0.939808	0.916732	0.917839	0.374204	0.973125	0.695502	0.114334	0.580455	0.709967	0.238529	0.0194085	0.342175	0.144934	0.0099915	0.837431	0.887856	0.508783	0.0674607	0.762684	0.238858	0.0097329	0.790362	0.873845	0.326326	0.0221335	0.560054	0.180063	0.0143978	0.362542	0.458166	0.10411	0.0114649	0.342312	0.079925	0.000541	0.850745	0.747608	0.99406	0.566875	0.989215	0.945559	0.251536	0.96846	0.999076	0.681548	0.142926	0.892148	0.58489	0.0816649	0.971416
0.551941	0.593564	0.756121	0.302006	0.021017	0.431825	0.701439	0.838704	0.818074	0.94092	0.54584	0.0001405	0.763343	0.94307	0.956965	0.910584	0.976664	0.672689	0.0004288	0.884721	0.98945	0.810702	0.765106	0.853554	0.349556	0.0002806	0.662243	0.901314	0.959687	0.921493	0.985307	0.726363	0.0004248	0.926464	0.986572	0.957645	0.919407	0.974528	0.643276	0.0002643	0.903921	0.993952	0.731455	0.807096	0.668401	0.951431	6.8e-06	0.823906	0.657341	0.940921
0.052781	0.26706	0.763375	0.968065	0.456133	0.0513614	0.12247	0.537337	0.830709	0.971509	0.624176	0.922053	0.570404	0.717328	0.0017459	0.0076487	0.186212	0.460593	0.0745867	0.0022265	0.0049072	0.0006968	0.0027663	0.0169409	0.0886002	0.0061986	0.0001965	0.0015095	0.331163	0.612381	0.98409	0.786775	0.861237	0.419946	0.432548	0.850736	0.9742	0.809992	0.308995	0.995684	0.850611	0.92302	0.64567	0.909524	0.890811	0.46092	0.984944	0.721098	0.831883	0.267404
0.855526	0.791002	0.948472	0.0007227	0.902098	0.879441	0.0176422	0.721541	0.598675	0.851347	0.0007501	0.71316	0.740295	0.0738548	0.968031	0.871601	0.983679	0.0003255	0.989287	0.964261	0.0088722	0.776055	0.899609	0.691272	1.1e-06	0.743538	0.671	0.0008224	0.568777	0.720825	0.511455	1.3e-05	0.686799	0.565221	6.48e-05	0.91737	0.787577	0.930792	0.0002861	0.963593	0.91442	0.0125927	0.97527	0.978567	0.948406	2.37e-05	0.979614	0.964252	0.0069282	0.957994
6.65e-05	2.44e-05	0.000228	1.34e-05	0.73384	9e-06	0.427357	0.0316677	0.0020232	0.0127151	0.0006389	0.73603	0.0081024	0.914792	0.0020242	0.0001106	0.0040184	0.0001939	0.998384	0.0003548	0.942432	0.0005144	3.63e-05	7.64e-05	1.5e-06	0.795038	1.98e-05	0.626699	0.0363837	0.003404	0.0255521	0.0029819	0.7256	0.0173341	0.784389	0.0417426	0.005107	0.0294183	0.0006446	0.884563	0.0034204	0.92014	0.0085429	0.0008206	0.0062376	0.0002422	0.892299	0.0058601	0.972153	0.0014992
0.621364	0.722176	0.735487	0.228022	0.258894	0.909039	0.109596	0.961237	0.967949	0.978533	0.590631	0.0256737	0.877879	0.473934	0.968115	0.962917	0.96499	0.549243	0.084836	0.936657	0.375884	0.657293	0.674899	0.589103	0.100248	0.17516	0.882005	0.116126	0.0528554	0.0480938	0.0533981	0.0076003	0.91813	0.236932	0.000887	0.828466	0.813408	0.796179	0.241068	0.198087	0.978106	0.142165	0.949866	0.956895	0.955724	0.773775	0.0192523	0.735951	0.735798	0.519562
0.135026	0.0406546	0.086225	0.0059238	0.94348	0.0254273	0.221997	0.586275	0.194254	0.318122	0.0304499	0.828556	0.281513	0.719477	0.0758748	0.0056325	0.0365664	0.0017415	0.931508	0.0135824	0.11389	0.054702	0.0056191	0.0052835	9.95e-05	0.667702	0.00388	0.0809892	0.197438	0.0271434	0.064827	0.0067837	0.972263	0.0830041	0.222979	0.0404319	0.0045317	0.0115327	0.0001934	0.681	0.0025784	0.0235855	0.269628	0.0495282	0.0960294	0.0047153	0.999971	0.135902	0.470786	0.433228
0.189404	0.301885	0.291791	0.23774	0.265756	0.156523	0.19368	0.747454	0.790758	0.797691	0.735457	0.0141499	0.723956	0.753852	0.981949	0.976266	0.972491	0.948311	0.0105031	0.96214	0.951171	0.899297	0.909674	0.875423	0.842198	0.00687	0.850926	0.874428	0.551924	0.555434	0.523299	0.535704	0.104798	0.571886	0.466867	0.822146	0.813718	0.781231	0.700214	0.0392521	0.765146	0.743589	0.988547	0.992507	0.972165	0.964167	0.0055706	0.982157	0.981523	0.981047
0.928416	0.213059	0.72179	0.0346425	0.877272	0.107001	0.53308	0.475079	0.689087	0.998339	0.221664	0.860586	0.642713	0.984914	0.927432	0.223402	0.835776	0.0505226	0.983981	0.218779	0.697749	0.980689	0.0832553	0.370586	0.0024946	0.669837	0.042501	0.385198	0.885873	0.198684	0.699909	0.0446398	0.939702	0.254817	0.611592	0.940728	0.272636	0.75676	0.0253028	0.973427	0.178781	0.648127	0.858651	0.274103	0.77994	0.0359915	0.963798	0.333099	0.78614	0.917046
0.576168	0.908034	0.929491	0.230936	0.823316	0.472201	0.248844	0.530978	0.945792	0.970445	0.273107	0.674331	0.635988	0.412356	0.792523	0.836391	0.887122	0.161047	0.964693	0.441483	0.185668	0.998688	0.409549	0.334965	0.0073928	0.925114	0.0727022	0.0402966	0.0074931	7.74e-05	0.0001486	7.6e-06	0.0156656	3.68e-05	6e-07	0.878032	0.182295	0.195227	0.0027781	0.817617	0.0179476	0.0034287	0.96446	0.503215	0.49666	0.0255483	0.986282	0.228821	0.0901303	0.7139
0.746565	0.97332	0.850414	0.0113821	0.520101	0.617293	0.626051	0.969962	0.917325	0.986099	0.0273	0.711561	0.912556	0.920035	0.88673	0.990574	0.901096	0.0122549	0.679302	0.752856	0.734987	0.579205	0.84962	0.520506	0.0004395	0.217777	0.36552	0.448047	0.976212	0.890161	0.973128	0.0401351	0.825532	0.935284	0.911964	0.0546297	0.0142653	0.0606731	0.971593	0.236691	0.0347612	0.0366836	0.0301554	0.128059	0.0356518	9.7e-06	0.0154743	0.0406481	0.0381923	0.591531
0.960005	0.75739	0.470958	0.403843	0.203712	0.768628	0.730735	0.0627052	0.21564	0.561682	0.501023	0.829115	0.146935	0.206826	0.33518	0.713287	0.968919	0.940719	0.975403	0.567547	0.623906	0.823911	0.479931	0.126246	0.096352	0.0367925	0.495225	0.532922	0.186256	0.504978	0.831074	0.834142	0.982258	0.435406	0.389969	0.0493321	0.18697	0.464996	0.336334	0.889653	0.0629075	0.0773278	0.425395	0.822052	0.991164	0.985265	0.872024	0.724986	0.796968	0.0952249
0.129841	0.13347	0.145227	0.0037563	0.860421	0.0280761	0.992969	0.700258	0.589991	0.622197	0.0364081	0.851414	0.407743	0.626408	0.964428	0.872595	0.906521	0.163094	0.784411	0.7275	0.291216	0.0606993	0.0287446	0.0141501	6.95e-05	0.538391	0.0053267	0.839765	0.576598	0.715226	0.729068	0.793707	0.142522	0.866792	0.0065573	0.997699	0.949441	0.946254	0.199564	0.606725	0.8643	0.154733	0.99733	0.96258	0.945179	0.214463	0.532081	0.87441	0.239106	0.993858
0.365111	0.971006	0.946534	0.0628153	0.536798	0.258594	0.88974	0.422667	0.961173	0.960342	0.0411052	0.411	0.355386	0.908567	0.0152611	0.252583	0.680127	0.0011599	0.0563986	0.998349	0.176625	0.130311	0.687251	0.907642	0.0016361	0.122511	0.714104	0.559896	0.0006742	0.0193558	0.0899099	8.44e-05	0.0053176	0.596966	0.0063733	0.0745542	0.493724	0.777681	0.0013183	0.102295	0.941032	0.283467	3.33e-05	0.0023434	0.0134899	8e-07	0.0002541	0.267286	0.0035554	0.0114771
0.657815	0.261031	0.258739	0.0483169	0.895829	0.25197	0.0756965	0.162557	0.0146408	0.0120889	0.001128	0.761624	0.902367	0.603534	0.0045711	0.0001528	0.0007663	6.27e-05	0.312711	0.713068	0.981584	0.0866868	0.0070969	0.0024893	0.0001054	0.623554	0.986145	0.746168	0.990512	0.600746	0.577201	0.230078	0.594937	0.0943025	0.0045492	0.992471	0.739549	0.71723	0.220613	0.558677	0.0391826	0.0041623	0.0132385	0.0007925	0.0007383	4.86e-05	0.439994	0.883895	0.961078	0.0009186
0.166605	0.0485612	0.0267831	0.0298413	0.998264	0.997626	0.999979	0.515857	0.141786	0.0721726	0.0846474	0.809504	0.807674	0.834381	0.478161	0.0820867	0.08337	0.0828342	0.966837	0.890234	0.886606	0.971972	0.804059	0.588031	0.617797	0.162127	0.109299	0.173844	0.210792	0.0275007	0.0161721	0.0283821	0.99777	0.996627	0.993609	0.135282	0.0188525	0.0104401	0.004452	0.966517	0.90415	0.910436	0.308992	0.0562668	0.025898	0.02918	0.963047	0.951014	0.957689	0.322776
0.917106	0.86012	0.933276	0.0034426	0.465361	0.883687	0.841156	0.979641	0.666503	0.793857	0.0004509	0.177482	0.719963	0.980381	0.484722	0.0779583	0.210057	2.63e-05	0.0312203	0.127603	0.556527	0.134286	0.015138	0.0115656	2e-07	0.0011879	0.0103959	0.183948	0.823286	0.925534	0.969417	0.0064665	0.651284	0.980635	0.702767	0.879105	0.953561	0.983341	0.0033009	0.709321	0.988363	0.747047	0.58268	0.974483	0.922406	0.0109197	0.85304	0.916357	0.562326	0.875676
0.0081298	0.0020172	0.0002207	7.69e-05	0.887048	0.975654	0.0558182	0.171889	0.0205425	0.001771	0.0005522	0.319061	0.541289	0.45531	0.0003128	1.34e-05	1.08e-05	3.3e-06	0.955226	0.677649	0.0028709	0.0099799	0.000728	1.88e-05	2.5e-06	0.924684	0.981913	0.0450418	0.101954	0.0105758	0.001505	0.0009852	0.552721	0.651518	0.261897	0.0431706	0.0045451	0.0006851	5.78e-05	0.90512	0.939998	0.0761468	0.665883	0.218161	0.032868	0.0096907	0.0797791	0.143388	0.947527	0.0074311
0.728804	0.475627	0.976747	0.403817	0.510643	0.0309538	0.740972	0.497011	0.719984	0.848728	0.668439	0.171169	0.0224859	0.959938	0.948398	0.232045	0.985017	0.246688	0.798669	0.106386	0.605579	0.941899	0.070674	0.717513	0.0222841	0.913187	0.311656	0.266651	0.490187	0.0040837	0.232849	0.0069074	0.885111	0.881062	0.0173802	0.117911	0.000535	0.0417593	0.000148	0.402597	0.841869	0.0007329	0.241948	0.0008968	0.0904526	0.0006348	0.696062	0.997085	0.0174748	0.808502
0.543995	0.724783	0.992494	0.431434	0.733716	0.217255	0.756926	0.321571	0.396692	0.928563	0.162656	0.347096	0.123609	0.545059	0.982741	0.992585	0.780234	0.86738	0.998868	0.771488	0.96473	0.732324	0.807226	0.949169	0.422824	0.774126	0.31966	0.885289	0.887872	0.930731	0.768151	0.751172	0.957712	0.654238	0.99226	0.488772	0.553164	0.952239	0.206138	0.642166	0.132968	0.613005	0.421026	0.526981	0.953417	0.222895	0.617043	0.23307	0.707799	0.245044
0.383142	0.379511	0.270771	0.240802	0.917143	0.124769	0.705902	0.978435	0.934001	0.87492	0.0106719	0.688871	0.786255	0.195042	0.919479	0.962917	0.99616	0.0032869	0.579474	0.990756	0.0323581	0.51151	0.653662	0.773425	4.11e-05	0.102167	0.737863	0.0062585	0.342297	0.462691	0.644883	0.000306	0.143389	0.682375	0.000972	0.909707	0.953385	0.998626	0.0015557	0.533443	0.994879	0.024305	0.95568	0.999629	0.937713	0.0028975	0.638352	0.936194	0.112446	0.956506
0.554804	0.9621	0.996732	0.753656	0.187453	0.189263	0.628731	0.851524	0.477785	0.384323	0.0718795	0.778732	0.969425	0.826397	0.111989	0.0102442	0.0183219	0.0014822	0.829025	0.354712	0.0784036	0.0140305	0.0012904	0.0002512	8e-06	0.177401	0.0323134	0.0095148	0.368732	0.797096	0.885238	0.909262	0.102255	0.15773	0.380422	0.203838	0.039198	0.028061	0.000953	0.855225	0.395811	0.0854685	0.871045	0.456708	0.340206	0.0581904	0.863121	0.978222	0.849505	0.519044
0.818214	0.59267	0.889087	0.463247	0.74119	0.704499	0.908538	0.943072	0.920167	0.981071	0.855929	0.24355	0.990908	0.892373	0.177428	0.0324604	0.244755	0.0383542	0.9666	0.101091	0.248574	0.911026	0.961879	0.925206	0.894473	0.197192	0.947717	0.830141	0.956154	0.701118	0.942756	0.635059	0.621059	0.910611	0.998056	0.987305	0.892196	0.99078	0.773653	0.474485	0.9863	0.940779	0.958032	0.727628	0.942505	0.572376	0.617885	0.903948	0.998353	0.794539
0.70572	0.526981	0.879057	0.32781	0.984761	0.750132	0.866426	0.924178	0.748064	0.985366	0.12199	0.821385	0.541289	0.705785	0.955672	0.735493	0.979003	0.160966	0.955705	0.581228	0.711719	0.398588	0.68901	0.243568	0.0002571	0.0718319	0.0080842	0.037747	0.677269	0.899634	0.591285	0.009241	0.367797	0.0976975	0.0771115	0.993241	0.912629	0.967925	0.044632	0.816034	0.330545	0.459417	0.690144	0.93001	0.604398	0.0039341	0.333984	0.111362	0.178209	0.990338
0.0752088	0.697126	0.472269	0.936971	0.998977	0.279282	0.838346	0.733341	0.906419	0.996232	0.274411	0.38125	0.984274	0.70426	0.984006	0.633593	0.916086	0.104254	0.280584	0.870397	0.345596	0.942352	0.702795	0.898745	0.0535595	0.181271	0.869604	0.423066	0.926442	0.65869	0.887377	0.130359	0.328642	0.911031	0.344593	0.048342	0.404665	0.21012	0.922726	0.943625	0.111522	0.587436	0.666767	0.106911	0.275043	0.0029229	0.0222345	0.343448	0.0621054	0.765494
0.989859	0.892677	0.568323	0.773021	0.873274	0.884194	0.890704	0.767629	0.969671	0.188196	0.423202	0.974921	0.931804	0.942484	0.56709	0.842397	0.101066	0.221141	0.94467	0.769734	0.760578	0.0965659	0.26365	0.0015087	0.005012	0.257315	0.137416	0.209898	0.965389	0.75949	0.575972	0.859247	0.831288	0.839402	0.814232	0.886938	0.993313	0.279027	0.445583	0.999844	0.975465	0.973109	0.8618	0.592502	0.791716	0.969998	0.655734	0.676685	0.709598	0.690385
0.629163	0.62692	0.770677	0.26726	0.985356	0.907058	0.493474	0.496674	0.414772	0.573559	0.12354	0.880378	0.99848	0.405686	0.188211	0.108565	0.284825	0.0368361	0.772401	0.821975	0.0997904	0.0183029	0.0100602	0.0085114	0.0002911	0.10643	0.174338	0.0087524	0.259765	0.175079	0.275895	0.0597023	0.791523	0.904343	0.118931	0.313777	0.224867	0.316825	0.0303001	0.807906	0.882533	0.115515	0.884999	0.815859	0.887515	0.404775	0.949802	0.784104	0.814347	0.256718
0.11278	0.961825	0.626872	0.772607	0.300306	0.22476	0.997042	0.420839	0.0021729	0.103026	0.0288122	0.30978	0.230005	0.0106372	0.572922	0.0021561	0.224841	0.0654049	0.635371	0.291797	0.0063684	0.644738	0.532781	0.969904	0.928399	0.699753	0.788965	0.654566	0.914301	0.161883	0.862401	0.661317	0.97136	0.988306	0.211971	0.612221	0.0083009	0.210112	0.0406654	0.594933	0.276235	0.0045333	0.776326	0.352707	0.980941	0.820034	0.886825	0.934114	0.564567	0.563809
0.788397	0.717086	0.887769	0.0949138	0.758765	0.27005	0.833402	0.334453	0.510974	0.343587	0.973423	0.411589	0.765077	0.0520989	0.972089	0.990421	0.970759	0.403316	0.999823	0.827562	0.417943	0.944252	0.994346	0.94195	0.280491	0.990582	0.787313	0.421882	0.929462	0.997707	0.921653	0.415262	0.99068	0.84601	0.317601	0.309239	0.447726	0.294436	0.98862	0.484603	0.705337	0.0109285	0.95494	0.990751	0.943824	0.328837	0.998886	0.833824	0.504006	0.773041
0.171306	0.651846	0.900921	0.165626	0.455199	0.0726711	0.103126	0.333894	0.742344	0.963422	0.211006	0.229949	0.200645	0.229576	0.778513	0.98819	0.945751	0.618188	0.122346	0.553479	0.539123	0.339407	0.748417	0.930206	0.125903	0.252362	0.124069	0.1912	0.726113	0.990061	0.876079	0.617572	0.125783	0.588212	0.490579	0.0133424	0.0763548	0.209235	0.0024599	0.999163	0.0016299	0.0012331	0.4322	0.857129	0.983494	0.28033	0.254861	0.345511	0.355997	0.955293
0.903292	0.570101	0.857735	0.0403965	0.984761	0.94925	0.813904	0.862913	0.920281	0.985403	0.178813	0.63538	0.800029	0.458941	0.330779	0.041427	0.26145	0.0013628	0.740383	0.369111	0.804581	0.0304358	0.0025867	0.0052564	3.3e-06	0.0732574	0.0173161	0.203159	0.945576	0.545642	0.823912	0.045895	0.969701	0.979589	0.771156	0.672449	0.227174	0.480813	0.0027934	0.92859	0.665496	0.971271	0.640994	0.198875	0.452691	0.0030528	0.900587	0.740856	0.988297	0.197662
0.989859	0.679723	0.98218	0.771573	0.129055	0.910664	0.993683	0.5625	0.971959	0.695078	0.891323	0.0018119	0.695195	0.559736	0.95016	0.865254	0.970141	0.940149	0.0425898	0.98361	0.898229	0.553662	0.962614	0.561984	0.845093	0.001757	0.62359	0.504575	0.988675	0.655516	0.990883	0.817268	0.0981905	0.957556	0.973707	0.886253	0.932506	0.900355	0.985023	0.0224451	0.943692	0.818634	0.864771	0.356081	0.811564	0.464574	0.224855	0.758113	0.910683	0.864478
0.129343	0.0084611	0.0129441	0.0035016	0.983268	0.624667	0.723673	0.413008	0.0228374	0.0291667	0.007826	0.88035	0.910507	0.960253	0.0041472	2.73e-05	0.0002777	6.07e-05	0.560178	0.078401	0.114571	0.0053277	6.48e-05	2.74e-05	2.8e-06	0.289266	0.0368815	0.100263	0.20538	0.0056579	0.0102767	0.0045531	0.996655	0.777461	0.80493	0.610582	0.0629902	0.0847485	0.0117292	0.927156	0.980635	0.998874	0.373754	0.0175803	0.0233416	0.0051032	0.934196	0.921539	0.966627	0.159326
0.989457	0.872336	0.903317	0.259375	0.536788	0.935516	0.949208	0.823931	0.989151	0.99308	0.0595931	0.150501	0.898452	0.902194	0.851197	0.975271	0.980498	0.0615717	0.254943	0.887976	0.873672	0.514809	0.793316	0.757743	0.0035095	0.0370067	0.532453	0.596054	0.776936	0.958362	0.956442	0.0583476	0.249063	0.880845	0.834853	0.581258	0.302671	0.3137	0.825919	0.997012	0.355069	0.372847	0.916917	0.984626	0.980446	0.0754746	0.336806	0.966383	0.963434	0.977542
0.453969	0.979577	0.718305	0.835386	0.0368146	0.0075222	0.829494	0.375211	0.913587	0.52839	0.715613	0.0022525	0.0113416	0.755027	0.754725	0.145238	0.714271	0.380585	0.677763	0.712857	0.317568	0.982652	0.674899	0.983609	0.83183	0.0926867	0.141283	0.841851	0.926986	0.72917	0.975747	0.92384	0.136601	0.166978	0.901519	0.927473	0.406943	0.846547	0.552477	0.409391	0.455664	0.543424	0.91982	0.37929	0.840057	0.576492	0.344667	0.490107	0.663095	0.76313
0.259717	0.308146	0.639287	0.0350363	0.502053	0.780396	0.0755815	0.388813	0.328721	0.682341	0.0298571	0.448549	0.750609	0.148646	0.203249	0.133046	0.514106	0.0155535	0.442401	0.940539	0.0356065	0.0303495	0.0193564	0.0446921	0.00016	0.0385455	0.785534	0.0044148	0.152539	0.106573	0.325845	0.0122428	0.368907	0.956857	0.0171774	0.860448	0.781221	0.962596	0.161047	0.961761	0.320176	0.39439	0.207945	0.177108	0.436438	0.0094777	0.420426	0.911604	0.0852231	0.101275
0.267756	0.776514	0.755831	0.72595	0.906163	0.0991704	0.684691	0.22972	0.618707	0.58757	0.854772	0.759322	0.103744	0.61461	0.693397	0.966543	0.95891	0.441219	0.997111	0.391945	0.95154	0.956926	0.87623	0.910186	0.0532352	0.677801	0.762712	0.867094	0.753208	0.998044	0.976712	0.306617	0.939314	0.552733	0.999731	2.3e-05	0.0002154	0.00025	0.0073939	0.0007761	7e-07	2.72e-05	0.935913	0.600724	0.656378	0.0210332	0.494894	0.983098	0.663472	0.640071
0.481845	0.529855	0.977113	0.165504	0.439069	0.951982	0.905616	0.501124	0.455342	0.971718	0.157271	0.279704	0.971259	0.948154	0.987727	0.961332	0.824029	0.016191	0.961077	0.505255	0.427225	0.998807	0.982012	0.626627	0.0022865	0.909188	0.345544	0.371972	0.238478	0.285732	0.0333267	0.0001565	0.56928	0.0185049	0.0032571	0.942623	0.892043	0.871956	0.0175091	0.893228	0.65184	0.562726	0.138765	0.200736	0.0147072	9.6e-06	0.414337	0.0104978	0.0071348	0.908455
0.669616	0.200057	0.393409	0.0103196	0.796484	0.19663	0.803055	0.794168	0.887432	0.989888	0.211169	0.744102	0.958217	0.703248	0.988516	0.483956	0.795736	0.051471	0.999267	0.662999	0.978765	0.85134	0.861286	0.967087	0.107914	0.798457	0.932947	0.732892	0.963551	0.424564	0.650876	0.0453903	0.988475	0.649855	0.981935	0.929952	0.824798	0.944169	0.122529	0.952075	0.927835	0.798693	0.310381	0.0274946	0.0740609	0.0004236	0.487486	0.103172	0.5531	0.926326
0.173236	0.845081	0.808909	0.40121	0.384996	0.0260036	0.646947	0.0128122	0.146285	0.101381	0.995278	0.0105312	0.0017511	0.112343	0.994467	0.506497	0.721237	0.0078688	0.991784	0.824139	0.649573	0.886066	0.306484	0.3192	0.0003872	0.810256	0.938938	0.429385	0.990453	0.537598	0.648894	0.0111625	0.985233	0.766246	0.655702	0.905308	0.851945	0.908264	0.0222709	0.978429	0.480196	0.929537	0.230282	0.871247	0.774578	0.296239	0.43306	0.0902903	0.78614	0.686389
0.416332	0.293963	0.530339	0.0302665	0.882815	0.777099	0.588543	0.552733	0.318835	0.571943	0.0259186	0.89759	0.741623	0.725991	0.0814136	0.0184111	0.119446	0.0018947	0.532173	0.920886	0.141681	0.0250228	0.0063016	0.0089122	3.52e-05	0.119953	0.57272	0.0466354	0.651613	0.367478	0.604395	0.056865	0.972404	0.68224	0.766853	0.375153	0.173309	0.329987	0.005686	0.842885	0.957835	0.403118	0.684128	0.421974	0.636066	0.0379752	0.979973	0.683106	0.851954	0.0478862
0.988698	0.883779	0.851814	0.874194	0.992761	0.885324	0.971388	0.98782	0.910885	0.80344	0.919064	0.963645	0.85287	0.953959	0.689136	0.366955	0.973037	0.433592	0.852108	0.860533	0.735799	0.925606	0.754675	0.914576	0.699576	0.94343	0.979929	0.965169	0.550156	0.792389	0.193536	0.778944	0.62887	0.357468	0.392914	0.932172	0.99314	0.603715	0.995928	0.950798	0.717065	0.84763	9.3e-06	3.2e-06	0.0001853	3.3e-06	0.0001031	0.0002292	0.0001169	1.9e-06
0.176669	0.227351	0.261363	0.389244	0.505504	0.874635	0.0353797	0.114914	0.0749307	0.0815953	0.168808	0.6313	0.993298	0.0238197	0.010777	0.0060263	0.0213907	0.0419293	0.993121	0.757847	0.0009914	0.0015919	0.0009235	0.0003663	0.0006771	0.777974	0.197035	0.0001437	0.0005159	0.0003139	0.0006247	0.002919	0.780337	0.231689	1.45e-05	0.0014658	0.0009841	0.0015975	0.0010565	0.821422	0.154288	1.61e-05	0.0014106	0.0011464	0.0014222	0.0036519	0.92568	0.4609	0.0004485	0.0010468
0.018388	0.0805023	0.015333	0.763641	0.230492	0.826742	0.633594	0.950411	0.89107	0.971593	0.0016095	0.658016	0.0061153	0.0031332	0.951252	0.987907	0.816721	0.0137689	0.985233	0.0133826	0.0047327	0.962329	0.9892	0.795843	0.00174	0.870266	0.0050829	0.0049453	0.884892	0.757527	0.991729	0.001937	0.680561	0.0037824	0.0001997	0.986937	0.972402	0.869853	0.0036184	0.943885	0.0056511	0.0015184	0.0138911	0.0356445	0.0043545	0.797871	0.172867	0.917417	0.801386	0.0005113
0.0760116	0.301658	0.748318	0.227871	0.704825	0.307721	0.976809	0.0933715	0.201676	0.643957	0.142612	0.698032	0.319301	0.947701	0.0001842	0.0007002	0.0272771	0.0016798	0.782134	0.0022901	0.100483	0.0002438	0.0007556	0.0032551	8.47e-05	0.424116	0.0005592	0.0658732	0.630144	0.846305	0.938523	0.803706	0.210083	0.958528	0.508278	0.0340097	0.0900783	0.353915	0.0327091	0.990261	0.0896455	0.733739	0.0576615	0.182239	0.567943	0.116458	0.805087	0.371078	0.956306	0.0024473
0.939808	0.952559	0.961516	0.46832	0.80777	0.934036	0.65472	0.86365	0.659425	0.938587	0.132704	0.996487	0.624852	0.361078	0.854537	0.535914	0.893176	0.109135	0.993783	0.535208	0.215065	0.0008081	0.0001415	0.0002809	7e-07	0.00266	3.49e-05	3.49e-05	0.994525	0.86294	0.984639	0.354823	0.902079	0.891264	0.521072	0.0971496	0.03016	0.114377	0.000597	0.282453	0.0110633	0.0015361	0.85917	0.608603	0.872418	0.0956023	0.994705	0.647322	0.360303	0.980468
0.924705	0.0131213	0.187563	0.987175	0.569143	0.118358	0.351133	0.563717	0.0709317	0.552926	0.762183	0.880452	0.571215	0.837607	0.944893	0.0062926	0.24581	0.990491	0.743611	0.205079	0.450145	0.803162	0.027168	0.222948	0.904714	0.709197	0.276711	0.635793	0.648511	0.0356972	0.384173	0.822684	0.880946	0.515988	0.708484	0.928137	0.0234538	0.244973	0.978552	0.74219	0.214074	0.458889	0.534419	6.01e-05	0.0025521	0.30797	0.0604223	0.0098649	0.0329739	0.241063
0.366784	0.839936	0.769337	0.984867	0.889689	0.887359	0.860736	0.268193	0.650563	0.545239	0.891834	0.674928	0.737062	0.748787	0.816425	0.368306	0.63519	0.161047	0.469766	0.227569	0.265948	0.347734	0.740515	0.542108	0.928382	0.776738	0.791891	0.815508	0.11513	0.0185788	0.0448976	0.0072804	0.0502809	0.0185718	0.0060883	0.321033	0.0887641	0.156153	0.0095075	0.0824695	0.0195953	0.022242	0.485387	0.163429	0.256722	0.0341844	0.199761	0.137667	0.16277	0.337909
0.516398	0.688722	0.42957	0.094532	0.765824	0.0427662	0.952465	0.0013464	0.0007807	0.0001416	1.03e-05	0.104176	3.52e-05	0.0181112	0.138354	0.153849	0.0905022	0.0091816	0.998195	0.0043541	0.556511	0.0660446	0.0783161	0.0100705	0.0004466	0.852155	0.0006954	0.340102	0.356854	0.404901	0.181497	0.0398531	0.914962	0.0466001	0.827296	0.8662	0.883806	0.651645	0.160846	0.6312	0.16293	0.956427	0.748259	0.811513	0.503461	0.116939	0.654976	0.196212	0.984182	0.88016
0.93538	0.568939	0.472269	0.873342	0.8876	0.824658	0.861108	0.0452346	0.533632	0.713074	0.0158222	0.0149557	0.0221002	0.0349167	0.181483	0.912619	0.97765	0.137052	0.211203	0.0868531	0.109555	0.870593	0.697623	0.494658	0.712537	0.742347	0.684631	0.784751	0.934409	0.501573	0.382184	0.863073	0.899515	0.857748	0.861765	0.959236	0.602025	0.482415	0.853074	0.949803	0.864759	0.89352	0.0167515	0.442465	0.572645	0.0083082	0.0254228	0.0196817	0.0243108	0.0129536
0.624608	0.711032	0.667415	0.93922	0.743093	0.757942	0.994829	0.914036	0.937799	0.984919	0.353671	0.90446	0.80395	0.540396	0.926423	0.911637	0.967854	0.315043	0.961856	0.772392	0.419061	0.426081	0.442446	0.463404	0.0161545	0.378223	0.191684	0.0881473	0.111755	0.108887	0.17213	0.0094225	0.224685	0.0891494	0.0061036	0.879105	0.865275	0.914705	0.192908	0.925438	0.705129	0.313173	0.453162	0.460626	0.368403	0.968721	0.587325	0.656283	0.929601	0.959713
0.0147195	0.063454	0.110401	0.083173	0.0736197	0.0284857	0.0006624	0.98597	0.937594	0.91629	0.873821	0.986037	0.884704	0.594602	0.723611	0.541486	0.543008	0.456174	0.882171	0.472243	0.949812	0.0023396	0.0040954	0.0031003	0.0015891	0.001285	0.0017565	7.82e-05	5.8e-05	0.0001268	0.0004281	0.0007615	0.0004231	0.0005914	5e-07	0.047386	0.0789249	0.13008	0.0596163	0.0439213	0.0447469	0.0004055	0.715917	0.854155	0.907191	0.879759	0.732424	0.879399	0.201075	0.986646
0.813025	0.253956	0.532172	0.0422491	0.944079	0.506026	0.286436	0.59792	0.0781915	0.228264	0.0070776	0.715933	0.324824	0.178195	0.98473	0.373237	0.766286	0.0918394	0.998371	0.803483	0.526978	0.925471	0.309992	0.516463	0.0202946	0.982097	0.644182	0.444222	0.075788	0.0020172	0.0120459	0.0005367	0.263947	0.0350626	0.002431	0.90334	0.27138	0.522524	0.02372	0.989721	0.597884	0.291821	0.0986724	0.003185	0.0154945	0.0001746	0.290363	0.0566951	0.017121	0.989393
0.956472	0.231859	0.989872	0.0391395	0.827266	0.762381	0.497771	0.628946	0.0309543	0.842652	0.0024778	0.333138	0.959009	0.207018	0.92749	0.0829622	0.978508	0.0172846	0.821327	0.932212	0.374508	0.134828	0.0014723	0.153624	1.53e-05	0.0367249	0.376529	0.0124531	0.71198	0.662409	0.565955	0.264734	0.950896	0.317844	0.966874	0.943868	0.176756	0.985454	0.0123916	0.84426	0.908242	0.403208	0.904941	0.106727	0.968832	0.009296	0.751468	0.915871	0.481409	0.254731
0.200703	0.449853	0.589587	0.148595	0.838117	0.259158	0.114334	0.311019	0.466061	0.614699	0.144413	0.828556	0.39084	0.200327	0.53589	0.682776	0.848557	0.32696	0.993831	0.611292	0.293147	0.513838	0.684324	0.74346	0.19031	0.959094	0.528688	0.313121	0.100704	0.171779	0.261886	0.0563212	0.693305	0.196354	0.0257538	0.904709	0.958023	0.991175	0.651049	0.952452	0.939472	0.686715	0.144033	0.273222	0.366271	0.056426	0.77008	0.294792	0.116589	0.0235046
0.0054297	0.0020058	0.0148657	0.0017721	0.716414	0.340741	0.0393252	0.104176	0.0140726	0.0766641	0.0095016	0.983391	0.857475	0.315064	0.0629563	0.0063445	0.100086	0.0119788	0.995153	0.860005	0.223287	0.0967116	0.015413	0.0452376	0.0032305	0.984538	0.845224	0.282338	0.0019127	0.0001821	0.0022183	0.0005324	0.525744	0.239608	0.0054493	0.159665	0.0336482	0.146456	0.0110947	0.998589	0.931662	0.283374	0.0206194	0.0028002	0.0210714	0.0017687	0.902536	0.698673	0.166892	0.0203429
0.511529	0.836457	0.673762	0.937599	0.283465	0.809788	0.831438	0.834183	0.981791	0.908606	0.743824	0.405501	0.998979	0.994159	0.712018	0.403755	0.763787	0.0931166	0.994865	0.335604	0.325509	0.055912	0.016279	0.0269141	0.0002221	0.237611	0.0044199	0.0116525	0.711357	0.902365	0.714273	0.850966	0.438323	0.946687	0.943091	0.200334	0.0821178	0.199145	0.0033436	0.655823	0.0272349	0.0236839	0.71211	0.92406	0.720264	0.845787	0.391142	0.940492	0.959331	0.731015
0.692992	0.8556	0.999646	0.0545664	0.948253	0.920673	0.899216	0.280257	0.376329	0.759004	0.262066	0.802313	0.507942	0.530537	0.9921	0.955163	0.795742	0.0050974	0.722062	0.843079	0.868015	0.953695	0.905908	0.585241	0.0005556	0.445391	0.71394	0.802695	0.527079	0.626405	0.912725	0.106247	0.989593	0.817449	0.744927	0.557018	0.643954	0.901716	0.101717	0.994881	0.764942	0.725025	0.702876	0.817047	0.987586	0.0354243	0.970535	0.920983	0.923739	0.784781
0.339956	0.797518	0.262914	0.736442	0.146177	0.0066542	0.113323	0.707994	0.381242	0.956455	0.010744	0.955715	0.742828	0.970499	0.674183	0.254989	0.916086	0.0100044	0.999823	0.862765	0.928259	0.417957	0.138739	0.638499	0.0005282	0.897197	0.965267	0.773462	0.930381	0.627899	0.961299	0.0590799	0.838015	0.497214	0.897769	0.994831	0.857578	0.892191	0.0873874	0.749307	0.269618	0.789625	0.0783007	0.0159697	0.236581	0.0001064	0.624388	0.826134	0.414955	0.114357
0.526937	0.213792	0.645059	0.371751	0.739805	0.164742	0.557357	0.961468	0.635291	0.976063	0.0554957	0.998404	0.693157	0.210739	0.6606	0.16147	0.699355	0.357852	0.861169	0.235493	0.582173	0.689714	0.23801	0.617272	0.175247	0.752566	0.225402	0.533296	0.852509	0.91272	0.870292	0.0134901	0.846697	0.972421	0.0172326	0.909778	0.487528	0.873067	0.105852	0.985858	0.517477	0.262961	0.036533	0.003436	0.0370986	0.983788	0.128668	0.0145383	0.931065	0.846673
0.144204	0.0781726	0.157956	0.007823	0.713491	0.0134645	0.277751	0.40227	0.160132	0.282615	0.0141125	0.853805	0.0987439	0.595733	0.0411366	0.0060211	0.0415934	0.0011367	0.488548	0.0030435	0.0846756	0.0141947	0.002511	0.0024652	2.11e-05	0.111518	0.0003172	0.0294517	0.813537	0.490072	0.667189	0.130359	0.95307	0.397723	0.921444	0.938377	0.691567	0.82772	0.146584	0.954097	0.47229	0.984508	0.0560929	0.0132095	0.0314723	0.0006348	0.500882	0.0139899	0.192867	0.0253935
0.0007348	0.0344243	0.0977991	0.0329003	0.0543767	0.0002235	0.215277	0.160416	0.616152	0.854971	0.605411	0.387844	0.0934754	0.999122	0.856384	0.955198	0.875382	0.937109	0.999823	0.671618	0.414826	0.562946	0.966656	0.966622	0.957079	0.861796	0.31099	0.705878	0.394589	0.888337	0.995906	0.897225	0.841078	0.316851	0.767773	0.238328	0.703116	0.874333	0.62835	0.636857	0.0782188	0.9818	0.640994	0.997982	0.91384	0.998993	0.950272	0.547346	0.664353	0.695214
0.0649171	0.0711591	0.110196	0.757668	0.750413	0.326931	0.0340018	0.939829	0.997759	0.988438	0.233992	0.266181	0.547118	0.976656	0.607318	0.733607	0.747338	0.0469566	0.110662	0.134303	0.766842	0.989411	0.963758	0.989397	0.221331	0.380169	0.608188	0.931101	0.678729	0.79818	0.733887	0.0756906	0.182378	0.267933	0.840627	0.962085	0.999695	0.980267	0.199995	0.4257	0.550919	0.984779	0.972059	0.917072	0.940752	0.395991	0.61292	0.805375	0.889168	0.637178
0.351867	0.638241	0.603165	0.274078	0.827368	0.0196933	0.0526151	0.761249	0.911206	0.903335	0.605333	0.997642	0.182524	0.282167	0.999197	0.953952	0.982944	0.926817	0.918632	0.499767	0.605931	0.817792	0.682817	0.710405	0.915919	0.413716	0.809193	0.912399	0.764961	0.888567	0.835942	0.598395	0.998056	0.200338	0.167342	0.9824	0.914367	0.946327	0.954923	0.853777	0.586853	0.687522	0.416238	0.614206	0.527879	0.219453	0.866122	0.065558	0.0990692	0.725346
0.645717	0.849894	0.747153	0.845817	0.211964	0.281562	0.0028483	0.989286	0.93756	0.998531	0.909091	0.496803	0.836284	0.0645607	0.939756	0.977174	0.931925	0.986502	0.451757	0.630026	0.0087676	0.530081	0.687358	0.429458	0.621309	0.0558619	0.14915	0.0015081	0.0634372	0.105865	0.0607865	0.161342	0.0123127	0.02457	9.4e-06	0.502422	0.632816	0.46999	0.580667	0.0823232	0.133096	0.0003246	0.918419	0.823368	0.926683	0.734015	0.791693	0.966102	0.134795	0.998499
0.111209	0.355413	0.851519	0.0565027	0.543142	0.0269092	0.269417	0.85556	0.982127	0.798627	0.60845	0.0205863	0.619755	0.981895	0.677901	0.856932	0.966157	0.350963	0.162052	0.347799	0.844264	0.972441	0.953225	0.501028	0.735569	0.0089108	0.775281	0.944471	0.953851	0.804677	0.32784	0.917213	0.0142468	0.946668	0.791513	0.895997	0.702903	0.257208	0.99778	0.0034045	0.987397	0.642422	0.773047	0.940761	0.840599	0.419502	0.0800708	0.561579	0.947696	0.962034
0.70796	0.466663	0.584502	0.585551	0.742383	0.996231	0.987553	0.100202	0.975572	0.969946	0.893417	0.0535154	0.349505	0.360713	0.712906	0.0056447	0.0273659	0.0293039	0.873329	0.220161	0.265206	0.484977	0.735066	0.772256	0.814936	0.385588	0.833539	0.841243	0.885253	0.0312548	0.0558756	0.0923252	0.954655	0.524856	0.479357	0.982984	0.197875	0.256181	0.213395	0.990132	0.827548	0.86258	0.965204	0.159036	0.207546	0.232973	0.950397	0.847906	0.89335	0.979139
0.989509	0.681439	0.748483	0.767557	0.518125	0.770292	0.421449	0.624108	0.17609	0.206197	0.264888	0.889112	0.318951	0.125432	0.163876	0.0107303	0.0375077	0.0454322	0.954189	0.0362686	0.005848	0.125289	0.0114986	0.0064602	0.0072023	0.751259	0.0133202	0.0054644	0.744632	0.225988	0.27168	0.398138	0.866186	0.462199	0.0961776	0.0855067	0.0079881	0.0121389	0.006337	0.743334	0.007114	0.0008013	0.526236	0.110456	0.127917	0.163496	0.968057	0.296012	0.0945554	0.50143
0.0896391	0.97379	0.0715346	0.0650848	0.880479	0.000147	0.86622	0.137714	0.96525	0.0421822	0.043072	0.850974	0.0008375	0.892373	0.153013	0.99402	0.094061	0.0805132	0.934829	0.000314	0.934229	0.842238	0.464543	0.56448	0.551881	0.138957	0.0165819	0.601268	0.466053	0.767137	0.241979	0.301243	0.552445	0.0095978	0.885102	0.163897	0.966039	0.0701817	0.0342769	0.961993	0.0002263	0.898343	0.0093688	0.614197	0.0029638	0.002776	0.941456	6.04e-05	0.529074	0.955367
0.0102861	0.379808	0.985709	0.389645	0.90229	0.949633	0.785187	0.260457	0.922303	0.662948	0.0292869	0.73845	0.401314	0.264586	0.880416	0.78518	0.159594	0.0020904	0.333915	0.0361265	0.0125302	0.633747	0.0697782	0.000537	1.3e-06	0.0033898	0.0001372	0.0001943	0.915192	0.586465	0.0541137	0.0013095	0.219653	0.0349508	0.0031791	0.821727	0.856394	0.197231	0.001527	0.378809	0.0473753	0.0145259	0.656345	0.920303	0.195233	0.0022711	0.449094	0.144435	0.0659449	0.309441
0.923153	0.646143	0.936683	0.0264852	0.816456	0.485164	0.148508	0.682792	0.981303	0.824072	0.241778	0.170313	0.984629	0.0195346	0.967823	0.895849	0.985098	0.0875512	0.671778	0.865466	0.0398864	0.886144	0.51708	0.832804	0.0032026	0.857804	0.380906	0.250254	0.903911	0.512196	0.854606	0.0186016	0.875751	0.53908	0.134564	0.738276	0.972828	0.780158	0.237009	0.278238	0.979961	0.0044452	0.923566	0.922667	0.950148	0.0702004	0.535626	0.897793	0.0632714	0.590093
0.0730343	0.97084	0.967986	0.986649	0.99122	0.182253	0.59096	0.666736	0.602162	0.678598	0.440969	0.478014	0.0205679	0.940303	0.0696393	0.951904	0.956733	0.99072	0.993121	0.299399	0.570314	0.651862	0.65366	0.636622	0.375305	0.54614	0.0080759	0.958133	0.052775	0.88772	0.86428	0.962853	0.955416	0.400198	0.431479	0.0424789	0.785202	0.767585	0.83808	0.915742	0.578991	0.270697	0.746021	0.520094	0.542206	0.326172	0.549178	0.0185102	0.925406	0.633485
0.95596	0.814654	0.426205	0.475381	0.984421	0.745761	0.926278	0.824529	0.992227	0.81172	0.854484	0.784972	0.979599	0.885011	0.958784	0.736138	0.373856	0.406302	0.989287	0.738556	0.906836	0.70412	0.417339	0.0574236	0.0729862	0.715605	0.327743	0.644967	0.955932	0.746084	0.309722	0.451427	0.979942	0.79794	0.92439	0.957235	0.96247	0.663939	0.696747	0.979618	0.970034	0.966356	0.963047	0.945948	0.548391	0.629226	0.956623	0.947273	0.983686	0.9118
0.881214	0.993139	0.893007	0.822025	0.993733	0.940187	0.773147	0.140453	0.290548	0.620072	0.0701264	0.24903	0.363696	0.61756	0.935487	0.999958	0.919639	0.81972	0.999823	0.967365	0.846282	0.007629	0.0218954	0.0472634	0.0007663	0.0195902	0.0159107	0.0928549	0.926335	0.972693	0.783899	0.856344	0.979245	0.930909	0.734046	0.972412	0.962163	0.804169	0.88648	0.992325	0.914475	0.73449	0.111505	0.292157	0.577073	0.0636984	0.4037	0.449597	0.676142	0.0050708
0.0341332	0.316647	0.0009407	0.980791	0.546374	0.0622427	0.239851	0.202368	0.605456	0.0023538	0.868449	0.762363	0.319927	0.618583	0.029398	0.0019841	0.783242	5.9e-05	0.0044636	0.010339	0.0026924	0.0193505	0.0017982	0.453698	1.6e-06	0.0004994	0.0024277	0.0019093	0.334222	0.768094	0.0084648	0.675115	0.956937	0.552117	0.764711	0.190315	0.0345315	0.935932	0.0001575	0.0170696	0.0464117	0.010761	0.0109634	0.0010291	0.498846	4.4e-06	0.0011837	0.0118759	0.0028998	0.0115733
0.0308282	0.40407	0.109777	0.0377184	0.831258	0.0009434	0.0036715	0.212861	0.735436	0.290451	0.121915	0.998713	0.0226885	0.0443927	0.268565	0.82524	0.456647	0.202386	0.993831	0.018229	0.0318628	0.0265354	0.235245	0.0200834	0.0038149	0.650012	0.0003443	0.002261	0.309125	0.845413	0.404587	0.253535	0.951293	0.0527618	0.0312562	0.165056	0.627872	0.22493	0.0557511	0.989721	0.0045803	0.0069516	0.102098	0.596726	0.165847	0.0581877	0.966814	0.0152423	0.0240697	0.0830341
0.300676	0.787483	0.573114	0.220478	0.968103	0.199875	0.220754	0.693415	0.972203	0.865316	0.501023	0.709676	0.59202	0.60405	0.620308	0.930585	0.796994	0.390623	0.953145	0.473962	0.431482	0.479905	0.852746	0.545071	0.165466	0.913383	0.281282	0.343317	0.0977565	0.349149	0.161731	0.0535721	0.90599	0.0965497	0.0348881	0.130378	0.392132	0.195917	0.0256856	0.931971	0.0411079	0.032244	0.557626	0.921993	0.680337	0.30797	0.900587	0.521341	0.506535	0.684462
0.207626	0.35065	0.154702	0.0007278	0.982657	0.223048	0.989672	0.674273	0.745359	0.460859	2.17e-05	0.76993	0.712907	0.734481	0.478116	0.495977	0.306973	0.0001967	0.989287	0.498459	0.908757	0.888092	0.915969	0.629536	1.1e-06	0.561969	0.887895	0.495535	0.673651	0.700276	0.396239	9.43e-05	0.852636	0.7479	0.667409	0.390892	0.414558	0.187599	0.0002181	0.999163	0.328358	0.976454	0.936899	0.924357	0.96618	2e-07	0.276101	0.905935	0.190349	0.879019
0.651839	0.70807	0.727231	0.0053751	0.965238	0.921696	0.33163	0.991761	0.993935	0.993155	0.0326742	0.539889	0.502109	0.852256	0.624471	0.548334	0.63898	0.0023288	0.999304	0.989227	0.252649	0.0846311	0.0673653	0.0344415	5.1e-06	0.465159	0.44819	0.0188986	0.740202	0.690061	0.679904	0.0062865	0.956016	0.911157	0.34969	0.902107	0.856242	0.842581	0.0056591	0.954351	0.841869	0.539167	0.391594	0.373126	0.349421	0.0003469	0.948523	0.95626	0.214615	0.683346
0.437444	0.526741	0.53398	0.0348044	0.805444	0.0923196	0.37097	0.640787	0.641628	0.654019	0.0429256	0.861699	0.246486	0.589846	0.581424	0.51231	0.599247	0.0370637	0.927189	0.146661	0.439903	0.225355	0.195491	0.119498	0.0011386	0.425092	0.01832	0.159056	0.271135	0.237645	0.23373	0.0113946	0.667404	0.0821368	0.155389	0.83097	0.786744	0.770644	0.0658479	0.99226	0.319926	0.691619	0.556427	0.542487	0.498439	0.0223132	0.87145	0.233077	0.548986	0.796737
0.829576	0.0123249	0.286294	0.000147	0.928244	0.181214	0.989966	0.736198	0.18409	0.909703	0.0024261	0.259103	0.882976	0.530553	0.415692	0.0001949	0.0492205	7.5e-06	0.952824	0.0286398	0.658668	0.411262	0.0005741	0.015879	5e-07	0.83706	0.0187243	0.663985	0.801728	0.0037636	0.163533	0.0001247	0.965466	0.240394	0.963306	0.943078	0.0205127	0.342301	8.31e-05	0.959543	0.294731	0.985322	0.981432	0.0350344	0.523105	0.0002124	0.72794	0.630791	0.871879	0.852031
0.674497	0.999966	0.908436	0.580388	0.385122	0.746515	0.157065	0.618483	0.966259	0.958817	0.679061	0.19043	0.692549	0.164395	0.910721	0.951246	0.820365	0.428669	0.635371	0.928766	0.290134	0.968709	0.82149	0.481259	0.137665	0.639446	0.99925	0.504729	0.226155	0.653528	0.901109	0.95788	0.113306	0.345977	0.0099917	0.963651	0.872978	0.644256	0.232576	0.751481	0.985093	0.404528	0.191343	0.030596	0.0072667	0.0009133	0.717906	0.207629	0.820944	0.956734
0.389593	0.664967	0.539557	0.189132	0.482029	0.437607	0.244923	0.772908	0.911302	0.843914	0.446279	0.122311	0.823465	0.635042	0.770116	0.872892	0.80634	0.389689	0.323706	0.787768	0.520217	0.454361	0.621374	0.370522	0.0797379	0.406975	0.419441	0.274662	0.110686	0.184659	0.114174	0.033776	0.868891	0.187265	0.0307793	0.25276	0.365267	0.243458	0.0348206	0.856368	0.201592	0.0658773	0.131529	0.251039	0.14053	0.0250211	0.831602	0.24774	0.111273	0.1348
0.960021	0.842333	0.900937	0.407271	0.874295	0.568332	0.914571	0.20447	0.0314574	0.0401046	0.0028038	0.31635	0.558489	0.0989825	0.910457	0.450255	0.619993	0.135853	0.995885	0.949768	0.635178	0.0026869	0.0002027	8.87e-05	2.1e-06	0.0060071	0.0084091	0.000661	0.914192	0.518083	0.578989	0.182009	0.99665	0.894937	0.676681	0.998951	0.773174	0.81231	0.25492	0.982871	0.763631	0.892884	0.899171	0.936908	0.943257	0.496755	0.795884	0.545325	0.996603	0.991766
0.0789319	0.073125	0.173864	0.0024949	0.326373	0.81207	0.036583	0.0052015	0.602755	0.841008	0.0546728	0.0075071	0.180451	0.0022707	0.422341	0.0038073	0.0355513	0.0002382	0.79116	0.966695	0.188282	0.350797	0.0118261	0.0165247	3.52e-05	0.521517	0.986169	0.168397	0.034474	0.11471	0.260107	0.0070274	0.196233	0.651621	0.0054761	0.144575	0.0901272	0.194063	0.0010799	0.325111	0.850075	0.0226818	0.0103239	0.260635	0.452237	0.0082763	0.078941	0.493269	0.00862	0.0118898
0.792822	0.458553	0.307831	0.005047	0.958227	0.610989	0.420022	0.740149	0.993136	0.943807	0.0945372	0.52262	0.860766	0.986622	0.967431	0.884981	0.795742	0.0408504	0.93466	0.998349	0.908578	0.359499	0.0795594	0.0174338	2.84e-05	0.525984	0.142017	0.102981	0.990159	0.735412	0.550624	0.0230607	0.929206	0.952542	0.781536	0.841816	0.417967	0.258387	0.0015252	0.986454	0.632195	0.376493	0.803084	0.983676	0.877468	0.0646632	0.698346	0.915091	0.999164	0.864359
0.730031	0.646877	0.789188	0.0792427	0.732001	0.290478	0.0073421	0.966174	0.965214	0.997139	0.340197	0.991924	0.82182	0.0017864	0.753811	0.517607	0.748542	0.0539518	0.777797	0.287076	0.0092393	0.896019	0.770935	0.848666	0.0570982	0.80626	0.452373	0.004495	0.603838	0.771922	0.670635	0.797895	0.800481	0.938017	1.1e-05	0.961078	0.991686	0.977362	0.371444	0.998041	0.910273	0.0001754	0.0032142	0.0013501	0.0030718	1.52e-05	0.0071705	0.0012467	0.871651	0.0013456
0.824366	0.97468	0.980538	0.496799	0.923574	0.0036838	0.296455	0.410356	0.240303	0.254353	0.0068026	0.295703	0.485959	0.90945	0.102736	0.0324905	0.0786752	0.0013606	0.157692	0.888049	0.545785	0.637129	0.437404	0.362092	0.007587	0.52084	0.217937	0.998913	0.770102	0.556768	0.574197	0.0586121	0.786737	0.201547	0.923945	0.952057	0.820658	0.824917	0.092689	0.959472	0.0586205	0.814923	0.340853	0.194331	0.195339	0.0038164	0.393524	0.593047	0.906471	0.128636
0.0854864	0.0607321	0.228066	0.0197912	0.883102	0.743159	0.821918	0.488592	0.274187	0.650789	0.104545	0.383964	0.330455	0.445327	0.0189425	0.0038303	0.0645735	0.0028614	0.995929	0.998352	0.980451	0.0364032	0.0101311	0.0273591	0.0005802	0.986363	0.977949	0.992965	0.0466705	0.0127929	0.0760298	0.007172	0.977089	0.933239	0.959454	0.13622	0.0511483	0.188359	0.006728	0.977372	0.869127	0.919446	0.115146	0.0436853	0.182286	0.0102665	0.886532	0.789827	0.862666	0.115279
0.998697	0.939697	0.744163	0.912925	0.986767	0.990518	0.896452	0.451989	0.299087	0.953584	0.653207	0.468812	0.417584	0.317453	0.352339	0.171845	0.90329	0.5447	0.562399	0.294295	0.167715	0.323747	0.181516	0.804169	0.376087	0.3367	0.20309	0.172396	0.902808	0.755648	0.826802	0.992992	0.957152	0.903927	0.726938	0.963966	0.987876	0.586586	0.808281	0.984296	0.965396	0.985098	0.795991	0.629729	0.946622	0.905594	0.880156	0.792632	0.671021	0.235318
0.317524	0.280372	0.487062	0.0246611	0.798528	0.0435043	0.9145	0.605669	0.456111	0.694778	0.0438085	0.913271	0.196388	0.978763	0.581468	0.357421	0.675603	0.0439446	0.968159	0.123895	0.997568	0.226959	0.117919	0.16306	0.0014864	0.54235	0.0145894	0.793637	0.960127	0.854325	0.964125	0.293041	0.904484	0.618905	0.599051	0.700463	0.511277	0.697254	0.038105	0.986964	0.158522	0.981543	0.412143	0.266021	0.441465	0.0141025	0.860192	0.134664	0.966746	0.425145
0.79193	0.892512	0.170291	0.0159631	0.900292	0.250096	0.143726	0.572923	0.661627	0.315947	0.0328816	0.629118	0.586082	0.0843656	0.120374	0.134108	0.887122	0.322379	0.303401	0.993063	0.0027529	0.989254	0.972804	0.01331	0.0003235	0.952005	0.0588028	0.477808	0.0011968	0.0014392	0.591793	0.984623	0.0108024	0.313806	5.7e-06	0.122216	0.144517	0.914325	0.361069	0.199462	0.973576	0.0009791	0.733834	0.800825	0.169272	0.0118481	0.861653	0.503595	0.156211	0.975511
0.129786	0.0361561	0.0858128	0.218239	0.238753	0.0296517	0.0526155	0.421903	0.0956616	0.189142	0.459023	0.341671	0.194934	0.239698	0.867446	0.344662	0.643272	0.848883	0.908461	0.539659	0.554073	0.288875	0.0485016	0.0599701	0.189629	0.219718	0.0575315	0.112467	0.558771	0.141	0.271895	0.614839	0.645611	0.329997	0.237016	0.23703	0.0416109	0.0920678	0.16246	0.244768	0.040515	0.0412334	0.769201	0.300968	0.465284	0.762498	0.794157	0.539381	0.575965	0.789372
0.953693	0.311258	0.907542	0.298757	0.515634	0.302837	0.954426	0.446782	0.965251	0.705249	0.0070279	0.963645	0.978176	0.484784	0.931242	0.139416	0.835776	0.433683	0.464018	0.242608	0.89693	0.0829726	0.748693	0.106076	7.39e-05	0.518661	0.487855	0.0793845	0.930999	0.191383	0.797567	0.337156	0.509325	0.367127	0.927369	0.958281	0.576034	0.994393	0.0883542	0.843259	0.668883	0.946798	0.483395	0.956281	0.685219	0.006605	0.991554	0.998858	0.574073	0.486162
0.500357	0.0323709	0.930096	0.0019397	0.702821	0.470043	0.711149	0.971926	0.324106	0.803446	0.0282223	0.936862	0.97379	0.882635	0.388701	0.0042096	0.834085	0.0005462	0.629109	0.347799	0.561779	0.0688233	0.0005381	0.184079	2.5e-06	0.0786869	0.0306773	0.138764	0.884425	0.435573	0.556149	0.0777309	0.886771	0.903958	0.695385	0.936493	0.162052	0.956303	0.0054548	0.989721	0.914748	0.99229	0.996225	0.260635	0.784304	0.0171214	0.97784	0.996475	0.933156	0.180807
0.566053	0.498019	0.55592	0.027034	0.769138	0.738963	0.13186	0.759606	0.629988	0.695078	0.0350253	0.838436	0.625408	0.299798	0.982374	0.892181	0.933723	0.15275	0.999918	0.339476	0.523013	0.0228584	0.0088039	0.004367	1.18e-05	0.0300581	0.440815	0.0014243	0.0467958	0.0184504	0.0266854	0.0006264	0.176709	0.754848	0.0013571	0.129348	0.0641566	0.0791634	0.0003704	0.219616	0.8556	0.0033694	0.0665125	0.0336907	0.0382343	0.0002488	0.201532	0.847911	0.0114639	0.108758
0.0392069	0.0408506	0.11971	0.0234296	0.427544	0.0137232	0.080347	0.193727	0.0991988	0.242299	0.0538067	0.579102	0.111718	0.29659	0.0906076	0.0350301	0.198094	0.0376723	0.646876	0.0402279	0.134264	0.0166534	0.0066982	0.0105574	0.0007873	0.117955	0.0023827	0.0263408	0.0923031	0.0405797	0.130784	0.0383501	0.5926	0.0732928	0.100284	0.956202	0.860874	0.975337	0.708758	0.93738	0.855166	0.984279	0.269269	0.171505	0.354269	0.0904324	0.837087	0.233074	0.472168	0.0776935
0.825239	0.347054	0.525243	0.773043	0.94812	0.094931	0.871191	0.84481	0.856037	0.965776	0.223852	0.412479	0.639401	0.411732	0.189944	0.77281	0.724596	0.0131602	0.0746947	0.912242	0.0168784	0.109166	0.594087	0.362551	0.0009194	0.0126117	0.706878	0.0100723	0.612319	0.981848	0.962198	0.101792	0.348258	0.890334	0.108616	0.979962	0.55798	0.703673	0.548428	0.922459	0.263396	0.750608	0.344648	0.93049	0.810422	0.0199276	0.143358	0.998159	0.0932086	0.219202
0.0022821	0.290955	0.0052431	0.869591	0.140745	3.56e-05	0.0009148	0.123065	0.886261	0.0765704	0.759934	0.483267	0.0079826	0.0570349	0.857114	0.639883	0.821924	0.0967292	0.985233	0.184453	0.555607	0.382421	0.966656	0.224765	0.261717	0.858298	0.0166336	0.175526	0.281448	0.984772	0.22241	0.443582	0.870747	0.0368449	0.0817745	0.0065296	0.260272	0.0052544	0.820023	0.0904769	4.26e-05	0.000333	0.257928	0.995345	0.208888	0.41216	0.857241	0.0376514	0.172044	0.263288
0.726334	0.989349	0.992853	0.717902	0.998152	0.23861	0.988087	0.942245	0.630199	0.749784	0.20452	0.619638	0.0567778	0.639495	0.994006	0.802027	0.902717	0.382686	0.934829	0.0783017	0.789487	0.865324	0.950229	0.975429	0.517982	0.959335	0.164321	0.947595	0.716407	0.997941	0.968421	0.752092	0.98651	0.391263	0.995281	0.908573	0.953385	0.979813	0.571538	0.995324	0.19911	0.95355	0.991394	0.720408	0.772781	0.245854	0.8189	0.105398	0.766375	0.795546
0.840691	0.765609	0.972491	0.966053	0.727006	0.551431	0.61074	0.99173	0.923891	0.974416	0.835026	0.864662	0.837956	0.879385	0.973183	0.988027	0.922483	0.71092	0.993121	0.95324	0.959326	0.870934	0.968081	0.730731	0.436637	0.982007	0.994031	0.988229	0.854905	0.958362	0.721965	0.544622	0.988069	0.995691	0.988034	0.236982	0.129486	0.354835	0.429672	0.139243	0.042621	0.0453938	0.59163	0.787698	0.441465	0.215174	0.870603	0.856896	0.859806	0.547882
0.798685	0.0551988	0.122716	0.0044136	0.877143	0.522977	0.760434	0.724533	0.524732	0.744732	0.0872131	0.677902	0.907404	0.789391	0.945214	0.0427552	0.183666	0.0057765	0.982532	0.715976	0.890834	0.306437	0.0022876	0.002371	1.52e-05	0.299611	0.0751382	0.264347	0.971078	0.0892398	0.194027	0.0122741	0.989201	0.842783	0.951876	0.919707	0.397135	0.570848	0.0343861	0.950584	0.995075	0.92014	0.382133	0.0028836	0.0081844	0.0001054	0.539618	0.249531	0.441714	0.799388
0.803611	0.966524	0.993367	0.753861	0.821471	0.0611285	0.587653	0.903649	0.999347	0.984863	0.653035	0.860553	0.174111	0.7631	0.52183	0.277214	0.325404	0.0490551	0.734972	0.934177	0.721377	0.499788	0.306422	0.171094	0.0143969	0.529803	0.905962	0.719554	0.0864284	0.0310961	0.0277441	0.0044767	0.231235	0.827703	0.151768	0.672293	0.449393	0.382491	0.0473088	0.799597	0.877667	0.822861	0.665223	0.464365	0.37449	0.0638122	0.795695	0.823019	0.889927	0.683733
0.878756	0.980182	0.975761	0.58803	0.961577	0.880203	0.672829	0.945697	0.94077	0.997564	0.486699	0.992856	0.945394	0.648903	0.775422	0.430407	0.731249	0.0889367	0.795919	0.72281	0.116694	0.651118	0.367754	0.480782	0.0204621	0.513077	0.556429	0.101029	0.153253	0.0424498	0.109089	0.0060703	0.220049	0.19434	0.003343	0.609303	0.316858	0.490141	0.0235544	0.566275	0.50855	0.0401433	0.562827	0.285689	0.453891	0.0269474	0.563573	0.607524	0.108359	0.555078
0.0070523	0.0195726	0.0793653	0.284547	0.199409	0.0021118	0.0328462	0.0206171	0.0136709	0.0543257	0.268867	0.104807	0.0088822	0.0643534	0.166409	0.152222	0.523323	0.845444	0.791587	0.0768087	0.340543	0.0071497	0.0064534	0.0132115	0.0840566	0.0590777	0.000845	0.0207619	0.995262	0.998044	0.853891	0.451427	0.778901	0.935284	0.888759	0.0122542	0.0118247	0.0503747	0.137393	0.128914	0.001563	0.0115128	0.88037	0.896161	0.993604	0.662932	0.931878	0.773319	0.990963	0.960619
0.918658	0.998206	0.993367	0.699273	0.450343	0.0377974	0.458759	0.0398395	0.0586382	0.0556034	0.322165	0.0008819	0.0001512	0.0052227	0.868614	0.696125	0.79784	0.237548	0.953677	0.386081	0.941486	0.900458	0.976846	0.968089	0.713728	0.284037	0.0266182	0.444561	0.729923	0.56078	0.597881	0.178883	0.93321	0.496295	0.972152	0.713861	0.821844	0.810079	0.960317	0.188309	0.0071695	0.141565	0.594415	0.441568	0.457925	0.0705427	0.983813	0.664918	0.980796	0.763333
0.409929	0.943531	0.959598	0.362092	0.629872	0.490654	0.680517	0.782072	0.310229	0.310487	0.0030193	0.699152	0.686822	0.591096	0.997247	0.657517	0.737407	0.0272601	0.993783	0.962316	0.885025	0.772143	0.968081	0.961676	0.0709419	0.814685	0.79595	0.93155	0.788822	0.264677	0.270524	0.0055469	0.807557	0.724526	0.489975	0.982086	0.776083	0.771825	0.0251968	0.999955	0.994879	0.943398	0.0452845	0.363004	0.375214	0.898276	0.139446	0.125183	0.215948	0.0023622
0.521017	0.122335	0.215444	0.0155295	0.717042	0.905474	0.558072	0.579727	0.0944989	0.167247	0.008764	0.628226	0.911532	0.628408	0.0375433	0.0008187	0.0076791	0.0002315	0.133696	0.19929	0.909744	0.0469913	0.0017582	0.0015206	1.73e-05	0.0538908	0.134758	0.88433	0.807073	0.195237	0.322216	0.041123	0.91094	0.977108	0.274246	0.97331	0.703264	0.825065	0.173938	0.984795	0.659918	0.0513657	0.40021	0.039663	0.0776372	0.0025692	0.600584	0.834529	0.808834	0.0483877
0.0302163	0.109361	0.452918	0.345445	0.0792658	0.0359292	0.0463845	0.778573	0.698835	0.273076	0.272056	0.899405	0.68929	0.778272	0.42491	0.542268	0.957099	0.900761	0.41521	0.48688	0.428913	0.426394	0.305648	0.0337383	0.0277076	0.56467	0.235081	0.381403	0.186863	0.271677	0.722909	0.699884	0.216488	0.299286	0.161281	0.994102	0.970316	0.694428	0.641653	0.98323	0.982025	0.998073	0.665248	0.545975	0.14745	0.142851	0.870299	0.614787	0.688416	0.81103
0.0482999	0.00368	0.0037553	0.511143	0.205905	1.29e-05	0.175108	0.683685	0.111918	0.097263	0.948773	0.786365	0.0071068	0.91613	0.880108	0.160652	0.238743	0.872845	0.978232	0.0062497	0.983432	0.92185	0.701157	0.610644	0.246715	0.823997	0.0663093	0.712427	0.800479	0.147344	0.145423	0.868423	0.932264	0.0142954	0.972149	0.4528	0.0451122	0.0444755	0.914657	0.659082	0.0004735	0.652133	0.95238	0.331278	0.295388	0.654689	0.998361	0.0417902	0.96097	0.997297
0.948242	0.647776	0.389334	0.176755	0.868676	0.995691	0.701569	0.696518	0.911302	0.72092	0.442362	0.475812	0.793725	0.434178	0.620523	0.05077	0.031055	0.0080984	0.905871	0.439181	0.873238	0.813615	0.18207	0.0312884	0.0064514	0.924684	0.622745	0.982532	0.903293	0.254105	0.0981198	0.0496341	0.99777	0.832483	0.956666	0.957068	0.386997	0.177938	0.0380813	0.998589	0.875136	0.951732	0.969418	0.389902	0.14807	0.0508094	0.97411	0.911622	0.929564	0.888593
2.1e-06	2.5e-05	0.0002133	0.939946	0.588114	5.6e-06	0.0003549	0.0990553	0.133593	0.381491	0.0132938	0.138027	0.180451	0.647682	0.0168762	0.0258909	0.211946	0.0703073	0.555583	0.0428912	0.328557	0.0215484	0.0337942	0.0799931	0.0309079	0.409819	0.0228712	0.311012	0.993138	0.961624	0.743586	6.49e-05	0.0021357	0.931465	0.412588	0.0006129	0.0010483	0.0064736	0.679138	0.998041	0.0003968	0.0055143	0.32377	0.246955	0.0759963	0	7.4e-06	0.245046	0.0392365	0.869138
0.931929	0.946619	0.842846	0.767849	0.926915	0.429237	0.950189	0.554943	0.860699	0.985403	0.302867	0.470474	0.14583	0.812383	0.994727	0.848944	0.728442	0.908564	0.999304	0.703163	0.874104	0.989254	0.839763	0.58193	0.886854	0.991726	0.636087	0.864174	0.909949	0.642005	0.425183	0.977467	0.959895	0.84601	0.675969	0.370592	0.144711	0.0714473	0.502484	0.484139	0.807779	0.0951821	0.0178108	0.0917228	0.215902	0.0042186	0.0390849	0.0034258	0.117338	0.54214
0.0816738	0.109329	0.210849	0.0218758	0.943561	0.162259	0.893106	0.105655	0.0604809	0.125197	0.0089852	0.884605	0.201299	0.879277	0.302202	0.199349	0.478511	0.0649089	0.992356	0.488627	0.976448	0.0389763	0.0233407	0.0274954	0.0007783	0.716709	0.0467492	0.69804	0.315066	0.231205	0.392364	0.0769428	0.953375	0.5624	0.942439	0.378709	0.289288	0.447112	0.0428747	0.992325	0.491181	0.97435	0.450156	0.377399	0.541578	0.0896634	0.895968	0.711639	0.904571	0.0126984
0.750376	0.821609	0.643036	0.728875	0.201498	0.99999	0.980448	0.025159	0.342347	0.635322	0.387735	0.0001947	0.103011	0.146414	0.876877	0.130034	0.0947722	0.136269	0.870076	0.450526	0.400572	0.922009	0.260308	0.0685171	0.109956	0.569912	0.527108	0.566545	0.0266842	0.0004067	0.0001872	0.0009159	0.618557	0.0080248	0.0013411	0.726628	0.92203	0.763419	0.84116	0.121812	0.951398	0.968591	0.975146	0.345698	0.154815	0.241023	0.559819	0.750999	0.733597	0.995548
0.0362246	0.804216	0.671902	0.0049686	0.484372	0.989987	0.0298975	0.0116708	0.993547	0.964832	0.000211	0.0886422	0.748318	0.0089091	0.007866	0.980804	0.928828	0.0007744	0.267181	0.863598	0.0048853	0.0012824	0.801639	0.921287	4.8e-06	0.0186867	0.316513	0.0007241	0.0087547	0.978907	0.8726	0.000939	0.251375	0.844701	0.0023895	0.0490598	0.904442	0.775787	0.0009341	0.404576	0.966242	0.0097988	0.0073691	0.981353	0.876402	0.0002488	0.227471	0.862178	0.0121839	0.0018818
0.0838385	0.972111	0.8368	0.690398	0.883564	0.555599	0.625336	0.665325	0.631814	0.927322	0.112118	0.757605	0.941846	0.939946	0.724479	0.633357	0.934697	0.143256	0.920578	0.962064	0.941674	0.85068	0.0513398	0.116181	0.0005758	0.0985931	0.177087	0.23917	0.0879584	0.938841	0.710076	0.725781	0.881353	0.608846	0.567394	0.529458	0.851031	0.989803	0.221871	0.989215	0.971709	0.982125	0.997849	0.154349	0.399526	0.0077126	0.393524	0.585136	0.577945	0.994821
0.0011007	2.36e-05	0.0049862	0.0005939	0.784785	0.0119113	0.0380288	0.744465	0.0641328	0.841905	0.381665	0.0017931	0.971869	0.929239	0.0010465	3e-06	0.0043999	0.0004056	0.905004	0.0159318	0.0309385	0.0659712	0.0006234	0.0378379	0.0026339	0.151552	0.233714	0.440197	0.000577	2.1e-06	0.0010501	0.0002453	0.924811	0.0156386	0.0077842	0.756734	0.0700358	0.760888	0.268498	0.0084433	0.995958	0.969391	0.900936	0.118356	0.904278	0.508147	0.0018311	0.901213	0.8473	0.390948
0.867156	0.891736	0.625926	0.200582	0.667364	0.954595	0.825212	0.901159	0.93857	0.955787	0.58096	0.171201	0.795881	0.942531	0.66725	0.595678	0.333101	0.059422	0.968135	0.75582	0.562297	0.090383	0.0733272	0.0063905	0.0003035	0.721143	0.0825166	0.0706308	0.312944	0.270385	0.0816519	0.0168275	0.993685	0.482021	0.215107	0.717028	0.658008	0.32295	0.0412318	0.956005	0.785772	0.5778	0.925872	0.915066	0.574263	0.166011	0.657696	0.97978	0.912863	0.805604
0.0103548	0.815133	0.449236	0.905292	0.168421	0.0044006	2e-07	0.979395	0.122572	0.493521	0.0489252	0.837582	0.931301	0.0040851	0.725074	0.469125	0.926387	0.317387	0.9858	0.569923	7.6e-05	0.103461	0.996356	0.718271	0.918191	0.285241	0.0322293	4.3e-06	0.208464	0.882961	0.90946	0.74768	0.654059	0.18946	2.1e-06	0.376186	0.863108	0.97294	0.635262	0.785778	0.186383	4.6e-06	0.543599	0.0036771	0.0381996	0.0010458	0.334974	0.685488	0.0769243	0.944856
0.877844	0.472986	0.18861	0.130845	0.79929	0.405522	0.861795	0.0312376	0.624672	0.954173	0.938884	0.0073783	0.500304	0.03415	0.992323	0.16743	0.0704901	0.0425044	0.989611	0.220812	0.991703	0.99739	0.233473	0.0309926	0.0158351	0.920369	0.200426	0.997457	0.927716	0.331861	0.102995	0.0989974	0.865471	0.459304	0.913128	0.415988	0.957411	0.724674	0.586111	0.303233	0.9828	0.280828	0.335379	0.951952	0.638826	0.543132	0.302912	0.9742	0.41974	0.440841
0.800995	0.716399	0.0755326	0.955886	0.220373	0.445953	0.845673	0.960214	0.967159	0.0057815	0.850798	0.0189003	0.883055	0.944286	0.956364	0.998644	0.007321	0.787774	0.0374348	0.955062	0.902719	0.640375	0.821368	0.0002018	0.290048	0.00209	0.866786	0.578412	0.546425	0.342647	0.143145	0.768626	0.468033	0.288793	0.558041	0.941235	0.811996	0.0530261	0.998827	0.161545	0.64795	0.948363	0.0155932	0.0066659	0.934592	0.0429678	0.978676	0.0081142	0.0474701	0.0034574
1.23e-05	0.000633	0.0029251	0.199825	0.942777	0.921696	0.96601	0.113084	0.380222	0.671592	6.95e-05	0.0479137	0.0649266	0.0609796	0.583759	0.92244	0.997352	7.4e-06	0.0096323	0.001659	0.001322	0.0237067	0.125469	0.212467	0.0001291	0.201918	0.140757	0.169566	0.210779	0.580337	0.813934	8.15e-05	0.0535905	0.0256321	0.0048801	0.0308373	0.147227	0.310342	0.0005824	0.360659	0.198184	0.141975	0.831042	0.983551	0.845476	2e-07	0.0014582	0.0011397	0.0007557	0.908566
0.0317379	0.399702	0.038975	0.969692	0.247968	0.0918279	0.0885265	0.962141	0.737345	0.926879	0.0455047	0.904025	0.906278	0.968637	0.99961	0.64716	0.964716	0.0418316	0.955633	0.873337	0.929472	0.020318	0.186693	0.0034773	0.932242	0.0626066	0.0333862	0.0440679	0.0026313	0.0381737	0.0015215	0.705947	0.0463444	0.0212686	0.0032967	0.055124	0.332224	0.0298257	0.99509	0.197658	0.0817694	0.0483634	0.421827	0.939374	0.275806	0.406104	0.799615	0.750412	0.683591	0.937988
0.713909	0.928594	0.972491	0.186255	0.996838	0.913865	0.350162	0.347179	0.566982	0.697653	0.539451	0.733765	0.861266	0.819835	0.981368	0.974123	0.960861	0.0578478	0.946189	0.706195	0.138756	0.294608	0.491777	0.51698	0.515947	0.680596	0.784735	0.868367	0.495719	0.285195	0.236504	0.0018349	0.272925	0.108514	0.0017521	0.466224	0.272636	0.221455	0.0003572	0.174602	0.0335019	0.0010881	0.339873	0.192299	0.138332	0.0002141	0.146587	0.0677859	0.0038314	0.160984
0.232494	0.142764	0.0583136	0.019501	0.485492	0.38903	0.043598	0.93986	0.942189	0.812826	0.557509	0.0054513	0.799282	0.827815	0.292597	0.582503	0.894574	0.948376	0.0004047	0.124142	0.753412	0.400201	0.706123	0.903378	0.984611	0.0001665	0.14237	0.841492	0.594426	0.858792	0.999721	0.91104	0.0033583	0.428786	0.965767	0.943312	0.972905	0.843022	0.590842	0.0112576	0.783047	0.891534	0.974103	0.925801	0.692218	0.442611	0.0174098	0.874172	0.818855	0.996995
0.477491	0.792238	0.855025	0.209369	0.798528	0.629583	0.0550166	0.271299	0.961173	0.988438	0.0517019	0.956344	0.918295	0.0283181	0.341758	0.93997	0.968919	0.0950406	0.982807	0.893808	0.0176536	0.316699	0.944924	0.96261	0.0297665	0.934438	0.879462	0.0219231	0.0063329	0.428947	0.406253	0.0017276	0.581045	0.537959	5.28e-05	0.0723869	0.847394	0.822442	0.0043848	0.923223	0.874326	0.0006255	0.643267	0.677548	0.704087	0.213292	0.751488	0.644133	0.140014	0.404714
0.0009776	0.0067117	0.0278225	0.761487	0.312231	0.0028372	0.185915	0.912795	0.985964	0.951771	0.0334386	0.306158	0.975693	0.385122	0.856654	0.699177	0.536848	0.0033241	0.0993449	0.567149	0.0369065	0.843378	0.931643	0.977028	0.0299672	0.459188	0.964696	0.488351	0.617109	0.738524	0.933214	0.18107	0.77914	0.857487	0.647632	0.484707	0.606135	0.830446	0.291589	0.963593	0.654638	0.902419	0.584208	0.453321	0.21819	0.0003765	0.0325611	0.403341	0.0275606	0.628876
0.77323	0.847167	0.808813	0.608104	0.979813	0.984167	0.200424	0.925084	0.945614	0.93389	0.408669	0.863588	0.932688	0.156519	0.984197	0.977226	0.961581	0.373045	0.946189	0.918645	0.0771512	0.79231	0.791675	0.853412	0.0254646	0.351575	0.384552	0.0108507	0.119624	0.106477	0.175455	0.0027151	0.0637822	0.0507481	4.87e-05	0.956202	0.942895	0.979713	0.122242	0.746774	0.71333	0.0173775	0.735373	0.738154	0.808473	0.035506	0.424245	0.475313	0.01308	0.846934
0.691243	0.947589	0.110401	0.115141	0.990945	0.858856	0.986479	0.727985	0.942189	0.0764601	0.0903587	0.987036	0.875146	0.986587	0.996524	0.878427	0.470006	0.453691	0.887745	0.913884	0.685108	0.301081	0.568698	0.0036729	0.0032389	0.659433	0.370261	0.746764	0.963106	0.777825	0.398804	0.49863	0.770846	0.867977	0.54615	0.941235	0.983018	0.230455	0.182013	0.984744	0.994879	0.899023	0.555135	0.836798	0.0283475	0.0321254	0.935317	0.776954	0.95909	0.683346
0.271009	0.196375	0.235911	0.179454	0.891585	0.962245	0.632811	0.0664233	0.0163548	0.018841	0.013931	0.358779	0.718725	0.991837	0.0304892	0.0065719	0.0245345	0.0156	0.50516	0.68512	0.971005	0.497821	0.269593	0.218953	0.156878	0.952809	0.864357	0.545047	0.642958	0.854325	0.832317	0.857336	0.264593	0.0473804	0.0016813	0.957194	0.803911	0.827126	0.742807	0.890746	0.377148	0.0827373	0.0700713	0.0251555	0.0301911	0.0206317	0.62038	0.860115	0.973201	0.0245429
0.518223	0.412892	0.559545	0.0438085	0.586749	0.183785	0.135441	0.675569	0.483363	0.643594	0.0470641	0.583163	0.352952	0.266553	0.856002	0.60618	0.803662	0.102879	0.883756	0.47264	0.307962	0.138446	0.0541072	0.0513422	0.0004277	0.091868	0.0144357	0.0157259	0.264136	0.114143	0.195295	0.0099968	0.365802	0.113437	0.0230726	0.898114	0.975263	0.935932	0.582955	0.97078	0.994451	0.935763	0.767775	0.558278	0.660876	0.0556223	0.776366	0.491767	0.360661	0.871003
0.190622	0.89647	0.93283	0.972472	0.248502	0.731925	0.714048	0.0655506	0.946513	0.587338	0.821353	0.0235152	0.372764	0.393443	0.814613	0.362174	0.91383	0.590937	0.803982	0.945262	0.954956	0.89175	0.0342545	0.178252	0.0329049	0.953544	0.264239	0.394439	0.93567	0.0386814	0.298681	0.126069	0.997341	0.466675	0.406463	0.808857	0.448597	0.886892	0.551234	0.768316	0.954845	0.966069	0.976373	0.119498	0.531025	0.206878	0.936273	0.707669	0.764677	0.984685
0.988506	0.661961	0.916518	0.0457822	0.981497	0.640381	0.438886	0.658633	0.990722	0.926231	0.264841	0.539889	0.969407	0.943633	0.717148	0.152744	0.535989	0.0040617	0.892758	0.22185	0.0971515	0.49033	0.0931168	0.193596	0.000214	0.555831	0.0784886	0.0563224	0.726791	0.201838	0.484218	0.0067629	0.87346	0.340719	0.0972351	0.685244	0.193694	0.437428	0.001518	0.841588	0.170913	0.0627688	0.111124	0.0094238	0.0435539	4.45e-05	0.276101	0.0332828	0.0114843	0.972046
0.860835	0.916865	0.988382	0.302943	0.826393	0.894622	0.590785	0.380009	0.0758308	0.235644	0.945792	0.463352	0.326363	0.0326604	0.666672	0.161943	0.542797	0.966145	0.883204	0.567149	0.0447978	0.799727	0.338669	0.57305	0.844942	0.871785	0.685106	0.122217	0.866138	0.89861	0.969796	0.279853	0.843057	0.910476	0.599863	0.994655	0.722627	0.923395	0.505035	0.995677	0.978718	0.32429	0.983594	0.657798	0.89083	0.522243	0.984405	0.966954	0.416111	0.923058
0.770095	0.842992	0.595141	0.0099679	0.780462	0.0790061	0.0954878	0.190737	0.187274	0.995673	0.139585	0.112371	0.71952	0.717221	0.991549	0.982794	0.233828	0.001021	0.999304	0.0154356	0.013005	0.274161	0.258779	0.0011126	6e-07	0.305933	5.36e-05	0.0002121	0.770304	0.749877	0.0404638	0.0002684	0.889548	0.0070955	0.0011627	0.98427	0.976548	0.212765	0.000449	0.999163	0.0132211	0.0093169	0.967514	0.977406	0.257269	0.0008528	0.949344	0.070386	0.0598856	0.660738
0.193729	0.876529	0.40026	0.0244981	0.999473	0.226386	0.135487	0.306914	0.825124	0.400156	0.0192023	0.975318	0.359899	0.23309	0.27041	0.869189	0.441268	0.0236918	0.999304	0.310836	0.147125	0.0371178	0.908959	0.0261779	0.0002143	0.644292	0.022658	0.0177631	0.30328	0.755198	0.379669	0.0326185	0.974977	0.421142	0.145661	0.0318429	0.847576	0.0498905	0.0004074	0.692593	0.0164911	0.0044833	0.929708	0.171201	0.95789	0.286517	0.524401	0.964252	0.85916	0.0637216
0.92256	0.993272	0.815861	0.935357	0.363463	0.0848525	0.881818	0.906361	0.979762	0.77629	0.92553	0.212733	0.133974	0.888082	0.986935	0.931141	0.958287	0.968449	0.676445	0.278398	0.996969	0.604024	0.476042	0.841668	0.47078	0.923752	0.752815	0.658038	0.403588	0.271768	0.685535	0.420872	0.996208	0.912803	0.411643	0.737162	0.589561	0.910444	0.615857	0.966816	0.74943	0.725253	0.0052629	0.003035	0.0288191	0.004713	0.326559	0.452382	0.0202337	0.0025076
0.957812	0.948294	0.797549	0.356185	0.653649	0.96397	0.701152	0.804311	0.972345	0.952758	0.144413	0.309231	0.923911	0.538443	0.981913	0.829629	0.644735	0.552966	0.912212	0.871762	0.909104	0.660618	0.404979	0.113761	0.89342	0.986491	0.370781	0.914508	0.496705	0.242984	0.0975362	0.964119	0.957152	0.364403	0.80502	0.592173	0.324857	0.149111	0.969163	0.986964	0.297635	0.842527	0.65836	0.399063	0.16129	0.878083	0.995856	0.526505	0.943778	0.984749
0.581491	0.344255	0.869258	0.98069	0.762837	0.0023598	0.363506	0.374602	0.73736	0.233957	0.060178	0.263927	0.694643	0.622305	0.0129562	0.0667503	0.0129442	0.0020052	0.0324638	0.845998	0.0418091	0.0393551	0.153365	0.0070358	0.0006314	0.021683	0.896076	0.0967376	0.862851	0.969567	0.700457	0.418343	0.864716	0.240568	0.985339	0.853374	0.99499	0.686302	0.275375	0.864284	0.253307	0.955551	0.247994	0.625524	0.140003	0.029379	0.306999	0.829919	0.564688	0.193703
0.0002803	0.828079	0.0011622	0.970579	0.740976	0.0004159	0.566745	0.0003733	0.949492	0.0001182	0.856973	0.423961	0.0006614	0.4254	0.856288	0.0002334	0.862461	0.0085714	0.107512	0.89808	0.0556539	0.0001527	0.987801	3.18e-05	0.726478	0.354867	5.51e-05	0.312525	0.749328	0.0005008	0.716404	0.0110262	0.137022	0.867897	0.0461283	0.0056365	0.604082	0.0060344	0.90883	0.973427	0.0029149	0.873017	0.575461	0.0013956	0.550513	0.0134227	0.202143	0.73121	0.227532	0.868477
0.48398	0.726546	0.913837	0.416869	0.627051	0.312498	0.953152	0.271238	0.931095	0.995566	0.716459	0.232172	0.694643	0.772571	0.652605	0.651174	0.900606	0.375705	0.789323	0.3414	0.984735	0.894188	0.0540791	0.083641	0.0039459	0.875783	0.0057154	0.416797	0.81896	0.349237	0.588723	0.178518	0.88082	0.195748	0.909365	0.880228	0.452903	0.6733	0.135305	0.934377	0.139094	0.937559	0.583834	0.656791	0.840144	0.314451	0.688894	0.427345	0.981861	0.216019
0.454342	0.869914	0.988146	0.134709	0.931517	0.999845	0.97385	0.20469	0.508705	0.88643	0.382784	0.572664	0.762043	0.748079	0.977273	0.924272	0.710264	0.013367	0.936459	0.648842	0.712649	0.862631	0.986735	0.750642	0.0080632	0.923769	0.760241	0.857802	0.774452	0.987146	0.813166	0.0433291	0.977618	0.879022	0.898664	0.46903	0.181572	0.0541782	6.55e-05	0.158969	0.0241603	0.0317056	0.966385	0.743167	0.361409	0.0018129	0.702261	0.47217	0.559271	0.470742
0.606717	0.389278	0.942272	0.626755	0.998264	0.465633	0.226591	0.990404	0.0584142	0.912643	0.167198	0.640827	0.942576	0.754121	0.405795	0.000376	0.223035	0.0059159	0.132039	0.478528	0.802334	0.269839	0.786493	0.49731	0.944334	0.741637	0.114977	0.056518	0.261466	0.693663	0.566737	0.926368	0.849035	0.233616	0.0340119	0.287568	0.831026	0.566723	0.966425	0.854742	0.122175	0.0274996	0.530525	0.0014376	0.24491	0.0060046	0.19024	0.677083	0.92818	0.174147
0.850584	0.935886	0.97468	0.896107	0.994253	0.684399	0.601822	0.964055	0.993935	0.911742	0.79059	0.934665	0.865362	0.819336	0.731962	0.63042	0.41904	0.247902	0.628977	0.835266	0.906927	0.161192	0.194493	0.39313	0.446084	0.298951	0.0423757	0.0538774	0.713136	0.761742	0.970445	0.988035	0.936002	0.5793	0.37877	0.984191	0.958025	0.782313	0.599921	0.94704	0.972261	0.932434	0.825152	0.777279	0.451786	0.305243	0.691208	0.929466	0.98052	0.719649
0.551311	0.0212198	0.190098	0.0021433	0.94703	0.0051412	0.475819	0.613569	0.677873	0.998521	0.200302	0.205597	0.608976	0.724642	0.786303	0.0154978	0.295992	0.0030228	0.998756	0.015359	0.652252	0.638463	0.0157002	0.0968335	0.0002375	0.938284	0.0051815	0.548066	0.158166	0.0006816	0.0161721	0.0002013	0.648769	0.0018262	0.0791234	0.86858	0.0616737	0.348651	0.002507	0.997978	0.0224631	0.75	0.980363	0.192792	0.678171	0.019201	0.777941	0.233313	0.994328	0.870198
0.974919	0.188103	0.997677	0.155032	0.992318	0.476592	0.817344	0.892393	0.262275	0.970445	0.220735	0.909066	0.396798	0.737498	0.593039	0.0033384	0.599192	0.007515	0.705781	0.975837	0.788637	0.588193	0.0079569	0.452626	0.0016225	0.525507	0.973455	0.803173	0.955728	0.0595293	0.91731	0.0754174	0.960048	0.749432	0.946407	0.979962	0.213335	0.99759	0.116527	0.998041	0.534605	0.857222	0.970285	0.073877	0.935867	0.0537447	0.968588	0.74863	0.959267	0.642879
0.0751193	0.193792	0.60193	0.105403	0.994253	0.187878	0.006759	0.100835	0.127553	0.499503	0.061119	0.964943	0.229686	0.0115456	0.367758	0.442531	0.915135	0.333418	0.939125	0.622326	0.035004	0.0786022	0.109917	0.349757	0.022523	0.943969	0.127103	0.005184	0.16804	0.223907	0.649879	0.171524	0.965123	0.427491	0.007084	0.589977	0.661012	0.955968	0.417819	0.829042	0.79008	0.060673	0.0391463	0.0708355	0.336223	0.0291968	0.943249	0.199142	0.0057432	0.150801
0.988903	0.427039	0.8355	0.148178	0.745489	0.998875	0.976209	0.457993	0.0285237	0.163748	0.004449	0.898417	0.472576	0.465869	0.866416	0.110863	0.566186	0.0398394	0.986793	0.846146	0.795509	0.0013782	1.61e-05	4.63e-05	3e-07	0.0144973	0.0003852	0.001129	0.278062	0.0093944	0.0773036	0.0034728	0.850604	0.351941	0.199073	0.810523	0.144212	0.451765	0.0165466	0.996595	0.793377	0.726661	0.525516	0.0348971	0.191846	0.004624	0.965328	0.608969	0.577539	0.0219245
1.47e-05	3.6e-05	9.39e-05	4.8e-06	0.689048	0.608592	0.793416	0.794431	0.907619	0.890936	0.873508	9.53e-05	0.0001956	0.0001269	0.0004232	0.0001671	0.0015715	5.03e-05	0.999304	0.987092	0.917711	0.746112	0.850223	0.75253	0.913497	7.82e-05	1.38e-05	3.77e-05	0.0005498	0.0002522	0.0007429	7.62e-05	0.988069	0.995458	0.916965	0.0017254	0.0009125	0.0020463	2.44e-05	0.998041	0.995958	0.940316	0.0004983	0.0003122	0.0005925	1.34e-05	0.998361	0.977323	0.920866	9.64e-05
0.028744	0.304611	0.282494	0.800343	0.458706	0.0723978	0.199608	0.0156385	0.08833	0.0696867	0.983266	0.124827	0.0419793	0.104412	0.369516	0.832501	0.845127	0.283127	0.973795	0.601013	0.78174	0.752091	0.992965	0.988544	0.0255349	0.931512	0.899669	0.997457	0.958746	0.782377	0.836958	0.0167451	0.772081	0.946596	0.806252	0.164287	0.535305	0.481117	0.556172	0.757916	0.234677	0.396569	0.15534	0.605947	0.528893	0.412807	0.796373	0.435745	0.626314	0.39998
0.50064	0.983302	0.399042	0.687581	0.246442	0.387887	0.367557	0.712673	0.962155	0.520284	0.528221	0.23259	0.626681	0.309545	0.892417	0.914285	0.722869	0.411432	0.558095	0.784583	0.154463	0.980962	0.71006	0.841865	0.0986125	0.627561	0.930758	0.0693515	0.210807	0.0185037	0.44578	0.0024947	0.773485	0.319872	9.42e-05	0.911297	0.407215	0.995919	0.0350646	0.98033	0.932027	0.0071016	0.907203	0.390433	0.990375	0.0422604	0.919528	0.947103	0.0280445	0.949855
0.595799	0.0001564	0.0006751	5.14e-05	0.750413	0.0002762	0.456741	0.760956	0.0139193	0.0382794	0.0028082	0.697916	0.094366	0.890536	0.820269	6e-05	0.0012632	7.31e-05	0.933705	0.0007923	0.629261	0.425071	2.79e-05	2.85e-05	7e-07	0.446995	5.93e-05	0.28837	0.719149	0.0133584	0.0450643	0.0065452	0.769751	0.123133	0.828893	0.834333	0.025155	0.0677781	0.0024101	0.867432	0.0595114	0.903724	0.955044	0.0025557	0.0086575	0.0004406	0.946569	0.0417266	0.998162	0.997196
0.125332	0.0039162	0.995049	0.142991	0.863181	0.863278	0.996158	0.261188	0.0010561	0.98313	0.0697216	0.902432	0.7842	0.961789	0.960876	3.8e-06	0.421033	0.0023725	0.781938	0.11036	0.284924	0.65499	0.0001445	0.657009	0.0033544	0.901887	0.321949	0.672326	0.884453	1.25e-05	0.350442	0.0037617	0.75511	0.19305	0.275589	0.390986	0.0017481	0.944918	0.0412065	0.992969	0.755587	0.937221	0.0577779	0.005417	0.896005	0.21212	0.73168	0.992865	0.926973	0.808309
0.581159	0.658895	0.985948	0.426538	0.839334	0.597051	0.530968	0.892768	0.309224	0.93102	0.147265	0.467368	0.349768	0.316248	0.986623	0.165597	0.861479	0.105843	0.536125	0.210766	0.154463	0.920725	0.296496	0.877068	0.0749715	0.470197	0.250871	0.268991	0.960695	0.175689	0.773301	0.110747	0.513497	0.279877	0.122931	0.432118	0.888341	0.850341	0.667718	0.99661	0.921879	0.861435	0.247363	0.935899	0.733923	0.744088	0.995531	0.956745	0.928468	0.68196
0.0043234	0.0024298	0.835626	0.00062	0.987329	0.0003879	0.0013595	0.106842	0.0212017	0.977648	0.0042635	0.568578	0.0236225	0.0410664	0.0026631	0.0003079	0.78019	0.0002741	0.998195	0.0002946	0.0005756	0.0234759	0.004349	0.915239	0.0001629	0.885303	0.001114	0.0053032	0.035215	0.0062991	0.976695	0.0031725	0.84286	0.0113897	0.0039549	0.0092209	0.0017481	0.731827	0.0001458	0.998041	0.0003622	0.0003932	0.118196	0.0320025	0.894313	0.0057542	0.585866	0.049845	0.0678964	0.0131573
0.254048	0.585444	0.526438	0.451064	0.528814	0.3211	0.0205512	0.651724	0.457345	0.600731	0.544186	0.490127	0.537103	0.94307	0.297118	0.115617	0.283104	0.215581	0.323597	0.182595	0.907302	0.855129	0.682881	0.738531	0.685125	0.725303	0.70745	0.810437	0.999562	0.892759	0.948805	0.949282	0.961934	0.964141	0.428508	0.381843	0.58177	0.493157	0.37556	0.579388	0.372007	0.0127861	0.890752	0.713603	0.790436	0.753265	0.841162	0.8239	0.807818	0.501171
0.933821	0.937759	0.299202	0.0039849	0.863181	0.984671	0.975043	0.187907	0.456419	0.990704	0.15847	0.073803	0.297631	0.263526	0.948114	0.664481	0.0989549	0.000546	0.998868	0.790493	0.873484	0.518109	0.21924	0.0030564	3.3e-06	0.668923	0.238064	0.43132	0.585963	0.875706	0.620102	0.0261676	0.547292	0.782174	0.62401	0.898114	0.60785	0.0730019	0.0001692	0.992415	0.707715	0.802936	0.724178	0.397378	0.0173339	3.87e-05	0.911655	0.590759	0.707452	0.917821
0.0208746	0.0312101	0.034956	0.350265	0.464289	0.0149305	0.0216403	0.959266	0.927887	0.952439	0.663878	0.570085	0.954056	0.943456	0.0830051	0.0445571	0.0962069	0.588446	0.799269	0.071813	0.0601575	0.0625198	0.037998	0.0188637	0.324023	0.476982	0.0270026	0.04643	0.790912	0.690741	0.685947	0.875968	0.891055	0.803281	0.710228	0.0189399	0.0113463	0.0135135	0.122726	0.290652	0.0055177	0.0037765	0.929278	0.975954	0.970223	0.317504	0.425549	0.92812	0.961112	0.925951
0.340677	0.478638	0.204739	0.626755	0.786186	0.0884682	0.278173	0.374956	0.400877	0.132976	0.669451	0.676997	0.137151	0.327584	0.893805	0.882086	0.645958	0.222786	0.998868	0.519436	0.771955	0.985097	0.992821	0.781821	0.0316181	0.846671	0.736522	0.946941	0.885098	0.872041	0.957063	0.0259366	0.706086	0.963496	0.937814	0.0081396	0.0082457	0.0020463	0.579632	0.0485361	0.0003466	0.0010881	0.919917	0.920069	0.951649	0.0156176	0.716268	0.955305	0.969474	0.984195
0.0945777	0.463608	0.0821242	0.0188205	0.615534	0.0217803	0.158421	0.163374	0.459705	0.0591342	0.0122205	0.538745	0.0595891	0.243715	0.741499	0.969876	0.570622	0.220712	0.999734	0.408071	0.778956	0.112048	0.365599	0.0208971	0.002438	0.46067	0.0148704	0.148508	0.0193625	0.0956611	0.0074619	0.0026149	0.311454	0.0098779	0.0170319	0.999731	0.829175	0.916017	0.625405	0.819967	0.895398	0.973195	0.0379791	0.206713	0.0145673	0.002174	0.422099	0.0243957	0.111273	0.12565
0.453067	0.257978	0.281313	0.160311	0.621777	0.182168	0.405879	0.758023	0.455183	0.478745	0.313572	0.772931	0.488455	0.729983	0.940221	0.621915	0.720576	0.50483	0.979569	0.678584	0.867001	0.747239	0.411353	0.328124	0.175074	0.746488	0.369422	0.67682	0.810916	0.461544	0.474888	0.383585	0.887799	0.580378	0.724051	0.967309	0.928101	0.924226	0.808374	0.989215	0.955949	0.981597	0.974116	0.897888	0.877468	0.749782	0.972351	0.923929	0.997292	0.723297
0.945101	0.950082	0.759405	0.821057	0.661304	0.567271	0.817093	0.41634	0.194997	0.0511819	0.0892499	0.835602	0.0521409	0.623336	0.935667	0.6842	0.436994	0.508317	0.973795	0.274431	0.98263	0.344228	0.139383	0.0178871	0.0273409	0.769317	0.012556	0.510681	0.0299603	0.0066184	0.001752	0.0055142	0.352516	0.0024311	0.0429992	0.170212	0.0601202	0.016462	0.0117756	0.636857	0.0035255	0.185198	0.0530459	0.0155849	0.0026322	0.0048041	0.451466	0.005411	0.194757	0.0617955
0.0569109	0.286133	0.941088	0.946237	0.158987	0.787333	0.0166556	0.0720373	0.188728	0.976228	0.988931	0.0420654	0.877476	0.023369	0.005682	0.024226	0.929425	0.816504	0.0205052	0.945673	0.0010429	0.0040768	0.0157002	0.701325	0.534464	0.0026217	0.763025	0.0007183	0.0324142	0.0064927	1.47e-05	7.77e-05	0.109287	1.84e-05	0.0886977	0.108391	0.272481	0.943486	0.966019	0.120909	0.878012	0.0090249	0.174468	0.0567834	8.16e-05	0.0001204	0.319635	0.0001493	0.55689	0.748451
0.267153	0.528487	0.697599	0.31853	0.779804	0.0342734	0.522645	0.205924	0.31375	0.468804	0.154784	0.521414	0.036581	0.426217	0.817515	0.904047	0.973922	0.741425	0.999849	0.289703	0.935092	0.848705	0.940824	0.989108	0.766303	0.960908	0.310935	0.97505	0.995262	0.92666	0.841285	0.989177	0.821704	0.739849	0.865291	0.639983	0.750942	0.855425	0.476851	0.978795	0.127709	0.806966	0.473035	0.651495	0.764138	0.397683	0.91021	0.166287	0.783312	0.260005
0.117348	0.0634361	0.010385	0.201348	0.0938665	0.0038928	0.506169	0.516296	0.241786	0.0449134	0.566168	0.156014	0.0815261	0.922678	0.569906	0.216821	0.0736306	0.588433	0.318335	0.0574926	0.928031	0.584454	0.871798	0.953778	0.421268	0.897054	0.990314	0.173444	0.786906	0.980988	0.767211	0.761291	0.994201	0.88108	0.26806	0.862079	0.568138	0.205856	0.816854	0.569702	0.179338	0.969207	0.398014	0.751725	0.997869	0.331494	0.859841	0.959178	0.140121	0.874825
0.527828	0.924295	0.39787	0.914055	0.862155	0.311217	0.919314	0.989271	0.830422	0.896718	0.423551	0.874341	0.895355	0.487829	0.418915	0.793852	0.248343	0.999112	0.835122	0.213764	0.992525	0.657857	0.941957	0.298272	0.876621	0.86531	0.367171	0.910382	0.656456	0.94094	0.363928	0.867179	0.923208	0.502486	0.876619	0.636582	0.910886	0.351966	0.931896	0.923337	0.339414	0.960754	0.998445	0.80453	0.870709	0.34168	0.909225	0.934656	0.492918	0.919003
0.256797	0.856801	0.911986	0.0136358	0.961052	0.650581	0.0713683	0.807868	0.92532	0.937419	0.0879281	0.500214	0.970855	0.48095	0.296798	0.828711	0.904756	0.0092712	0.995943	0.687874	0.0566631	0.0025962	0.0325846	0.0213568	2.1e-06	0.176821	0.0068714	0.0003116	0.0210835	0.189129	0.240658	0.0005787	0.729175	0.166428	0.0012044	0.266538	0.742145	0.787869	0.0026837	0.998589	0.560782	0.0265963	0.814632	0.943982	0.905124	0.0665125	0.657418	0.985544	0.497842	0.996611
0.876856	0.719795	0.958834	0.284777	0.805475	0.895756	0.0903093	0.187095	0.0567884	0.559693	0.0061206	0.0747761	0.513442	0.0042643	0.898904	0.616275	0.98303	0.226944	0.855767	0.961557	0.0624988	0.425067	0.189851	0.786596	0.0109918	0.239609	0.770974	0.0096112	0.676463	0.374746	0.960483	0.115849	0.631031	0.977108	0.0161795	0.916989	0.996924	0.589852	0.711275	0.996152	0.468899	0.441447	0.550774	0.285042	0.900454	0.0445288	0.48855	0.922243	0.0300889	0.197395
0.242634	0.548501	0.987197	0.110611	0.881454	0.204928	0.168646	0.184652	0.325896	0.932879	0.1798	0.669455	0.166625	0.128578	0.956626	0.995785	0.662944	0.004559	0.899307	0.925953	0.841039	0.965243	0.970943	0.408014	0.0004702	0.671246	0.944306	0.889305	0.435398	0.632529	0.957298	0.0545018	0.967471	0.459958	0.239616	0.770015	0.892196	0.854982	0.0109598	0.993471	0.692294	0.534713	0.573133	0.788579	0.906096	0.0184281	0.999489	0.604502	0.502647	0.70199
0.982823	0.90803	0.966421	0.283989	0.944111	0.779441	0.98185	0.967506	0.92011	0.98222	0.286693	0.950729	0.837843	0.998218	0.997247	0.870647	0.955382	0.23403	0.973795	0.784583	0.961366	0.962422	0.934256	0.97691	0.207935	0.963948	0.845579	0.99418	0.652863	0.340975	0.470107	0.036181	0.584553	0.326973	0.506214	0.978023	0.934175	0.977926	0.259264	0.995254	0.883258	0.999365	0.118635	0.0371256	0.0635359	0.0007262	0.112216	0.0468053	0.147406	0.868795
7e-07	8.5e-06	1.47e-05	0.185001	0.171018	7e-07	0.370645	0.615013	0.722282	0.783743	0.0194085	0.0453884	0.642745	0.0099956	0.876803	0.905023	0.938099	0.0102312	0.0485831	0.865056	0.0009752	0.0005673	0.0007118	0.0002826	0.897813	0.773533	0.0001523	0.961458	0.884892	0.823312	0.81219	0.0007827	0.0050946	0.874103	1.51e-05	0.931302	0.951004	0.956021	0.0032279	0.0278025	0.933788	0.000355	0.932427	0.897294	0.869809	0.0002379	0.0029142	0.907389	0.000168	0.858185
0.334096	0.718911	0.844581	0.357236	0.971348	0.994964	0.971481	0.892393	0.985714	0.966982	0.863358	0.677956	0.588949	0.587198	0.845719	0.971361	0.999795	0.743421	0.951785	0.77142	0.719838	0.0497672	0.137512	0.142894	0.0108445	0.441891	0.475942	0.625435	0.720598	0.921493	0.97757	0.66645	0.920497	0.820946	0.728645	0.932093	0.989939	0.954796	0.832359	0.864176	0.62349	0.558863	0.301484	0.606112	0.706161	0.225048	0.954093	0.979588	0.997999	0.209057
0.610996	0.235735	0.0583136	0.539106	0.63534	0.50032	0.972948	0.279793	0.779289	0.997139	0.0010696	0.319424	0.32648	0.0454827	0.0400194	0.302993	0.836036	0.0001919	0.150696	0.0522368	0.0018269	0.0015361	0.0186885	0.0763976	2e-07	0.002031	0.0005701	7.47e-05	0.0819428	0.428489	0.847564	0.0005922	0.246878	0.147958	0.0022935	0.996459	0.729783	0.339285	0.087588	0.996595	0.984083	0.568392	0.591905	0.983857	0.803914	0.0050071	0.771834	0.701562	0.170126	0.053342
0.0087279	0.0964099	0.0544789	0.578324	0.0832372	5.17e-05	0.153447	0.0422908	0.135894	0.0661315	0.732733	0.0425548	0.0008145	0.330637	0.540087	0.856	0.776366	0.81918	0.789028	0.0206613	0.968675	0.179885	0.46475	0.216439	0.980042	0.218603	0.0013699	0.691368	0.400834	0.737681	0.573579	0.857654	0.646235	0.0292404	0.921036	0.741094	0.945774	0.847024	0.632064	0.893335	0.0420538	0.981451	0.883436	0.982584	0.959592	0.364347	0.953965	0.204743	0.876286	0.472641
0.889723	0.88376	0.971281	0.342917	0.816253	0.690172	0.884928	0.974216	0.948711	0.996961	0.46163	0.616139	0.849609	0.818134	0.955239	0.900328	0.978547	0.362737	0.906462	0.780174	0.906817	0.207135	0.152268	0.193715	0.0032389	0.726569	0.0484335	0.578065	0.885794	0.823222	0.933381	0.310605	0.861794	0.741162	0.913248	0.980077	0.948978	0.999637	0.394703	0.818416	0.873336	0.843688	0.446172	0.383288	0.544321	0.0360918	0.968588	0.320594	0.88601	0.722504
0.107554	0.227618	0.945058	0.0910666	0.935539	0.856896	0.930493	0.487819	0.583567	0.618101	0.0089124	0.541029	0.915699	0.635108	0.935487	0.947622	0.248314	0.0014881	0.317009	0.560283	0.186914	0.927845	0.898179	0.0162151	1.41e-05	0.0303783	0.118549	0.0412062	0.569722	0.622281	0.442162	0.0090777	0.603565	0.88108	0.438596	0.215542	0.253561	0.922602	0.0527016	0.982364	0.916392	0.945887	0.002291	0.0040891	0.599093	0.631458	0.674396	0.245187	0.616187	0.37465
0.0266694	0.149886	0.13436	0.44874	0.167683	0.0068131	0.127165	0.287291	0.530434	0.491948	0.0760801	0.38391	0.152653	0.602173	0.982262	0.962827	0.985408	0.002262	0.998231	0.858857	0.919435	0.951835	0.81232	0.847013	7.7e-05	0.852155	0.969905	0.744301	0.332933	0.57321	0.524188	0.0653238	0.63133	0.223034	0.609041	0.338987	0.560476	0.504248	0.0699241	0.551111	0.10403	0.545734	0.787435	0.959756	0.913081	0.0042353	0.928976	0.628311	0.98052	0.475031
0.869414	0.0378268	0.997625	0.3133	0.961838	0.940591	0.450153	0.92464	0.146291	0.826694	0.688928	0.628889	0.624906	0.872374	0.651861	0.0022501	0.901096	0.103152	0.973795	0.920835	0.180464	0.997999	0.0802579	0.89225	0.416107	0.801253	0.748808	0.748073	0.343603	0.0009018	0.603039	0.0388908	0.796207	0.743952	0.0472786	0.984844	0.0842981	0.941998	0.406456	0.954351	0.86946	0.66821	0.769209	0.0084731	0.937817	0.133941	0.986702	0.987603	0.407827	0.838326
0.695743	0.836999	0.366066	0.862337	0.908586	0.680079	0.517863	0.974771	0.995111	0.713543	0.539576	0.937388	0.976834	0.266923	0.992676	0.966799	0.846053	0.445788	0.968159	0.983527	0.136322	0.614614	0.547895	0.96631	0.0304972	0.379224	0.513225	0.0171107	0.768884	0.82586	0.3063	0.829872	0.947913	0.79406	0.444163	0.977045	0.944463	0.833981	0.327692	0.94758	0.969517	0.0955292	0.293543	0.250736	0.780988	0.0131527	0.255666	0.371033	0.0065778	0.208716
0.583321	0.688376	0.202871	0.0116981	0.644871	0.0598277	0.430929	0.911373	0.931095	0.848183	0.171156	0.947843	0.685529	0.989677	0.984006	0.975319	0.806178	0.149828	0.998429	0.621777	0.98263	0.720418	0.728834	0.131264	0.0028297	0.630393	0.0813674	0.556131	0.571406	0.556195	0.114722	0.0078954	0.640456	0.10766	0.347192	0.990169	0.986181	0.629956	0.0575303	0.995254	0.455399	0.930156	0.673826	0.688962	0.976555	0.396642	0.80409	0.945642	0.851746	0.941733
0.0486278	0.872635	0.629336	0.25637	0.955695	0.135886	0.577123	0.0044065	0.796842	0.990656	0.0107939	0.587176	0.0151391	0.94985	0.0194123	0.979137	0.851503	0.122026	0.994609	0.0735921	0.842825	0.487935	0.31529	0.0612824	0.736951	0.44175	0.698121	0.137582	0.0493078	0.873382	0.576708	0.213099	0.977555	0.201128	0.620503	0.319533	0.596873	0.29423	0.512346	0.844052	0.498369	0.251266	0.0115099	0.999018	0.829729	0.0557302	0.951883	0.0947327	0.915732	0.0034538
0.984256	0.606744	0.674745	0.236023	0.833742	0.872657	0.589216	0.482803	0.990722	0.990633	0.82582	0.177339	0.303898	0.959298	0.993551	0.576922	0.71354	0.239707	0.927023	0.906061	0.648043	0.924344	0.741011	0.729112	0.227574	0.653004	0.737376	0.792269	0.18903	0.0092202	0.0147661	0.0029352	0.613723	0.384671	0.0081981	0.941235	0.375999	0.41357	0.0665637	0.995045	0.994551	0.346742	0.862938	0.821455	0.825112	0.388074	0.65752	0.721023	0.892278	0.90793
0.028011	0.125733	0.0143436	0.481677	0.235743	0.0002173	0.0027675	0.0397984	0.0665126	0.0045793	0.377674	0.0901864	0.0008029	0.0048303	0.959416	0.997661	0.75936	0.671964	0.99166	0.198175	0.47179	0.117955	0.216951	0.0118568	0.607424	0.279965	0.0007357	0.011173	0.511953	0.691254	0.201912	0.977355	0.870578	0.0490546	0.0719925	0.988364	0.960811	0.806126	0.490896	0.967314	0.288641	0.594871	0.950751	0.989828	0.677304	0.571244	0.957377	0.301352	0.587111	0.837809
0.476178	0.235548	0.314275	0.0239318	0.868676	0.471743	0.664475	0.929097	0.905099	0.964832	0.355162	0.664146	0.914871	0.839317	0.93096	0.540691	0.719678	0.107661	0.996848	0.907959	0.975306	0.451837	0.137421	0.118067	0.0026766	0.744674	0.362177	0.618707	0.99861	0.747173	0.809604	0.242428	0.882017	0.994806	0.923904	0.817758	0.429671	0.504248	0.0339545	0.995684	0.790256	0.906218	0.447223	0.139363	0.17792	0.0069299	0.843067	0.533947	0.694928	0.257877
0.0904658	0.693287	0.96574	0.306605	0.906242	0.990798	0.851534	0.661849	0.962291	0.746644	0.880146	0.274947	0.492788	0.794179	0.0470096	0.440616	0.895699	0.167512	0.998384	0.940776	0.72951	0.299738	0.870888	0.969965	0.401681	0.695401	0.848259	0.995163	0.104511	0.597425	0.931102	0.286436	0.934078	0.997371	0.852671	0.0632848	0.422639	0.795901	0.0847108	0.998041	0.895398	0.633247	0.0632396	0.54126	0.887645	0.161799	0.968373	0.97187	0.837444	0.203023
0.260266	0.44772	0.654038	0.273755	0.255916	0.0427947	0.193389	0.901027	0.880451	0.793655	0.956023	0.992031	0.899275	0.972493	0.950283	0.892749	0.826913	0.959171	0.999304	0.924546	0.976448	0.031494	0.0406601	0.0497349	0.0054317	0.0086197	0.0011866	0.0161698	0.471056	0.541168	0.71767	0.413969	0.419574	0.181649	0.287718	0.287754	0.336527	0.505054	0.131038	0.178322	0.0296843	0.106998	0.0708642	0.0578238	0.027101	0.096396	0.296801	0.407468	0.201828	0.808337
0.0363144	0.961314	0.0807929	0.971074	0.926104	0.40948	0.0884995	0.983155	0.113437	0.989888	0.0414837	0.123074	0.516654	0.959478	0.0300233	0.93124	0.0577005	0.997658	0.960456	0.410525	0.0597825	0.0593495	0.950952	0.0268419	0.977024	0.899763	0.401196	0.102761	0.129748	0.950821	0.127677	0.831836	0.988121	0.75488	0.169704	0.0749502	0.948812	0.0753594	0.988182	0.971251	0.445464	0.0612907	0.956134	0.147277	0.939857	0.0514573	0.285299	0.662385	0.994856	0.885805
0.0053057	0.857895	0.0970103	0.0253747	0.672789	0.873591	0.22604	0.0018161	0.963121	0.0074604	0.001486	0.938814	0.897173	0.0775231	9.55e-05	0.829629	0.0040184	0.0007323	0.992467	0.718171	0.011286	0.0062533	0.924323	0.0199215	0.0026726	0.718662	0.952398	0.182893	0.0001786	0.797855	0.0025108	0.001097	0.974757	0.744428	0.0073921	0.001606	0.949591	0.01373	0.0009685	0.996595	0.895638	0.0250618	0.0015538	0.975465	0.0186233	0.0032672	0.871299	0.999808	0.169574	0.0005827
0.265434	0.509134	0.251062	0.0260208	0.708952	0.213012	0.0526151	0.36544	0.506265	0.223374	0.0179383	0.647636	0.323784	0.0990318	0.320681	0.429092	0.248838	0.0209586	0.804653	0.25707	0.0445183	0.450761	0.593742	0.203984	0.0106012	0.743538	0.309281	0.102152	0.51073	0.636027	0.32784	0.055988	0.882432	0.516485	0.0874814	0.18	0.259368	0.10064	0.002865	0.499781	0.0851833	0.0087475	0.893286	0.967669	0.732704	0.1769	0.983813	0.869825	0.523664	0.395524
0.0073908	0.792814	0.0162581	0.218199	0.131026	0.0003768	0.0172805	0.691335	0.41871	0.694778	0.932731	0.912691	0.26092	0.800261	0.806691	0.0067991	0.893621	0.190185	0.651472	0.988426	0.668594	0.158089	0.954637	0.070676	0.634681	0.344337	0.0084724	0.208745	0.180306	0.887567	0.145009	0.782504	0.572105	0.0429379	0.191737	0.791539	0.44159	0.714369	0.909793	0.989215	0.244442	0.826435	0.859202	0.0179964	0.9048	0.209427	0.682359	0.940487	0.821543	0.804686
0.809808	0.976714	0.900957	0.293399	0.9589	0.888869	0.978607	0.672485	0.96176	0.978533	0.442362	0.820582	0.991642	0.95112	0.948048	0.948895	0.860118	0.220301	0.998756	0.861071	0.945705	0.896796	0.579257	0.269627	0.0111761	0.740507	0.328137	0.585608	0.852892	0.961222	0.816682	0.269466	0.971407	0.905472	0.973445	0.881965	0.9848	0.894102	0.24866	0.989721	0.940087	0.99294	0.701497	0.977289	0.950036	0.37447	0.899258	0.988224	0.968875	0.923058
0.846883	0.986022	0.754912	0.936753	0.506737	0.0019329	0.0803397	0.727904	0.555663	0.959323	0.630996	0.975885	0.136871	0.667138	0.112338	0.0342228	0.376617	0.085144	0.692184	0.760075	0.924521	0.586524	0.37566	0.798071	0.328189	0.950462	0.15777	0.817152	0.665675	0.425747	0.866933	0.554355	0.997703	0.187003	0.662452	0.254579	0.124564	0.463684	0.0965725	0.788146	0.628034	0.980838	0.334157	0.18333	0.598489	0.208525	0.879836	0.467014	0.958936	0.0024434
0.800292	4e-06	0.0004093	2.02e-05	0.874295	1.26e-05	1.58e-05	0.899441	3.16e-05	0.0030136	0.0001166	0.881283	0.0017306	0.0010874	0.950773	9e-07	0.0007644	2.96e-05	0.984234	4.05e-05	2.06e-05	0.455016	3e-07	6e-06	1e-07	0.446248	1e-06	3.7e-06	0.902808	2.56e-05	0.0035212	0.0003933	0.927902	0.0019503	0.0001199	0.0056501	0.305631	0.94614	0.410091	0.0064745	0.797156	0.613693	0.325103	0.0008345	0.0602629	0.0026734	0.436023	0.0397632	0.0188323	0.763819
0.0428238	0.0002661	0.0169861	2.76e-05	0.888405	0.300642	0.317759	0.997295	0.12735	0.819864	0.0116422	0.15917	0.624533	0.703911	0.0036815	2.4e-06	0.0013636	1.8e-06	0.595851	0.0592831	0.0524822	0.0102031	1.76e-05	0.0003744	1e-07	0.466224	0.0572014	0.0923297	0.0808752	0.0001788	0.0142293	6.13e-05	0.949789	0.500442	0.366935	0.189856	0.0011014	0.045403	3.24e-05	0.996595	0.584837	0.534551	0.95296	0.0648657	0.626204	0.0042575	0.380984	0.793214	0.839418	0.448837
0.259572	0.149168	0.31531	0.438021	0.372534	0.535606	0.96601	0.874635	0.97841	0.971629	0.0038042	0.906114	0.607595	0.14434	0.761263	0.380743	0.722731	0.146964	0.823519	0.941788	0.715756	0.327129	0.647049	0.348496	2.28e-05	0.342542	0.0659621	0.0067124	0.535578	0.226472	0.433367	0.232773	0.621827	0.842197	0.813599	0.973146	0.931144	0.998697	0.0065444	0.998041	0.778152	0.140645	0.7734	0.97869	0.855371	0.0011196	0.869127	0.524949	0.0889867	0.886083
0.240538	0.178218	0.253936	0.0450496	0.876395	0.207977	0.105924	0.449261	0.247568	0.333072	0.0601255	0.941088	0.425987	0.254073	0.397251	0.162703	0.343058	0.0586183	0.977365	0.352081	0.146041	0.867516	0.68288	0.721655	0.206658	0.844155	0.813648	0.627484	0.0340292	0.0092307	0.0190542	0.0034351	0.475372	0.051511	0.0041956	0.122313	0.0475318	0.0749878	0.0036368	0.662969	0.0554354	0.0139142	0.346536	0.176613	0.232744	0.0333901	0.934695	0.418374	0.219551	0.225063
0.0044944	0.452413	0.0423025	0.423514	0.0364035	0.0137145	0.0218105	0.011658	0.391121	0.0215708	0.380161	0.0041918	0.0335943	0.0385818	0.0064383	0.43216	0.0489162	0.468992	0.0187483	0.0250232	0.0231331	0.241993	0.997849	0.360045	0.998433	0.165356	0.36659	0.437002	0.250116	0.978894	0.463396	0.973787	0.34545	0.535888	0.41217	0.284008	0.995316	0.480778	0.997524	0.268551	0.421554	0.378942	0.982098	0.267309	0.936533	0.219694	0.964698	0.918107	0.9487	0.195315
0.552733	0.794263	0.804674	0.476925	0.104052	0.542005	0.618252	0.3888	0.563961	0.567117	0.243536	0.0105154	0.389243	0.47537	0.983897	0.986727	0.995836	0.893681	0.374217	0.974075	0.987541	0.0653399	0.113656	0.0616354	0.0099362	0.00067	0.0317814	0.0779435	0.524837	0.673795	0.655471	0.40529	0.0742558	0.576576	0.535559	0.49178	0.629516	0.605956	0.236154	0.033614	0.400051	0.439293	0.739142	0.881954	0.840144	0.540271	0.111599	0.775192	0.828048	0.624769
0.916096	0.835967	0.884494	0.45228	0.0920898	0.989987	0.989363	0.116418	0.205698	0.192985	0.542192	1.05e-05	0.0643207	0.0803863	0.814164	0.924518	0.934871	0.942165	0.0052573	0.623638	0.622297	0.494622	0.697477	0.617056	0.942324	0.0003146	0.250596	0.346344	0.805219	0.929701	0.916783	0.8944	0.0101264	0.702744	0.635034	0.859359	0.945681	0.931923	0.900264	0.005613	0.680425	0.673199	0.986941	0.914485	0.912705	0.510048	0.0341686	0.969693	0.974843	0.189045
0.80523	0.879005	0.0098831	0.0037566	0.887932	0.956817	0.961576	0.897373	0.926485	0.002729	0.0009537	0.918868	0.902708	0.927001	0.985659	0.972831	0.0012663	0.0003978	0.991566	0.687302	0.698899	0.955998	0.951832	0.0001858	3.05e-05	0.927089	0.573269	0.664225	0.919326	0.92719	0.002753	0.0018912	0.960703	0.904136	0.889695	0.798712	0.792731	0.02138	0.0029331	0.899191	0.993017	0.989367	0.0092445	0.0123464	0.660875	0.447635	0.0348762	0.128588	0.130129	0.979517
0.977292	0.69099	0.941048	0.535311	0.674555	0.967905	0.125995	0.764419	0.232337	0.94103	0.140772	0.948914	0.773933	0.544162	0.283662	0.0168531	0.538793	0.0198534	0.906462	0.26894	0.949202	0.925718	0.413018	0.989661	0.181238	0.828353	0.91186	0.329898	0.774708	0.897595	0.62336	0.824376	0.429441	0.774775	0.0184038	0.812114	0.256357	0.901169	0.106362	0.996296	0.788391	0.528621	0.0006749	2.5e-05	0.0024361	1.06e-05	0.0386837	0.0028757	0.253755	0.0001928
5.31e-05	0.858293	0.79239	0.70517	0.998977	0.893872	0.997192	0.941703	0.0003349	0.0007715	2.8e-06	4.37e-05	4.77e-05	0.0002198	0.0001294	0.940744	0.901938	0.59244	0.989287	0.838313	0.955721	0.0001935	0.845415	0.69501	0.645628	0.998085	0.898852	0.996403	0.792055	7.32e-05	0.0002961	6e-06	0.0001469	1.51e-05	4.7e-06	0.0003662	0.856762	0.763506	0.689519	0.999163	0.937027	0.994363	0.479906	8.8e-06	1.86e-05	1e-07	7.1e-06	1.6e-06	5.7e-06	0.92297
0.0060228	0.0198529	0.963698	0.935804	0.335729	0.0026945	0.735706	0.0290926	0.0233916	0.996961	0.99581	0.314933	0.0179439	0.882929	0.0405747	0.0415387	0.962331	0.929877	0.727573	0.0243324	0.980924	0.0499637	0.0548469	0.950855	0.929395	0.498645	0.0133365	0.964883	0.088298	0.0951414	0.797641	0.804822	0.790171	0.0902877	0.957969	0.0562223	0.0633392	0.976597	0.961923	0.605841	0.0138977	0.949708	0.0385736	0.0533973	0.923498	0.901631	0.651632	0.0548856	0.985385	0.986233
0.0091004	0.240492	0.667452	0.0023485	0.951484	0.891681	0.579789	0.284332	0.852851	0.981035	0.0387662	0.297916	0.651061	0.942476	0.0218084	0.277282	0.808991	0.003453	0.960831	0.97777	0.761959	0.0034767	0.0564679	0.200741	3.03e-05	0.911856	0.564171	0.30775	0.0638285	0.459723	0.864743	0.0102281	0.77708	0.95078	0.89711	0.0400341	0.314461	0.72106	0.0013203	0.973427	0.963543	0.71195	0.542698	0.994381	0.77216	0.114285	0.201749	0.43697	0.780303	0.0953353
0.730479	0.0347672	0.511274	0.0176914	0.972793	0.0511266	0.860514	0.982352	0.157912	0.89174	0.0793284	0.784468	0.377896	0.528073	0.985659	0.071516	0.830584	0.0616817	0.973684	0.251178	0.621439	0.989592	0.12225	0.776212	0.0272309	0.85455	0.235508	0.577598	0.777748	0.379105	0.993725	0.300884	0.604931	0.73473	0.132676	0.886479	0.0535681	0.563175	0.0122212	0.999163	0.0938419	0.859932	0.241342	0.0009459	0.066875	0.0003732	0.664887	0.0138535	0.891405	0.820813
0.587158	0.341868	0.16868	0.27897	0.983554	0.254262	0.733663	0.170302	0.0341903	0.632097	0.0242442	0.521738	0.850065	0.290309	0.391234	0.09427	0.393257	0.11392	0.942264	0.615394	0.50775	0.277877	0.0736689	0.355808	0.0228703	0.704007	0.688348	0.391201	0.36814	0.106673	0.254645	0.120389	0.890727	0.60333	0.464072	0.585653	0.244116	0.254752	0.130586	0.981696	0.46377	0.6435	0.0145243	0.0023434	0.94379	0.0014963	0.241671	0.925535	0.0662883	0.0021967
0.0163999	0.0437044	0.148734	0.178089	0.921294	0.255812	0.513806	0.0091046	0.0060021	0.025538	0.0377289	0.619638	0.137529	0.305873	0.0031378	0.0029883	0.0413776	0.0505514	0.818222	0.100122	0.239388	0.001554	0.0015538	0.0028966	0.0032353	0.358594	0.0188257	0.104196	0.0158246	0.0163699	0.0729674	0.133357	0.906269	0.314781	0.415136	0.0707814	0.0768514	0.21309	0.190472	0.995677	0.431702	0.674422	0.0134568	0.0185245	0.0729963	0.0979275	0.915491	0.3526	0.577795	0.0019375
0.555226	0.811293	0.525653	0.706248	0.119555	0.03503	0.0839553	0.958292	0.976652	0.917231	0.998378	0.227256	0.334854	0.460195	0.310561	0.151387	0.591532	0.247506	0.998384	0.951596	0.906659	0.382068	0.231937	0.499709	0.173825	0.991752	0.966383	0.933784	0.823186	0.654582	0.936427	0.750741	0.754847	0.763424	0.801618	0.921762	0.973179	0.787338	0.924608	0.248133	0.175578	0.23443	0.0586191	0.0297388	0.141378	0.0351387	0.803918	0.674466	0.622647	0.633178
0.331281	0.835825	0.476052	0.220003	0.943427	0.717595	0.841023	0.615854	0.952235	0.678605	0.375948	0.974581	0.91883	0.984354	0.728244	0.977226	0.773155	0.453668	0.993121	0.96214	0.998933	0.424604	0.114057	0.364591	0.566016	0.0444868	0.0732144	0.0810321	0.88929	0.910537	0.879772	0.70202	0.844722	0.94211	0.845521	0.529882	0.175362	0.53669	0.666997	0.113523	0.112895	0.0628887	0.896621	0.946934	0.880783	0.639486	0.857241	0.952731	0.90647	0.844138
0.963011	0.0443225	0.133189	0.0094307	0.997972	0.0227892	0.0067296	0.855952	0.144622	0.335501	0.0294756	0.791013	0.197606	0.0675611	0.984197	0.0183868	0.132995	0.007135	0.999267	0.0324003	0.0050519	0.531556	0.0017372	0.0026952	4.11e-05	0.576457	0.0008688	0.0004523	0.827278	0.0070877	0.0315799	0.0028004	0.921364	0.0226128	0.0007618	0.808655	0.0103345	0.0384693	0.0006533	0.923366	0.0050949	0.0005455	0.830155	0.169357	0.359617	0.0321362	0.826472	0.286887	0.0895769	0.89285
0.0599013	0.125992	0.241511	0.137769	0.690927	0.0347801	0.0854591	0.0691249	0.059248	0.125391	0.0682046	0.481277	0.0499209	0.0898583	0.011137	0.0103227	0.0661313	0.0295756	0.432092	0.007478	0.0137961	0.0090777	0.0089476	0.0102248	0.0031461	0.155724	0.0019495	0.0097358	0.693473	0.701612	0.852642	0.775542	0.931508	0.659673	0.690823	0.0838568	0.0878904	0.172135	0.0568036	0.667655	0.0262571	0.0400805	0.158756	0.190229	0.324081	0.195834	0.869493	0.191993	0.270379	0.040263
0.840837	0.897142	0.870858	0.0386403	0.628279	0.233655	0.288577	0.834407	0.869345	0.848728	0.0209376	0.490317	0.296137	0.34589	0.656671	0.630639	0.645958	0.00842	0.434525	0.099373	0.108081	0.936882	0.943931	0.895993	0.0175656	0.655181	0.333962	0.441207	0.515696	0.510926	0.439959	0.0065607	0.3511	0.114835	0.0551811	0.996624	0.995864	0.97453	0.0669808	0.91615	0.565524	0.567476	0.252392	0.277898	0.211028	0.0005531	0.138626	0.0451409	0.0474069	0.646429
0.868913	0.933314	0.440349	0.665038	0.149748	0.975792	0.454249	0.976479	0.806299	0.225614	0.485212	0.114471	0.947383	0.703911	0.325456	0.765263	0.958071	0.959237	0.009133	0.473244	0.0537005	0.994928	0.758882	0.115949	0.296612	0.161384	0.901706	0.757499	0.977691	0.655874	0.131545	0.374967	0.328377	0.902218	0.752993	0.751712	0.981088	0.676677	0.872491	0.0433631	0.851314	0.216245	0.398535	0.856147	0.84598	0.998527	0.011574	0.634812	0.1523	0.881083
0.997262	0.0971353	0.335656	0.0031739	0.904056	0.948083	0.979516	0.795341	0.269183	0.665085	0.0094886	0.543657	0.6788	0.852256	0.588823	0.0015977	0.0360916	9.57e-05	0.918917	0.676063	0.495027	0.190298	0.0003577	0.0010133	6e-07	0.353931	0.181317	0.155691	0.998517	0.0559671	0.247138	0.0029255	0.922376	0.957543	0.982782	0.892959	0.0304117	0.135623	0.0002438	0.996816	0.936244	0.824283	0.930478	0.14446	0.431364	0.002835	0.808901	0.855267	0.959158	0.950655
0.863768	0.367552	0.842729	0.99659	0.671587	0.0628085	0.877773	0.412291	0.833364	0.975426	0.651581	0.979204	0.496162	0.468047	0.931718	0.307021	0.866453	0.995997	0.791237	0.0910673	0.908433	0.602628	0.69288	0.98687	0.760849	0.893753	0.257056	0.620229	0.27424	0.892681	0.872889	0.522886	0.979672	0.65145	0.236637	0.894244	0.443326	0.866153	0.97023	0.819725	0.109507	0.87983	0.15025	0.987425	0.753493	0.305506	0.92501	0.816542	0.252073	0.368251
0.608828	0.889736	0.755398	0.789347	0.136608	0.5349	0.820808	0.90319	0.608111	0.959792	0.981019	0.16211	0.871708	0.993434	0.991318	0.312128	0.986294	0.917787	0.579424	0.99509	0.876096	0.973968	0.330313	0.971207	0.887067	0.401589	0.985334	0.855585	0.451774	0.0220412	0.44803	0.34672	0.960772	0.534332	0.194539	0.392026	0.0228888	0.375661	0.164379	0.998589	0.319483	0.118729	0.260324	0.0082622	0.271852	0.143958	0.985872	0.378771	0.192634	0.603709
0.990164	0.939967	0.30711	0.0932734	0.926104	0.560223	0.801003	0.792299	0.641423	0.652661	0.286473	0.91328	0.92689	0.977863	0.985659	0.968625	0.27579	0.0703522	0.967472	0.582644	0.801121	0.447373	0.666239	0.0054028	0.0004883	0.256774	0.0448958	0.19151	0.995642	0.908686	0.230135	0.0901861	0.947624	0.668802	0.821774	0.886479	0.702462	0.622064	0.22568	0.989721	0.937549	0.992772	0.978129	0.962516	0.193666	0.0462153	0.923501	0.63798	0.839211	0.986291
0.0135315	0.0113198	0.150019	0.0218988	0.546537	0.016915	0.137734	0.275728	0.127014	0.66286	0.194433	0.0522609	0.0025368	0.730071	0.0188282	0.0043028	0.174669	0.0222143	0.625178	0.0217786	0.157376	0.0471755	0.0149962	0.116963	0.0096115	0.329941	0.0081474	0.255295	0.008848	0.0023185	0.0537077	0.009851	0.717089	0.086081	0.0523	0.205482	0.0925844	0.495503	0.088124	0.209885	0.0021545	0.522008	2.46e-05	9.4e-06	0.0003258	2.07e-05	0.866511	0.801894	0.0018751	3e-07
0.876422	0.972392	0.875605	0.721748	0.687419	0.9737	0.898613	0.063848	0.0267494	0.0858264	0.0012646	0.157122	0.0308572	0.013206	0.0329686	0.0135611	0.111389	0.0018772	0.28023	0.0132245	0.0036543	0.0108695	0.0049786	0.0084175	3.68e-05	0.0410269	0.0013726	0.0012195	0.0074347	0.003192	0.0165686	0.000557	0.109063	0.0066509	0.0003115	0.0128445	0.0064297	0.0257828	0.0001412	0.0690931	0.0016268	0.0002922	0.0532888	0.0326613	0.10402	0.0013517	0.329489	0.0529715	0.0165871	0.0055617
0.642946	0.713347	0.876373	0.0135926	0.827944	0.10685	0.786037	0.534271	0.823357	0.959216	0.0031698	0.893702	0.280195	0.708711	0.782353	0.652154	0.872475	0.0134652	0.905342	0.127452	0.86624	0.945198	0.352955	0.453025	0.016467	0.458531	0.0220214	0.999681	0.854245	0.0591073	0.138088	0.247824	0.241883	0.0087482	0.694527	0.403637	0.009123	0.0246734	0.750385	0.0247133	0.0001214	0.167961	0.949772	0.121739	0.223182	0.112852	0.306677	0.0185102	0.885685	0.488648
0.595356	0.836999	0.933532	0.195003	0.643082	0.485017	0.989823	0.477716	0.679908	0.989888	0.287263	0.371663	0.395671	0.924458	0.884948	0.701288	0.232824	0.0046905	0.968159	0.893551	0.334761	0.841329	0.708762	0.111324	0.0008149	0.877698	0.853504	0.358279	0.441923	0.269861	0.0320928	0.0009247	0.657436	0.557204	0.0568848	0.962933	0.870459	0.355681	0.0063011	0.99661	0.980713	0.507983	0.842018	0.693005	0.150505	0.0020034	0.92147	0.894568	0.427654	0.972885
0.245596	0.053907	0.0977792	0.986797	0.320164	0.937789	0.488728	0.140453	0.0095555	0.0167314	0.889566	0.0689531	0.732263	0.314352	0.641574	0.993996	0.973308	0.0356579	0.856576	0.0475118	0.347677	0.383246	0.0526269	0.0495379	0.95884	0.256025	0.966513	0.609661	0.788505	0.232651	0.340555	0.633621	0.783794	0.801071	0.940957	0.985504	0.609614	0.723097	0.290772	0.986964	0.485918	0.94402	0.763268	0.221612	0.310385	0.634724	0.740368	0.846896	0.947283	0.950626
0.659884	0.28883	0.995197	0.755524	0.266712	0.574004	0.732542	0.969614	0.0553883	0.824948	0.364867	0.469478	0.276586	0.42991	0.97859	0.0141494	0.696021	0.233033	0.8539	0.124555	0.21081	0.443831	0.530296	0.885906	0.941506	0.0535223	0.864155	0.960455	0.332103	0.544494	0.809604	0.976256	0.104001	0.935346	0.985971	0.8093	0.270378	0.98347	0.693856	0.30496	0.613088	0.749634	0.173541	0.781945	0.649925	0.934911	0.0327906	0.992181	0.954621	0.113459
0.0061297	0.270586	0.826491	0.881539	0.362168	0.714673	0.0530077	0.0779112	0.595292	0.993155	0.566303	0.595422	0.395561	0.292963	0.0049876	0.15912	0.801838	0.931296	0.368941	0.838596	0.0371909	0.0141087	0.252734	0.768819	0.856242	0.273976	0.702362	0.0731384	0.136003	0.7637	0.917708	0.348109	0.881753	0.241114	0.373078	0.0151332	0.239477	0.756998	0.916406	0.343789	0.843605	0.030432	0.0026072	0.119688	0.594454	0.965419	0.239056	0.905234	0.0478829	0.0044355
0.966728	0.949748	0.993101	0.764883	0.700493	0.516781	0.131439	0.93986	0.964321	0.984863	0.823821	0.547483	0.527983	0.226315	0.70704	0.403113	0.723261	0.22514	0.997111	0.990473	0.0073034	0.351136	0.16283	0.22981	0.0238252	0.768782	0.76038	0.0022738	0.143333	0.0479244	0.12806	0.0250936	0.664683	0.600628	0.0001564	0.60155	0.347297	0.538986	0.101855	0.980564	0.945559	0.0025068	0.968996	0.844755	0.944538	0.549055	0.860093	0.79594	0.11337	0.979517
0.315509	0.832985	0.685747	0.200348	0.984615	0.838835	0.984759	0.347981	0.779289	0.712612	0.198741	0.996134	0.818669	0.997873	0.994212	0.728772	0.0682059	0.0054513	0.460977	0.609561	0.29606	0.983258	0.810819	0.0375219	0.001691	0.364608	0.641	0.40546	0.693769	0.986629	0.268111	0.0574775	0.847449	0.979775	0.767791	0.0399658	0.192929	0.947012	0.83808	0.636857	0.164999	0.433057	0.754564	0.998186	0.240034	0.027867	0.81586	0.966431	0.810709	0.945003
0.885088	0.938917	0.0002849	0.738607	0.336818	0.872657	0.419356	0.622628	0.946517	0.0006662	0.40299	0.517933	0.952418	0.805334	0.890835	0.979534	0.0004814	0.656304	0.504458	0.961784	0.574352	0.932802	0.637594	4.8e-06	0.979717	0.0542912	0.481911	0.160565	0.128101	0.426777	0.0156072	0.0668402	0.985233	0.520381	0.909196	0.930046	0.952088	0.0005647	0.685117	0.395141	0.932404	0.472193	0.971937	0.705232	9.4e-06	0.935013	0.139446	0.684823	0.273407	0.638751
0.0021061	0.98662	0.494066	0.902969	0.56462	2.3e-06	0.802645	0.479151	0.0896203	0.817329	0.0377991	0.634864	0.0118687	0.347804	0.921969	0.0067836	0.441302	0.0069815	0.417004	0.0487386	0.0534234	0.783935	0.0260662	0.413935	0.003092	0.365167	0.0161348	0.1224	0.905383	0.0006651	0.0600825	0.0009006	0.107415	0.355146	0.0027189	0.0181221	0.926981	0.642259	0.770076	0.806045	1.31e-05	0.952194	0.999644	0.0021251	0.133198	0.000695	0.168529	0.225073	0.0325816	0.0912043
0.953782	0.594561	0.931948	0.767918	0.577608	0.356266	0.619175	0.702215	0.108353	0.414523	0.228769	0.952672	0.923238	0.980381	0.246792	0.0059183	0.111339	0.0418316	0.918598	0.835236	0.62938	0.454361	0.0336488	0.114525	0.0386076	0.925464	0.94384	0.831497	0.898235	0.216309	0.608415	0.464004	0.861094	0.772701	0.909458	0.557018	0.0601593	0.246964	0.0808328	0.992325	0.977109	0.875472	0.560703	0.0489346	0.241525	0.111881	0.991894	0.996475	0.936216	0.494537
0.938251	0.313547	0.370268	0.0777914	0.963892	0.355249	0.581204	0.874635	0.653946	0.724848	0.244091	0.855058	0.790299	0.936395	0.987176	0.452736	0.602936	0.161047	0.993831	0.662682	0.832932	0.90587	0.640106	0.614378	0.142852	0.878754	0.753893	0.921698	0.908537	0.551231	0.593466	0.234472	0.933521	0.783904	0.892851	0.848122	0.15915	0.184092	0.0146845	0.922685	0.196354	0.342242	0.939576	0.229212	0.247812	0.0377584	0.958778	0.464907	0.6568	0.973778
0.607981	0.89977	0.987453	0.893327	0.991276	0.943002	0.930713	0.838499	0.988132	0.966789	0.999386	0.911466	0.959118	0.973014	0.992004	0.936359	0.857833	0.900278	0.88952	0.835424	0.851751	0.501231	0.76621	0.902509	0.716202	0.900219	0.809522	0.839765	0.245663	0.476179	0.693008	0.547562	0.808437	0.655618	0.56114	0.781609	0.929226	0.998846	0.921876	0.999086	0.97894	0.973195	0.0162085	0.0665177	0.153229	0.0636599	0.262811	0.166845	0.166934	0.0182473
0.975099	0.960488	0.987328	0.483009	0.995974	0.79326	0.80119	0.919603	0.965041	0.964246	0.709751	0.893619	0.604299	0.648523	0.0005208	0.0002777	0.0022764	5.33e-05	0.0046435	0.0049037	0.005685	0.991588	0.971995	0.993675	0.398566	0.992524	0.763365	0.81584	0.823626	0.751437	0.818248	0.24788	0.904308	0.980951	0.979459	0.885908	0.908358	0.866025	0.817419	0.916515	0.452485	0.440945	0.758495	0.832995	0.75176	0.879759	0.788204	0.435745	0.452746	1.28e-05
0.278221	0.7616	0.215861	0.985497	0.134242	0.152522	0.979054	0.606464	0.465376	0.397645	0.850783	0.135038	0.458234	0.906359	0.160491	0.0001013	0.478677	0.0039916	0.80835	0.236493	0.003252	0.984928	0.0916534	0.859231	0.23757	0.595153	0.902184	0.448573	0.759131	0.0080652	0.937434	0.0859268	0.964134	0.887599	0.0656171	0.950709	0.198205	0.784922	0.447581	0.6145	0.849888	0.569994	0.127449	0.000142	0.330074	0.0014175	0.701041	0.293974	0.0073688	0.428953
0.99207	2.8e-06	0.884494	1.32e-05	0.873713	0.985342	0.986566	0.857481	3.6e-06	0.66598	1.34e-05	0.980789	0.838173	0.908253	0.955829	1e-07	0.975931	3.7e-06	0.838335	0.94276	0.902352	0.967742	1e-06	0.914254	3e-07	0.751472	0.96758	0.943864	0.963754	9e-07	0.750905	3.07e-05	0.930703	0.961444	0.986656	0.998951	4e-06	0.872351	5.1e-06	0.945005	0.993017	0.987751	0.78897	4.7e-06	0.47987	1.65e-05	0.984585	0.789639	0.859806	0.993358
0.823727	0.911421	0.735194	0.038069	0.853187	0.512532	0.803159	0.898543	0.941701	0.793857	0.0349691	0.865328	0.655897	0.898492	0.960167	0.925351	0.987445	0.207967	0.990163	0.964261	0.945815	0.600157	0.663043	0.28894	0.0015722	0.525185	0.218269	0.567718	0.86793	0.824861	0.990883	0.265283	0.93324	0.993058	0.878704	0.943868	0.909074	0.991175	0.17085	0.989215	0.97563	0.940202	0.0467927	0.0671585	0.0177918	5.08e-05	0.0916784	0.0267845	0.0845484	0.713715
0.992978	0.892308	0.817152	0.914586	0.739982	0.895599	0.976143	0.993038	0.858626	0.841766	0.902447	0.689731	0.9226	0.96679	0.956243	0.972072	0.703762	0.994662	0.704964	0.812432	0.962777	0.488373	0.78505	0.0980115	0.597691	0.107387	0.216191	0.560256	0.658962	0.897001	0.260678	0.841833	0.357964	0.507314	0.699699	0.96367	0.953743	0.690427	0.976953	0.722954	0.854913	0.981679	0.693887	0.401822	0.973878	0.437435	0.998361	0.859895	0.680225	0.0535209
0.483755	0.445623	0.835453	0.0301801	0.744525	0.238083	0.712113	0.937924	0.868537	0.985374	0.157736	0.998713	0.775073	0.973721	0.885346	0.717323	0.978714	0.0954839	0.983713	0.627874	0.960577	0.929461	0.842504	0.98798	0.0736333	0.986363	0.711927	0.989771	0.896412	0.768667	0.998773	0.137577	0.97949	0.74285	0.998075	0.937375	0.824557	0.999637	0.0986643	0.996595	0.74237	0.996804	0.768248	0.625093	0.92516	0.042265	0.915748	0.590128	0.940286	0.69387
0.232012	0.782817	0.866867	0.269903	0.624315	0.660839	0.705553	0.0284386	0.149228	0.882748	0.879126	0.0562242	0.144306	0.186535	0.964071	0.560655	0.0694439	0.0029284	0.886888	0.567505	0.539608	0.962784	0.636537	0.0320015	0.0006454	0.782634	0.549906	0.613375	0.786441	0.961285	0.288859	0.0379307	0.973685	0.973345	0.95816	0.835644	0.978225	0.398861	0.0256983	0.992415	0.984298	0.977107	0.96722	0.818796	0.117713	0.0050355	0.952924	0.833824	0.836248	0.592187
0.139981	0.729352	0.897037	0.0527248	0.703728	0.0004239	0.798581	0.996232	0.665509	0.508065	0.0001368	0.65072	0.174111	0.081291	0.723476	0.990421	0.947527	0.0039436	0.999823	0.0132758	0.316773	0.930692	0.477279	0.223776	9.5e-06	0.481575	0.214765	0.0257212	0.53722	0.0965929	0.053907	2.17e-05	0.250318	0.740809	0.0008465	0.966458	0.563018	0.394008	7.36e-05	0.701608	0.225909	0.0173418	0.43907	0.070798	0.0312231	9e-07	0.156713	0.834001	0.002628	0.613862
0.305994	0.0570787	0.392408	0.0619011	0.86235	0.0266587	0.322373	0.598674	0.985268	0.751237	0.999386	0.152746	7.85e-05	0.64052	0.0003098	5.2e-06	0.0009995	5.06e-05	0.0253483	0.985808	0.0003893	0.906687	0.801864	0.948659	0.774734	0.45115	6.83e-05	0.907682	0.80837	0.208051	0.736956	0.289218	0.959965	0.0090818	0.780803	0.184954	0.714362	0.233814	0.585485	0.037213	5e-07	0.102589	0.0012468	3.85e-05	0.0011445	4.39e-05	0.0533367	0.931956	0.0040918	0.758635
0.917147	0.990797	0.932112	0.72316	0.781034	0.785411	0.787455	0.161161	0.287341	0.52012	0.690637	0.632924	0.536724	0.10499	0.232393	0.392715	0.725954	0.819626	0.923897	0.698766	0.112318	0.950385	0.983514	0.881866	0.619118	0.702034	0.762452	0.853978	0.886042	0.718005	0.527195	0.339716	0.477416	0.466256	0.976041	0.679912	0.823937	0.94426	0.986233	0.998589	0.974825	0.39408	0.135764	0.295316	0.496276	0.669088	0.772834	0.626678	0.124469	0.0517198
0.747152	0.955255	0.976308	0.571273	0.393116	0.791644	0.975618	0.895595	0.995111	0.920979	0.396166	0.41768	0.927137	0.905323	0.891081	0.977255	0.964183	0.523729	0.529169	0.891775	0.957752	0.648555	0.85976	0.982105	0.666486	0.168215	0.631396	0.961589	0.928073	0.747173	0.50709	0.131246	0.872119	0.905149	0.50036	0.978023	0.957276	0.815975	0.243929	0.736788	0.993017	0.832544	0.392543	0.660598	0.873703	0.877858	0.134262	0.526683	0.868214	0.562042
0.520138	0.280372	0.312467	0.776576	0.748102	0.584122	0.359602	0.922646	0.92206	0.953641	0.802137	0.075083	0.865718	0.997488	0.783505	0.34947	0.479434	0.90074	0.735479	0.811615	0.547797	0.610623	0.255976	0.189113	0.744159	0.678582	0.609578	0.42319	0.851709	0.968152	0.96749	0.677129	0.12478	0.803309	0.954231	0.446308	0.155767	0.167552	0.543952	0.961112	0.425494	0.180489	0.0998015	0.390015	0.383544	0.0357947	0.0014429	0.122893	0.294477	0.0579878
0.985619	0.812242	0.911764	0.850732	0.837877	0.982564	0.88429	0.560517	0.897301	0.861303	0.817162	0.183793	0.557451	0.759493	0.968433	0.701288	0.864066	0.787248	0.969604	0.948077	0.845986	0.941464	0.695071	0.759841	0.705408	0.888364	0.912876	0.829825	0.862831	0.518195	0.644596	0.650332	0.967256	0.872459	0.675856	0.998348	0.833234	0.903643	0.861752	0.910729	0.994525	0.934559	0.984148	0.87142	0.920202	0.896976	0.80029	0.986382	0.965967	0.985384
0.630464	0.79374	0.962175	0.591458	0.936287	0.426888	0.770725	0.973184	0.947222	0.518454	0.112925	0.405676	0.108128	0.321278	0.997734	0.975038	0.638677	0.16677	0.675779	0.0958511	0.308196	0.705742	0.636537	0.0896918	0.006068	0.113708	0.0057407	0.0632062	0.750993	0.660494	0.169478	0.0347394	0.280571	0.0300793	0.0465739	0.923106	0.855827	0.356697	0.0421565	0.394798	0.0281351	0.113151	0.979222	0.996142	0.595201	0.158144	0.669087	0.203731	0.470236	0.8312
0.909974	0.255394	0.527086	0.569607	0.792668	0.812115	0.441943	0.880108	0.179075	0.411519	0.632729	0.665537	0.781618	0.584474	0.814016	0.790711	0.970302	0.11392	0.984881	0.865056	0.0608786	0.877903	0.65893	0.866168	0.0895045	0.987726	0.921385	0.137738	0.941438	0.209099	0.459115	0.522897	0.849404	0.888893	0.36999	0.978313	0.337268	0.596282	0.429412	0.934619	0.927101	0.363651	0.999469	0.351686	0.61285	0.333277	0.925457	0.959871	0.394808	0.917821
0.847588	0.107483	0.286332	0.0265228	0.979784	0.655842	0.984719	0.826739	0.0651995	0.198021	0.0202085	0.951806	0.654404	0.968918	0.928773	0.420991	0.801961	0.0018594	0.876331	0.979948	0.706689	0.849025	0.515464	0.748482	0.0001769	0.658932	0.937742	0.6509	0.98242	0.214417	0.478686	0.0056697	0.921837	0.950352	0.85058	0.979962	0.332764	0.599395	0.0022099	0.954731	0.969773	0.866302	0.622946	0.74143	0.92745	0.0001196	0.532161	0.820221	0.474966	0.780866
0.279541	0.628769	0.943848	0.928508	0.916563	0.792475	0.38813	0.986909	0.889784	0.577465	0.182318	0.137693	0.121297	0.954224	0.949906	0.992585	0.846853	0.412509	0.510547	0.226763	0.960577	0.56395	0.799808	0.998776	0.758112	0.744317	0.591233	0.650771	0.821521	0.964257	0.834523	0.510054	0.574383	0.376393	0.881124	0.0822716	0.18199	0.511326	0.77314	0.943158	0.923437	0.0520911	0.675581	0.894984	0.953417	0.63901	0.717823	0.576131	0.809982	0.922896
0.0097032	0.0247867	0.0043961	0.986251	0.434125	0.396051	0.38164	0.619253	0.650984	0.277846	0.182368	0.885233	0.765058	0.846876	0.0096346	0.0078532	0.0036792	0.978014	0.487778	0.452497	0.387815	0.0296102	0.0270753	0.0015447	0.977024	0.416538	0.504946	0.531277	0.0999195	0.0918247	0.0201083	0.764709	0.838015	0.894094	0.819304	0.26152	0.251887	0.0748264	0.593314	0.966517	0.972264	0.948019	0.455591	0.475215	0.143413	0.262885	0.983653	0.909603	0.953423	0.808915
0.897174	0.872647	0.883367	0.860169	0.921808	0.848722	0.760203	0.682533	0.995205	0.992941	0.622649	0.968335	0.986957	0.97277	0.795648	0.983306	0.982598	0.682532	0.998868	0.994283	0.955318	0.562753	0.955168	0.967167	0.34735	0.889841	0.904878	0.974306	0.692219	0.990147	0.978988	0.623968	0.980758	0.994161	0.965721	0.056784	0.298326	0.330041	0.016452	0.276999	0.17102	0.244212	0.874263	0.924244	0.89083	0.770033	0.968588	0.935165	0.894601	0.8881
0.18684	0.806263	0.520228	0.14469	0.859065	0.521429	0.993683	0.619477	0.996926	0.876335	0.433229	0.409186	0.231548	0.79126	0.990776	0.705783	0.970606	0.891228	0.184581	0.0235959	0.291216	0.912028	0.839379	0.998444	0.709594	0.161384	0.0348822	0.461908	0.604831	0.998708	0.797567	0.433995	0.57383	0.258588	0.743772	0.431586	0.90172	0.632826	0.164753	0.858509	0.451019	0.96326	0.0117342	0.180565	0.0414484	0.0039108	0.887767	0.977708	0.595274	0.0565461
0.0841498	2.99e-05	0.0002072	3e-07	0.452041	0.0365253	0.0867226	0.704188	0.0007889	0.003843	1.2e-06	0.956044	0.567558	0.698818	0.0058957	1e-07	9.8e-06	0	0.10453	0.0025782	0.0050279	0.922613	0.0043377	0.0080559	1.3e-06	0.932936	0.786905	0.895804	0.493063	0.0002077	0.0015833	3.7e-06	0.888965	0.405516	0.393355	0.963948	0.0098009	0.0409468	1.43e-05	0.977892	0.888952	0.93832	0.80842	0.0009805	0.0052496	1.1e-06	0.997745	0.709339	0.811072	0.188849
0.739517	5.48e-05	0.900569	0.0006051	0.70855	0.332621	0.0294094	0.407484	2.5e-06	0.985844	2.29e-05	0.24639	0.144631	0.0106372	0.987176	6.29e-05	0.683543	0.0022504	0.975072	0.745281	0.109595	0.837478	5.33e-05	0.804279	6.76e-05	0.694503	0.396367	0.0477521	0.99041	0.0002332	0.44043	0.0042707	0.969045	0.831726	0.11923	0.956202	0.0016624	0.395838	0.0040546	0.998589	0.934385	0.241577	0.880549	0.0008252	0.231032	0.0060254	0.966198	0.971984	0.452412	0.675832
0.258084	0.551764	0.963902	0.810998	0.100665	0.982472	0.913109	0.105599	0.869414	0.72094	0.987997	0.0045286	0.721617	0.914233	0.248079	0.614771	0.939623	0.893798	0.0531343	0.952068	0.976645	0.16145	0.771096	0.773341	0.95764	0.0100348	0.819468	0.974828	0.025097	0.982553	0.383342	0.854917	0.0068841	0.518912	0.671552	0.685355	0.297681	0.958235	0.508143	0.201648	0.909384	0.722736	0.617434	0.0008023	0.0710602	0.0044968	0.991405	0.0753897	0.0300889	0.191052
0.906493	0.762399	0.965606	0.0131076	0.70573	0.989188	0.982853	0.402077	0.187343	0.489787	0.000254	0.974633	0.534934	0.569784	0.970472	0.790392	0.982548	0.0136046	0.781355	0.995074	0.999198	0.0009759	0.0001778	0.0003758	0	0.028388	0.000558	0.0019531	0.993138	0.842723	0.991984	0.0235077	0.600684	0.950712	0.948442	0.82052	0.556838	0.834698	0.001692	0.94758	0.897737	0.89005	0.669662	0.396708	0.709535	0.0008026	0.938578	0.829096	0.836643	0.765639
0.232494	0.0283798	0.451156	0.862889	0.4032	7.52e-05	0.395973	0.239784	0.875791	0.19111	0.0142126	0.187374	0.640496	0.168486	0.0219016	0.368306	0.0350199	0.0017145	0.0637893	0.999928	0.0098605	0.0042282	0.0972451	0.0009642	1.58e-05	0.0029852	0.686466	0.0017104	0.891812	0.240719	0.933559	0.770731	0.938517	0.014876	0.976018	0.380342	0.938785	0.309676	0.0198769	0.42472	0.559045	0.145539	0.197399	0.880232	0.167905	0.010868	0.307418	0.697029	0.181835	0.0390847
0.642502	0.939293	0.829091	0.597541	0.955978	0.498121	0.1607	0.461901	0.778852	0.597117	0.35971	0.962343	0.353435	0.108766	0.17089	0.417054	0.316771	0.139638	0.883874	0.0979217	0.0119983	0.148923	0.371899	0.125449	0.0408613	0.659441	0.050244	0.0127634	0.299528	0.590541	0.371086	0.254982	0.924074	0.264366	0.0206089	0.966088	0.78336	0.930792	0.988123	0.569103	0.993017	0.762499	0.947745	0.955973	0.972165	0.863881	0.781877	0.890967	0.547445	0.0959257
0.0141016	0.0329104	0.046542	0.0775241	0.0803851	0.007293	0.208899	0.287291	0.282108	0.332274	0.489	0.240392	0.230665	0.836522	0.230112	0.198952	0.351472	0.446991	0.37017	0.158906	0.784389	0.121255	0.112809	0.0835051	0.141363	0.101991	0.0465254	0.586756	0.756403	0.739307	0.780335	0.922589	0.834793	0.724083	0.91476	0.168481	0.160943	0.192685	0.21525	0.202614	0.0670611	0.587145	0.297622	0.315086	0.349776	0.495745	0.424737	0.323951	0.897839	0.974904
0.4367	0.922908	0.990793	0.590477	0.471612	0.971291	0.39441	0.0181183	0.0948393	0.190575	0.764995	0.0055472	0.170898	0.0163549	0.881053	0.969876	0.91918	0.285392	0.87218	0.885339	0.782288	0.162879	0.553808	0.684385	0.924136	0.0901041	0.608188	0.123527	0.372667	0.813543	0.933827	0.686653	0.428033	0.932393	0.259441	0.654825	0.953205	0.995826	0.476884	0.602171	0.998134	0.484369	0.100484	0.474579	0.64406	0.949849	0.130298	0.655958	0.13864	0.12701
0.954498	0.151455	0.98989	0.641783	0.618682	0.872784	0.384416	0.988182	0.0896312	0.99661	0.571892	0.584719	0.926713	0.537293	0.255552	0.0002541	0.304013	0.0232139	0.894548	0.340798	0.863704	0.729885	0.0097145	0.642748	0.0746197	0.976263	0.779315	0.926248	0.892149	0.154746	0.923308	0.75186	0.548071	0.818079	0.234577	0.974827	0.0770112	0.951547	0.386884	0.885253	0.994551	0.634286	0.650193	0.0046138	0.595637	0.0885985	0.999971	0.793192	0.968599	0.920329
0.0540272	0.669477	0.734571	0.910406	0.682533	0.921696	0.0633313	0.696735	0.904476	0.921785	0.577036	0.874665	0.51492	0.71377	0.904356	0.185986	0.271618	0.059626	0.352428	0.0320184	0.877967	0.66044	0.938675	0.919682	0.550729	0.9222	0.526567	0.640501	0.757949	0.828218	0.802027	0.501732	0.887896	0.480085	0.715061	0.689448	0.957411	0.94614	0.64111	0.990261	0.635219	0.584881	0.648138	0.0805002	0.0714286	0.0106523	0.148784	0.0238296	0.72061	0.769993
0.936969	0.964822	0.0056545	0.89587	0.0978344	0.0994018	0.983582	0.0272646	0.0194396	0.751736	0.0788726	0.996333	0.765797	0.0465702	0.0003074	0.0002827	0.973922	0.0059565	0.74424	0.18287	0.0007085	0.0693898	0.0689383	0.36633	0.131897	0.866732	0.944271	0.0943319	0.0391064	0.0374077	0.469927	0.197248	0.939467	0.930674	0.0366046	0.0008558	0.0008856	0.906502	0.0016105	0.584534	0.106209	0.0002355	0.052108	0.0642346	0.391267	0.201943	0.900284	0.970903	0.142155	0.0034525
5.3e-06	8.3e-06	9.8e-06	0.462782	0.992785	0.0014022	0.903833	0.518597	0.766544	0.858619	0	3e-07	0.0210919	6e-07	0.549066	0.275532	0.347115	2.34e-05	0.0029824	0.861154	0.0001458	0.0026394	0.0006426	0.0001649	0.0059081	0.341042	0.117362	0.193826	3.57e-05	8.4e-06	1.29e-05	0.263919	0.946409	0.0176302	0.726482	3.8e-06	1.3e-06	1.2e-06	0.841063	0.854087	0.0001826	0.905509	0.906357	0.999194	0.981396	0	1.22e-05	0.141857	2.8e-06	0.300471
0.0199768	0.0183993	0.718992	0.0169805	0.707195	0.0052617	0.901125	0.533547	0.354089	0.909804	0.325352	0.82512	0.344068	0.560738	0.301119	0.128012	0.994258	0.165837	0.998231	0.134874	0.78688	0.147663	0.0638092	0.920799	0.0230351	0.917176	0.033094	0.937282	0.169547	0.0701614	0.955986	0.0951242	0.975858	0.11447	0.870093	0.953962	0.82779	0.497164	0.762252	0.551204	0.819229	0.109254	0.641727	0.44042	0.778866	0.380455	0.828201	0.502206	0.500068	0.155585
0.833048	0.0300767	0.0185094	0.0039069	0.843853	0.836341	0.482137	0.158143	0.461923	0.340718	0.110512	0.0930014	0.586727	0.0490867	0.958351	0.0066837	0.010807	0.0018588	0.968804	0.807508	0.635307	0.819666	0.0312788	0.0075577	0.0007847	0.73771	0.898301	0.462206	0.637517	0.047795	0.0323305	0.0109215	0.689491	0.993074	0.21625	0.974416	0.0054897	0.003684	0.000221	0.998589	0.507618	0.89838	0.190017	9.2e-06	3.2e-06	5e-07	0.370429	0.037359	0.622193	0.942937
0.806348	0.326557	0.162825	0.25637	0.996107	0.884377	0.850874	0.877809	0.348284	0.150737	0.27792	0.981092	0.931951	0.925019	0.440976	0.0369707	0.0267777	0.0501318	0.863402	0.509852	0.463516	0.939019	0.763943	0.418929	0.605439	0.715076	0.848378	0.908643	0.3414	0.0317417	0.0117958	0.0389234	0.749643	0.477831	0.336898	0.542644	0.0972476	0.0380086	0.0372774	0.886169	0.553835	0.49441	0.762551	0.194157	0.066597	0.131179	0.968373	0.852939	0.841842	0.759689
0.979702	0.738091	0.876373	0.985857	0.978901	0.683972	0.723121	0.0146841	0.0004348	0.0397693	0.0072551	0.0043566	0.0647067	0.0759982	0.0001141	3.1e-06	0.0027209	0.0004021	0.000572	0.0010286	0.0012137	0.885968	0.402535	0.990317	0.844903	0.776671	0.947717	0.966914	0.977685	0.552871	0.885069	0.970817	0.949279	0.849809	0.835556	0.936568	0.482317	0.982664	0.880973	0.927156	0.954581	0.960658	0.0026247	0.0001379	0.0176475	0.0024412	0.0054485	0.0468053	0.0439556	0.0005684
0.0451445	0.0438881	0.555376	0.002556	0.998496	0.971772	0.788006	0.580743	0.426769	0.998531	0.0446977	0.416947	0.509857	0.795947	0.270371	0.123218	0.898742	0.0131638	0.917538	0.856301	0.986982	0.0126498	0.0046727	0.103454	2.44e-05	0.774147	0.655643	0.462141	0.227058	0.113145	0.792733	0.0121425	0.856287	0.867417	0.991317	0.474243	0.302201	0.94043	0.0152018	0.794699	0.733584	0.934152	0.322275	0.200152	0.897667	0.010519	0.771114	0.788356	0.95909	0.137216
0.125618	0.351907	0.302206	0.065917	0.940853	0.701927	0.959716	0.861104	0.0113159	0.0068459	0.0006897	0.206797	0.751048	0.503878	0.526621	1.79e-05	9.67e-05	9.1e-06	0.010414	0.0433789	0.0095208	0.922933	0.0088328	0.0023229	0.0001129	0.177664	0.654251	0.409014	0.241646	0.170261	0.138265	0.0342739	0.892489	0.880016	0.984815	0.173657	0.446163	0.369224	0.0583995	0.996595	0.693701	0.939708	0.927459	0.0059693	0.0038751	0.0003169	0.276503	0.740856	0.472094	0.999299
[truncated: 1,133 more rows]
[truncated: 51 more columns]
