# Supplementary material for: Genome-wide meta-analysis of maize heterosis reveals the potential role of additive gene expression at pericentromeric loci
Source: BMC Plant Biol. 2014 Apr 2;14:88. doi: 10.1186/1471-2229-14-88 (PMC4234143; doi:10.1186/1471-2229-14-88)
Supplement: Additional file 6 — Blast2GO annotation of the MPH for GY-correlated genes located on MPH-ASs. Table of the 290 MPH-correlated oligos located on MPH-ASs with their annotation received from Blast2GO analysis, including BLASTx hits and their GO annotation (Annotation from GEO platform accession number GPL17936). [file 1471-2229-14-88-S6.xlsx]

## Sheet: Additonal file 5
Genome-wide meta-analysis of maize heterosis reveals the potential role of additive gene expression at pericentromeric loci
A. Thiemann, J. Fu, F. Seifert, R.T. Grant-Downton, T. A. Schrag, H. Pospisil, M. Frisch, A.E. Melchinger, S. Scholten
Corresponding author: Dr. Stefan Scholten (University of Hamburg, Biocenter Klein Flottbek)
E.mail: Stefan.Scholten@uni-hamburg.de
Additional file 6 Blast2GO annotation of the MPH for GY-correlated genes located on MPH-ASs.
Table of the 290 MPH-correlated oligos located on MPH-ASs with their annotation received from Blast2GO analysis, including BLASTx hits and their GO annotation (Annotation from GEO platform GPL17936).
Vendor_ID	Name	Match Sequence	Match Sequence description	Match Sequence length	Hit description	Hit ACC	E-Value	Similarity	GO terms
MZ00000512	TC292334	ACCAACGAGGAGTTCAGAGAGGCCATGGATCAGCTGAGGAAGGATGAATACAGGCAGCAGCAGAAGCATGGCGGCGGCGGCAGAGGTAACCTCCGGACAGGGAAGGAAACCAGTGAAGAGGAGAAGGTTTGCACCATATGCCTGGAGACGTTCCTGCCTGGAGAGCAGGTTGCGGTCACGCCCTGCAACCACACGTTTCACCAGGGGTGCATCGCTCCCTGGGTGCAGGGGCACGGCAGCTGCCCGGTGTGCCGGTTCGCGCTCTGCGAGAGGAGCGTCGCCGACGAAGACGGAGGAGGGATGGATCTGGACCTGCTGGCGATGGTGATGGCGATGGAGGAGGCATTCAGCCGGTTCAGGTTCTCAGACTCCACGCAACACTACCACTAGATGAATCAG…	ubiquitin domain containing 1	1339	gi|226530514|ref|NP_001152582.1|dendritic cell-derived ubiquitin-like protein [Zea mays] >gi|195657755|gb|ACG48345.1| dendritic cell-derived ubiquitin-like protein [Zea mays]	NP_001152582	2.91206e-60	100	0008270|0005515
MZ00000601	DV942453	CCAAATGATCAGAAAATGATCTTGTTCGATGAAATCTAGCCTTTTGCAGTTTTAGTCAGAAATAAAGCTACAATTTGAGATGCTCAACTGCAGATATTGGTCAGTGCACACTGCACAAGGGAAGCAGCATCTTCCAAAGAAGAGACACAATGGTATACTCCATACAAGTGCTTTCTGTTACCAATCTACATCATGCCTGGCCAAACTCCTTCAAACCTTGAGGGCCACTCATACAATTTAATATGATACGTATACGTATGTATCTACCAAGTCCCATCATTTTCGCTTCAATTATTGCTTGCTTGAACCCAATCTAGAAGCAGAGGCACTCTCAACTTTTATTGATCCAAACAGTTTAATGACATCGGGGTGCTTGCGGATGTGATTAGGGCATCCATA…	protein	707	gi|195616298|gb|ACG29979.1|hypothetical protein [Zea mays]	ACG29979	7.73727e-69	99	0009507|0005739|0008150
MZ00000784	AI857200	TACTAAACGCCGACAATAAGCTCTTGAGAAAACCTTTTAGATGCTAACAACGTATTACACCTTTTTTAAGGCACATATGATTCAAATGAGAGCGAACTCTAAAGAAATAAAAGAACAAATAAAGAAAGAATCAAAACAGTGGTTCCACCTTTTAAGGTGCTAGAATAGATACATCCTATGTCCTCCTTTTTGTAATGAAACTGAGCTGCACAGTGACCTGTTGTCTAAACCACAGGGCATTTTTTTTGATATGCTGCAAAACCTGAATTTCTTGNTGCCTCTTGTAACTTCCTGATCCATCCAGTAAGACATATTGGTTTGAAGATACTGGATCAAGGGAAAGAAAATGACCCACCGAATTGTGAGTTGGCAGCTTGTGATGGAGGCTTGATTGCAATC…	cellulose synthase-like protein	605	gi|242040061|ref|XP_002467425.1|hypothetical protein SORBIDRAFT_01g027880 [Sorghum bicolor] >gi|241921279|gb|EER94423.1| hypothetical protein SORBIDRAFT_01g027880 [Sorghum bicolor]	XP_002467425	1.50172e-34	98	0016020|0009832|0009409|0005783|0005794|0000271|0016759|0016757|0048767|0048767|0030173|0016740|0016021|0030244|0016760
MZ00001015	TC319826	ATCAAGGAACGCCACGATATAAATATATTGATAGACAGTGATCCAAGACCATACATGACAACACTTTAGTTACACTAGATGATGTAGGAGAGCGAGCAAGACTCTGTCTAAAATTAAAGTCCATCTACAGTCAAGCCACGCGCTTATTCTTCTACATTACATGCTTAGGAATGCATACATACATACACTGATACACATGTATAGAAGAAGTTCCTTGTTTATTCTTTCCCGGTCAGGCAGTAGATTCTAGATGTGAAGAAACCAATGATGAAAAGGAAGGAGGCTGTGTTGTCGACCATATCAGTCCACACCACGAGAGAAGGAAGAATCATCAACCGCACGTCTAACTGTCAAGTGTTTTGAGTCCAAAGCGGCAACCATGCATGCCAGCAGAGGTGG…
MZ00001106	AW056078	GAGGTGGTTCTGACATAATCGCAAACCGTGGAGTTGGGGCTTTATTAGGGGACTCAATCACGGATCAAGGTCTTAGGCTCCCAATGGCACCTGGTTTCGTCTACCTGAGAACATGTCGAACTTTCCATGACACATACTTCGTTAGTGAAGNGATCCTCAAGCAAGTGATTGAATGGGCTCACAAACTTGCAAATGGATGGTCTTTCAATGGGCCTCCGCAGTTGAAATCAGGCCGGACACCACTATCTTGTGCAGCATCTATGGCGCATCAGGTCGCGATGCTTGGTGGTGGTCTCCTATGCATAGCAGGTGGACCACTTGTGGTCCAGGTGTTGTATGAAGACACACTACCGACACTGCTGCTGTCAGCCAGAGAACAGAGTTTGAAAGACCCTGCGC…	protein	451	gi|242046954|ref|XP_002461223.1|hypothetical protein SORBIDRAFT_02g043150 [Sorghum bicolor] >gi|241924600|gb|EER97744.1| hypothetical protein SORBIDRAFT_02g043150 [Sorghum bicolor]	XP_002461223	2.4379e-67	97	0016023
MZ00001121	AW061694	CTGATCTGACCCAAACAGGCATGCTAAGAACTTAAAAGGGGAAAAATGGGCTGTATAACCAAACAGGGGTTGGGGGCCACAAAAATCCCAACCTTTAAACTTT
MZ00001309	AW216187	CGAGGGCCGCTCCCGTTGGACGCCTCCCCAGTCCCCACCGGACCCCTCCCTGCGGAGACTAGTGACCATGGCTCACATGCAGTCAAGTCCGAAGGGGCAAGAGGTTCATGAGGTCACCAGGAAATCCAAGACCAGATTGNTCTGAAACAAGACACTGTGATGATGAAGACTCTGGGATACCACCTCCTCTGCTGGGAAAGCAAGTATCCTGGTTGGCCTGGAACTACTGGGTCAGGATGCTGATTCCTGCACAGAAGGTCGGTGCAATAATCGGCCACAAAGGTGAGAGGGTCAGAAGA	hypothetical protein SORBIDRAFT_01g022040 [Sorghum bicolor]	299	gi|242039711|ref|XP_002467250.1|hypothetical protein SORBIDRAFT_01g022040 [Sorghum bicolor] >gi|241921104|gb|EER94248.1| hypothetical protein SORBIDRAFT_01g022040 [Sorghum bicolor]	XP_002467250	0.00205346	65	0003723
MZ00001472	TC304184	TCGTGGGAAGGATGTTTGGAGACTGGAGCGTCCATGCGCTGGGGTCATCAAAGTCGTTGGACAATACGTCTAAGGAGTGTTGTCTTCCCGTTAATCTTGCAGCACATATATGCAAGCAGTCCTACAATCATTAAAAATTAGGAGCAGCGATATCATGGGACGATGCTCTACGATCGGGCATGAGACGCTTTCAGCACAAGTACTACAACCTGTTCACCTGCAACTGGCACTTGTTTGTGGCGAGCTGTCTGAACTGGCTTGCCTACAATGGCTCCCTGGAGTGGAATGTCTTGAACGTGGCTGCCCTTGTCTGGATTCATGGCTGATGGGTGGACAGAATGAGTACTATTCTAGCAACCGAGCAGATCATCAGAAATCCAGAATTATCAATAACTATCT…	green ripe-like 1	1349	gi|226530117|ref|NP_001145466.1|hypothetical protein LOC100278855 [Zea mays] >gi|195656621|gb|ACG47778.1| hypothetical protein [Zea mays] >gi|223974017|gb|ACN31196.1| unknown [Zea mays]	NP_001145466	2.67947e-37	85	0016020
MZ00001535	AW400172	CGACTCCGATTACTACCTCACAGCCGACGTGCCAGGTGGAAGTGGAAGGAGATGCGACGTGGAGGTGAGCGGGGACGCGATGAAGGTGGTCGACATCAGCGGCCTGTGGCGGGCGCCGCCGGCGGACGGCCGGGACTGGCGCGCGGGCCGGTGGTGGGAGCACGGCTTCGTCCGGCGGGTGGAGCTGCCGGAGGACGCGGAGTGGAGGAAAGTGGAGGCATGCTTCGACGACAGCGAGGGGTCCCTGGAGATCAGGGTTCCCAAGACCGCCGACGATGCCCGCCAGGCCACGGCCTGACGCCGCCGAGAATCGGAACCTCGCCGCGGTATTGGAGGAGGACAGCATTATTCTTCGAACAGCAGCAGGCAGAAATGGAAAACGACGGCATAATCTTGCTG…	small heat-shock	522	gi|195648915|gb|ACG43925.1|hypothetical protein [Zea mays]	ACG43925	9.79904e-43	100	0005739|0003674|0008150|0006950
MZ00001778	AZM5_15008_2	ATGAGGCTCGCCGCAGCCAAGCCTGCCGCCATCACCGTCGCCCAGCGGCAGCCGATCCCCATCCCCACATGCAGCTCCAGCCGCAATCAGGCCAAGAAGAGCCGCCGTAGCGCATGGAGGGTCGCAGTGGCAAGCCGCGACGCCGCCGACGGCGACGCAGAGGCGGGCGCGGGCCAGGGCCAGGGCCAGGCACCGACGGGACggcgggcccggctgtcggcgaggcggcggcagcgcgtgccgctgccggacggcgtctccggcgccggcGTCGGCGAGTTCCTGCGCCACCCGGACGCCGTCGAGTCCATCCTCAACACCGGCGCGCTCGAGAGCTTCGCGCCCGCGGGGCCCGGCACCTTCACCTGCGCGCTGCGCCGCGTCGGGCTCCTCGGCTTC…	protein	771	gi|242082213|ref|XP_002445875.1|hypothetical protein SORBIDRAFT_07g027290 [Sorghum bicolor] >gi|241942225|gb|EES15370.1| hypothetical protein SORBIDRAFT_07g027290 [Sorghum bicolor]	XP_002445875	1.92351e-90	77	0005739|0009536|0009507|0008150
MZ00004093	BG836375	GCTGCACCCTGCAGAGGAACAAAAGATCCTCTAGCACTAGCATGGTAAATACGTTATCAAGAAAGCCGCAACCGGAATCACGACTTGAGGATCTCTTGAGAGTTCCCCTTCTGAATACATGTTACTGACAACATCTCGCCACCAGTAAAACTCTCATCTCCAGAGGCTGCTGCAATCATTCGTGAACCATAAAACAGACGCATAGTCACGCGCAGTGGAACTGGAGTACTGAAAMCCTCTCGGTGGCTCTACAAAAACTCAGCTCATGCTATAGTTGAGTTTCAGCGGCAGTGGGTACTCGTCACACACATTATGCGACACGTCTTTCTGGAGCACGGACATTAAAATTAGACAGAGAAATGCAACATGCAGGGTTCTGCTGGACTAGGCGGTTGCTGC…	pyruvate dehydrogenase e1 component subunit beta	516	gi|223946975|gb|ACN27571.1|unknown [Zea mays]	ACN27571	2.1665e-11	97	0008152|0003824|0004616|0050662|0050661|0006098|0055114|0004739|0016491|0016491|0005488|0005739
MZ00004108	TC289914	CCTTTCAGAAAGTTTGTAGAGTATGTTGTCAACTTGAAGTTTGATGAAGAACCCGACTATGCAAAATGCGCATCACTTTTTCATAGTGTACTAAGTGTAGTAGGTTCAAATCCAGATGTCAGACCAATTAACACTGATGGTGCTCAGAAGCTTATACATCAATTTGGTCAAAAGAGAGGCCGATTTTTTATAGAGGAAGAAGCAGATGAACAACCAAAGAAGAAGATCAGGGTGGGAATGCCTGCAACACAGTGGATAAGTGTCTATAATGGCAGAGTACCTATGAAACAAAGGTACCACTACAATGTTTCAGATTCAAGAGTTGGACAGCACATCGAAAAAGGGAATGCCGATGGACTGTTTATCAGTTGCATAACATCTTGTTCCGATCTATGGGCT…
MZ00004146	BG837603	GGSCGGGACRCCAACCCCTGGGCBGACGACATCCACGACCTGBCCGTGCACGTGCCCAAGGTGTCGSCCTTCGCKTCTTCCGGCSRGGGCGGCCCACCAACGCCCAGCATGTCTAGCTAGCCAACGTTGCCCGTSTACGCCAATCTTGCTTCTGCTGCTACTACCTACGTATACTGTATGCCCCAAGCAAAGAACCGGRGCATGTGCCTGCACTTCTGTCTGCCCGGGCTTATTGGCCGCCATTGTTATCATATCATCATTGTTGTTACTAATTATACAGGGCATTATTGCTCAGTTTGTACTGCTACGAACTAGTAGTGTGTAAATCGCAATGGACTGTCT
MZ00004256	TC321151	CCACCGACCACCGGTGACACGGCGCCCATAGCAAGAGTTCAGGAGGAGCGCGGAGCCGTTGCTGGTGGTAGCGGTGTCCGTGAGGCGCGGCGAGATGTCTGTGCGGATAAAGGCGGTGGTGGACAGGTTCGTGATGGAGCTCAAGGAGGCACTGGACGCGGACATCCAGGACCGCGTCATGAAGGAGCGGGAGATGCAGACCTACATCGCGGAGCGCGAGCGCGAGGTCGCCGAGAGGGAGGCTGCGTGGAAGGCCGAGCTCTCCCGCCGCGAGGCTGAGATCGCGAGGCAGGAGGCGAGGCTGAAGGTGGAGAGGGAGAACCTGGAGAAAGAGAAGAGCGTCCTCATGGGGACGGCTTCGAGCCAGGATAGCCAAGACGGAGCGCTGGAGATCACCGT…	protein	721	gi|242079985|ref|XP_002444761.1|hypothetical protein SORBIDRAFT_07g027570 [Sorghum bicolor] >gi|241941111|gb|EES14256.1| hypothetical protein SORBIDRAFT_07g027570 [Sorghum bicolor]	XP_002444761	4.35583e-30	100	0003674|0000815
MZ00004509	BM073447	GATTGATGAGGAGGAAGAAAAGAAAATAGCTCTTCAGTATTCAGACAGGAGGCGCTGCGGCCTTTCCCTCTAACTCCAGCTCCAGCTGCTCGACGTCGGCGGCGGCCGGGTTCTTGAACCTGTACCAGCGCGCGCAGGCGACGAAGTAGACTAGGTTGACCGCCGCCATGGCGGCTATGAGCAGGTAGTAGAGGTCGACGTGGCCCTGGTTGAGGTCCTGCGCCAGCCAGTCGGGGCGGCCGTCGGGGCCTCCGGTGGTCCGGTGCACGACGCTGACCATGAGGCCGCTGGCGTAGCTGGCGATGGCGAATGCCAGGAAGAGCATGGCCCCCGCGACGCTGCGCATGTTCTCCGGGAACTGTTTGTAGTAGAAGTCGACCTGTCCGATGATGCCGAAGG…	pot family expressed	573	gi|226497300|ref|NP_001147815.1|ligA [Zea mays] >gi|195613908|gb|ACG28784.1| ligA [Zea mays]	NP_001147815	5.18003e-76	97	0006857|0016020|0005215
MZ00004845	BM332346	AAATCCCAACACAATCATTATGAGTAATCTAGAGGAAAGACATCCTTCCCTAAGGTACAATGGAGCAAGACACCGACAACAACATGGAATTGGAGAGCACACCACACCACACTTGCTAACCACAATAGCATCATCGATACATATATCTAACAATCTCTTCAACTCAATAACTGAGCGAACTATCTAGAACACAAATGTGCTTATTAACATAAAATAGAACTTGAATTTCGCAAGAGCAACAACGATCACCAATTCATCCTTTTCACCGAACACCTAGTAATCGACGTGATAGAGCTTTCATTTTCAAGCAAACCCTATAAACTTTCTCTCTGCCACACTCGCACACAAATACACATAACCTCATATCAACATAAAATCAAAAAAAATCTGCTCGCATTA…
MZ00005096	TC332306	GGCTGCCTGCGTTCCCGGATCCGCACACCTATGTGAGCACGGAGGTGTGGGATGAGCCTTCGGCGACCAAGGACAGGGTGGACAAGGTGGAGCAGGTGCGGCAACGGAGGAAGGCCGAGAAATCCCTGCTCAGCTTGCAGCGAAGGCTGGCTATGGCAGGCGCGGATGGGTTTCATCCAGCGGTTGCATTGGCGGAGGATAGCGCAGAGAAGGGGAAGGAGATACAGGCAGCTGGGACAAAGAGAAACCCGTTTCTTGAGCCAGCATTGCCGCCTGGGGAGAAGGATGTATCTGAGGTTGGTATGCCTCCGGAAAAGAAGAAACTATCTGTCCTCGAGGCATTTGCGCCAGCTATGCAATCTAGAACCATCGTCAGGGATGTTGATGCTGGGGCAGGAT…	bromodomain associated family expressed	977	gi|242085968|ref|XP_002443409.1|hypothetical protein SORBIDRAFT_08g019060 [Sorghum bicolor] >gi|241944102|gb|EES17247.1| hypothetical protein SORBIDRAFT_08g019060 [Sorghum bicolor]	XP_002443409	5.10245e-95	95	0009536|0003677
MZ00005424	TC315288	GAATTCCATTGCGTTGGGGCGACGGGAACGGCCAGGGCCGAACCCTAAAACCATCGCCCTGCCCCCGTCTCCGCCTCCGCTGCATCCCATGGCGGCCGTGCAGCGCCTCCTCCGGGCAGTCGCCCCCGGTGGCTCGGCAGCGGCGGCGGTCAGGAGGCGCATGACGTCGCTTGCGCCGGAGCAGGCGCCGTCTGCAGCCGCCGGGTTCCCATTCGCGGCGGAGCAGAGGGCAAGGCGGCCGGTGGCGGCGGAGAGGAACGTGCAGTGGGTGTTCCTGGGCTGCCCCGGCGTGGGCAAGGGCACCTACGCGAGCCGCCTGTCGCGCCTCCTCGGCGTGCCGCACATCGCGACGGGGGATCTTGTTCGCGACGAGCTCGCCTCCACCGGGCCACTTGCTAC…	adenylate kinase	1328	gi|226507158|ref|NP_001147161.1|LOC100280768 [Zea mays] >gi|195607888|gb|ACG25774.1| adenylate kinase [Zea mays]	NP_001147161	1.35038e-134	100	0016301|0006139|0005524|0019205|0016776|0019201|0005739|0016740|0005634|0005634|0048367|0005737|0048364|0004017|0009570|0008652|0009507|0000166|0009536
MZ00005538	BM501429	CGTGCAGCCAAGGAGACTGAACTGAGCACGTCTCTTATGTCACAAGAGACGTGCTCGGCTTGAAGTATACAAAGAACAGCTCTTGCTAGAAATAAAGCAAAAAATGGGACAGGATTGAAGAATATGATGACTTGATTTGCATCGTACCGAAGACATTGCTGGCCGGGAAATTGAGTCTGGATTAGGAAAAGTCAACATAAGCTTGTGAATAACGCATCCGGTGAAAGATAGTAGATTTTCATCAATTCACTAACCATGATGTTGTCGCGTTGGATGAGAACGGCATGGAAGACAGTGAACTATAAGAAGACTGCAACCTCATCTAAGCTGAGAATGTGTTGCCCGTGGTTGAAGAAAGTCTTGCAGATGAACAACACTATCCTCCTGCCCTAGCTAGGC…	hypothetical protein SORBIDRAFT_08g002270 [Sorghum bicolor]	420	gi|242082714|ref|XP_002441782.1|hypothetical protein SORBIDRAFT_08g002270 [Sorghum bicolor] >gi|27542760|gb|AAO16693.1| expressed protein-like protein [Sorghum bicolor] >gi|241942475|gb|EES15620.1| hypothetical protein SORBIDRAFT_08g002270 [Sorghum bicolor]	XP_002441782	7.78703e-12	68	0005739
MZ00007100	TC296121	GCACGACGTCTCGACCAGGTTCCGCGCTGGAGCGACCCGGACCAGCTCATCTCCCTGCTGTCCCCCACCGCCGCCGGATCCGAGACCCCGGCCTCGTCCTTCCTCTCCTTCTCCGACCCGCTCACCGGCGACGACGCGGCCGCGGGGGCCGGGGGCCGTGGCGCGTCGCGGTTCCCCGTCGATTACGAGATCAACTCGAAGATCTACCTCTGGCGAGGCCATCCGTGGAACCTCGAGGTCGACGCCGTCGTCAACTCCACCAACGAGAACTTGGACGAAGCTCATAGCAGTCCTGGGCTCCACGCTGCTGCAGGTTCGGGGCTCGCCGAGGAGTGCGCCACCCTGGGTGGCTGCCGCACTGGGATGGCTAAGATGACAAATGCTTATGATTTGCCTGCC…	appr-1-p processing enzyme family protein	1473	gi|226502957|ref|NP_001152046.1|appr-1-p processing enzyme family protein [Zea mays] >gi|195652133|gb|ACG45534.1| appr-1-p processing enzyme family protein [Zea mays]	NP_001152046	0.0	99	0005739|0003674|0008150
MZ00007207	TC284809	AACAAAACAAACAAAAACAAATCTTACCTGTCGTTGCTCTCCGCCGCCACCAGTGCCCGTAGCGCTCGCCGCCGCCGCCGCCGCCGCCACCAATGGAGAGCCTCCGGCTCGCCGTCACCCACCGACCGGCTCTCCCTCTCCCGACCTCCCATAGCCACCTCCGCCGCCGCCATCTGCACCTCCACCTCCACTCTTACCCCAATCCCCTCTCCCTCTCACCCCCCATCGCCTCCCACCTCTCACCTATCCCTCGCCGCCACCTGCCCCCGCTCCTCGCCTCCGCATCGGCCTCTCAAGCGAGCTCTAAGCCGGCGGCGTCGGCGGCATCTGGCGGTGCTAAACCGCTGCCCCTCTTTCTCTCGCTTGCCGCCGGCCTCGCCGTCCGCTTCCTCGTGCCGC…	plastidic general dicarboxylate transporter	2042	gi|162461628|ref|NP_001104869.1|plastidic general dicarboxylate transporter [Zea mays] >gi|40363463|dbj|BAD06221.1| plastidic general dicarboxylate transporter [Zea mays] >gi|223972895|gb|ACN30635.1| unknown [Zea mays]	NP_001104869	0.0	100	0016020|0006814|0005215|0009536|0015743|0009507|0009624|0015367
MZ00012807	TC281285	GTCTGCGTCTCCATTCTCCACCTTCTTCAAAGGTTCAACTCAGAGAGGAGAGAACTAGAGAAAGATCCCCACCCCCAGGCGACGCGACCGGCGAGCCCCGAAACCCTAGGTCGCGCGACCCGGGCAGCGCGCTTCTGCGTGACTGCGTGTCTTTCGGGGAGGGGACAGCGTTAGGACGCGACGAGGTTAGCGAGGCCGTCTGGCCGACTATAAGCGGAAGAATCTCCTCCGAAGCCTTCCTAGAGCTGTGAAGAGCGCGTGGATCTCCTGGATTTGCAGACTCGAGGGGAGCTGAGACAAGACATGGGTTGGGGAATATCCAGGTTGATTGGACTGAAGGCTGCTGCCCTGCTTTCTGTAGCATGTTTTTTCCAAGGACTAGGAGTGACCCTTATCTCA…	membrane-associated phospholipid phosphatase	1323	gi|226507402|ref|NP_001150486.1|dual specificity protein phosphatase Diacylglycerol kinase, catalytic region [Zea mays] >gi|195639572|gb|ACG39254.1| dual specificity protein phosphatase Diacylglycerol kinase, catalytic region [Zea mays]	NP_001150486	3.67245e-132	100	0016301|0016791|0016311|0006470|0008138|0016020|0004725
MZ00012891	CF635832	GGTTGTTTTTCTTTTAATTTGTTTCTTTCCCCAGCAACAATCATTTTCATCGTAAAAGCGGCCGGCATGGCGGGCACTAGGAGCTCGATCAGGCCGGCCGGAGAGACCCATGAAAACCCACGCCTCAGCCATGTCAACCGCATGCATTACGCCTAGCCGCTAAAGCATGGAGTCACTAACATTTCCTTAACAATGACCCTAAAAATGAAGGTGAAAGCAAATCGTCGGGCGTGCAGAGAGCCAGCCAGCGGCGTGCATATGGGGCTGCCACCGGCCGGCTCTGCGCCGCCGCTAGTAGAAATTATTGCCGTTGGTGAAGGTCTGGCCCAGCTGCCAGCCAGAGCCGGCGACGTTGTCGAACTGGAGAAACTGGCCGTTGGTGGCGGTGACCCGGAAGGA…	alpha-expansin 11 expressed	468	gi|242042179|ref|XP_002468484.1|hypothetical protein SORBIDRAFT_01g046700 [Sorghum bicolor] >gi|241922338|gb|EER95482.1| hypothetical protein SORBIDRAFT_01g046700 [Sorghum bicolor]	XP_002468484	2.32977e-16	92	0016023|0009664|0016020|0005576|0009739|0010114|0006949|0009505|0009828|0009828|0009826
MZ00012935	TC291831	TGTCGGTCGTCCTCGCCCTGCGGCCGCTACGTCCTCCACCGCGTCTGCAGGTTCGACACGCTCGCCGGCGTAGCCATCAAGTACGGCGTCGAGGTGGCGGACGTGAAGCGCGCCAACGGCCTCACCACCGACCTGCAGATGTTCGCGCACAAGACGCTGCGGGTCCCGCTCCACGGCAGGCACGCGCCGCCGTCTCCTCCCTCCTCGTCCCCAAGCCACGCCGCCAGAGAATGGACTAAAAATGCTGCTTCCCTGGACCCGCTCCTTAAACCACCACGGAGCACAGTTTCGCCATCCATGAGCCTTCTACTACAGGGGTGCCATGGCCTGACGCCGGCTCCAAAGGGGGACCTGAACCTGACCGATGAATGCGCTCAAGGCCATCACAGGAAAGCCGGA…	actin related protein	1844	gi|242042535|ref|XP_002468662.1|hypothetical protein SORBIDRAFT_01g049890 [Sorghum bicolor] >gi|241922516|gb|EER95660.1| hypothetical protein SORBIDRAFT_01g049890 [Sorghum bicolor]	XP_002468662	8.56714e-88	69	0005515|0005200|0048574|0006325|0048235|0005634
MZ00012948	TC294049	GCTACACTTTTGATTTTATTTCAAAATATTGTAAAATGAATAAAGGGAAAATAGACAAAATAAAAAGTAAAAAATATTTCAATTGATTGTAAGTATCTATGTAGAATGATAGCTTGCTAAGTTGACCTACCAGCTCCATTCCTCACTCGAATAAATCTAAACTGACATGTTGCTGCTTGTAAGAATGGAAAAGAGAACCTAATGTACATAACTGACTAATCCAGCTCCATCTCCAGCCTATACATTGCTCGATGCTCAGGAAAAAAAATGCGTACATGAATGGATCTGAGGAAAAGAAAACAGTTCATTGCTGTAGCTCTTGATTCCGAATCAGGTATCCCAGTTTGTAGGAACCACTGCAAGGTATTTCTTTGGGAGGTATTGAAGATTTGGTTTGGA…	transposon protein	1297	gi|293332741|ref|NP_001168769.1|hypothetical protein LOC100382566 [Zea mays] >gi|223972917|gb|ACN30646.1| unknown [Zea mays]	NP_001168769	2.72137e-120	96	0005739|0005524|0004672|0006468|0004674|0016301|0016740|0000166|0009536|0009536|0005515|0005886
MZ00012989	CF637950	GCACATCAAGAATCTCCGAGCAGGGCCCCATTCAGCTGTTCCCACTCCATTACCATACCATACTCCATAGTCCATACACAAGGGCACGTAGGGCCCAGCACCAACCCATGCCGACCGAACTCCTAAGTCCTAATCCAGCAACGCCATCTGAAAGCTCCCCCAAAAAGCGATGATGCATGACAAAGCTAATCAGCCTACTAAACAAGTAAACAACATGACCTGATACGGTCAACACACATCGGAGACCGATCAGACGACGTCCTGCGCCGCCGGGCCGACTTCGCCCGCGGCGGCGGCCACCTGGTTCCGCCGCTCGTCCAGCGCGTTCCTCACCTTGCCGTACCCGTGGCGCGCCCAGTCATACCAGTGCAGCGCGACGTAGACGCCCAGCCCGGCGAT…	sulfate bicarbonate oxalate exchanger and transporter sat-1	828	gi|226528310|ref|NP_001141828.1|hypothetical protein LOC100273969 [Zea mays] >gi|194706082|gb|ACF87125.1| unknown [Zea mays]	NP_001141828	6.42691e-74	93	0016020|0006810|0005215|0022857|0009536
MZ00013150	TC335206	AAACCTCGTCTTCCTCCGCTCGTCTGCGTTCTCGGCCATCGGTACTCTCCACCGGCGCTCCAGAGTTCATCGGTACTCTCTAGCGGCGCTCCAGAGTTCCAGACACAGTGACGGTGGCGGCGGCGCCGACTTCTCCGGTAGTACTCGCTGTCCTCCTCCCTCACCTTGCGCGCCGCGGACTCGGAGGAGGAAGACAACCCCTGGGTGCTTACCAACGCGCCAGTGGCCTCCTCGGCGCCGGAGAACCGCGGCGGCCGGTCCGTGGAGTCGTCACTCGGCGCCTAGATGTATCTGCTGCTCATCTACTGCATGCCATAGCGTACGCCGAGGGCGATAAATAATATGGTGCAAAATCCAGCATTAATGTTTGGGAGCCCAAGATTCACCATGCTAACAAAT…	carboxyl-terminal peptidase	1299	gi|242043312|ref|XP_002459527.1|hypothetical protein SORBIDRAFT_02g006130 [Sorghum bicolor] >gi|241922904|gb|EER96048.1| hypothetical protein SORBIDRAFT_02g006130 [Sorghum bicolor]	XP_002459527	2.67477e-10	84	0016023
MZ00013162	TC282807	GCACGAGCTTCAATTTAGGACGGTCAAGGCATCACGATGAGAAATCTGCTCTTGAAGTTGGATACGGTTCTAACCATGGCGGCTTTATGATTAAGAGTTACAGTGACATGCTTAAGGACATTTCTTCGGGGACAACGAAAGATCTGGAAGATATTTATGACTCAAGATACTGCTCAACCGCCGAAGATATCATGTCCTCTAATATCTGTCAGTTGTCATCGAAAAATGTGAGCACCGGGAGCAACAAACGGAAGGTGAGGTCATGTGCTGCGTCGACGATGGATGGACCAACGACCTCCGGGAACCACAACCACGTACCCGCTTCAGCTTCAGGTCCAGGAGCAGCGCTCACCAGGGAGATCTCCTTCGGGGATCAGACGGTGTCCGCCCCCGCGGCCG…	zinc-finger protein c60910-like	1062	gi|219888631|gb|ACL54690.1|unknown [Zea mays]	ACL54690	1.02938e-99	83	0045449|0000037
MZ00013316	AZM5_15906	GTGAACTATTCTTCGATGGTGGCGCCTATTCAGCCGTCGGCGACGACAGTCCTCCTCTTCGTCCTCGCTACATTCTGCGTTCCTAATCTCGAGCTACTCTCCTCTGCGTACTCCTCATCGACCACCACGCTGCCACAACATTGGGGGGTGGAGGGACTGTTGTATTACCGTAATAACTTTATTTACGCTGTCGAACGATCAGAATAAATCAGAGACATGGACACCAAGAGGCACAGCCGCACAGCCCAACCACCGTATATACTATTATTAAAAAAAATCACGGGAAAATTTTCACAAATGTTTGGtcacactcaacatgattggatggttgtgcgctcaggtgcaggttcgtaagatgttggctggccagatacgacgttttctggcgtatgtgtgggt…	serine carboxypeptidase i precursor-like protein	4451	gi|223950491|gb|ACN29329.1|unknown [Zea mays]	ACN29329	4.37562e-93	100	0006508|0004180|0004185|0005777|0016787|0008233|0005576
MZ00013374	TC331008	GACTAAATTTCATTCAAGGAGTACATATTTTTTGTTTTAAGTACAAGACGGGACGCAAATCTTGCCCCATGGGAGCTACACGTCCATTCATCCCTGGGAATTGAGGAAATTCCAAAATTTGTGTCTCACCCCAAAAACTGACAAAATCCAGGGATAAAAAGAGCAAGGTCAACCGGCAGCACATCGGGAACCCCATATATCCAGCTCTAAACTCAAACAAAAAAAAATGCCTGTTACAGGAGTAAAGGGAACAACAAATGCCATTGCGCAAGTTCTGATCGCCAAATAGGATAGCACTTCACTCGTCATCCTCATCATCATCGACACCACCCGAGGAATTGAGGGCGTTGAGCCTTTCCACGAGTCTGGCCTTTCTCTGCTCATAGGTCAACTTCTTGG…	60s ribosomal protein l5	623	gi|242037055|ref|XP_002465922.1|hypothetical protein SORBIDRAFT_01g048270 [Sorghum bicolor] >gi|241919776|gb|EER92920.1| hypothetical protein SORBIDRAFT_01g048270 [Sorghum bicolor]	XP_002465922	1.59999e-42	95	0003735|0008097|0006412|0005840|0005622|0003723|0030529|0019843
MZ00013405	TC310143	GGAGTATCATAATTTATTCTGGCATTAACTCATTAAGTTGCAGTGTTGTCATGAAACAGAAACAGTACAGTTGCAACTTTCTTTTGAAAAAGGAGGATAAATTGCTAATACAAATCAAATTAATCTGGAGCTGCAGAGCCTTAAGGAAGTGATGGGGGGAAGGGGTGGAGAAGTGACTGGAGCTCAAGTACGTGCAGGCCCTCCTGGCCTCCTAAACGCTGGCGGCCGTGGATGCCGTGGACAAAAACATAACCTTGAGCTGGAACCGAGATAGATAGTACAACACGTCATGCTATTACTTGCTGAAACCAAAACTGAAAATTCCATTTGGTTCTTGTTCAGCTCGGCCTGGTTAGTCAGTAGCCATGACAGTACTCCAACACCGCAAATGGATGAACG…	rna recognition motif -containing protein	1478	gi|195623700|gb|ACG33680.1|hypothetical protein [Zea mays]	ACG33680	3.93305e-68	81	0003676|0000166|0005739|0008150
MZ00013472	TC319335	ATCTTCCACAAGGGGCATTCGTTAGGATGGAGGCGTTCGGGGGTTCTTCGGGACGAGAAGGCAGGCGAGTGGAGAACATCTTCCTTGAGTTCCTGAAGCGATTCAAGGAGTCGGATGGCGCGGGGGAGCCGTTCTACGAGGCCGAGATGGAGGCTATGCGGACGCGGGAGTCCACCACCATGTACGTAGACTTTGCGCACGTCATGCGCTTCAACGACGTCCTCCAGAAGGCCATCTCCGAGGAGTACCTCAGGTTTGAACCATACTTATGGAATGCATGCAAGAGATTTGTGTTGGAACACCGGGCTGGCGAGAACCGTGCCCCAATCATCTCAGATGATAGCCCCAACAAAGATATCAACATTGCCTTCTATAACATCCCGATGCTTAAAAAACTGA…	minichromosome maintenance protein	2730	gi|162461434|ref|NP_001105289.1|minichromosome maintenance protein [Zea mays] >gi|57639342|gb|AAW55593.1| minichromosome maintenance protein [Zea mays]	NP_001105289	0.0	98	0006260|0005524|0006270|0000166|0005634|0003677|0008094|0017111|0006281|0006281|0004518|0005656|0000790|0000084|0005829|0042555
MZ00013555	TC287146	CGCTCCTCGATCCCCAACAGGCAACAGCCCAGCCGCTGTCGCCCTCGTTCCGTAGTACGGCGCCGCCAGATCGTCAGTCACCATGATCATCTCCAAGAAGAACCGCCGCGAGATCTGCAAATACCTCTTCCATGAGGGGGTCTTGTACGCCAAGAAGGACTACAACCTGGCCAAGCACCCCAAGCTTGATGTGCCCAACTTGGAGGTGATTAAGCTCATGCAGAGCTTCAAGTCGAAGGAGTATGTGAGGGAAACCTTCTCATGGCAGTACTACTACTGGTACCTCACCAACGATGGCATTGAGCACCTCCGCAGCTTCCTCAACCTGCCATCAGAGGTTGTGCCTAATACCCTCAAGAAGTCTTCCAAGCCCCCGTCTCGCCCCTTCGGCTCTGGCCC…	40s ribosomal protein s10	848	gi|226495697|ref|NP_001141403.1|hypothetical protein LOC100273505 [Zea mays] >gi|194704430|gb|ACF86299.1| unknown [Zea mays] >gi|238013422|gb|ACR37746.1| unknown [Zea mays]	NP_001141403	6.45918e-45	100	0005840
MZ00013615	TC299715	ACTAGCAAGATTAATATATTAGAAAACTTCAACAGGGGTAACTGATTCATTCAGCAATTATAACAAATTCTACATTGTTGCACGAACAACCTAGCACAGTCCTAAATATGAGAAAATTTAGCAACGTGCGGCGGCGGCGGCACCCTAAGAGGATGTAAACTTGGTAACCGCCTTGGTCCCTTCGGAGACGGCGTGCTTGGCGAGCTCGCCGGGGAGGACGAGGCGCACCGAGGTCTGGATCTCCCGGGAGGTGATGGTGGGCTTCTTGTTGTAGCGGGCGAGCTTGGCTGCCTCGGCGGCGAGCTTCTCGAAGATGTCGTTGATGAAGGAGTTCATGATGGACATGGCCTTGGACGAGATGCCAATGTCCGGGTGCACCTGCTTGAGCACCTTGAAGAT…	histone	722	gi|226495385|ref|NP_001141626.1|hypothetical protein LOC100273745 [Zea mays] >gi|194705324|gb|ACF86746.1| unknown [Zea mays] >gi|195636394|gb|ACG37665.1| histone H2B.4 [Zea mays] >gi|195657851|gb|ACG48393.1| histone H2B.4 [Zea mays]	NP_001141626	7.194e-35	100	0005694|0000786|0006334|0005634|0003677|0051276
MZ00013618	TC315715	GGAAGCTTGACCGTGGTCGATTAGAAAAAAATGTTTATGTAAAAGTGACAACAGTAGAAACTAGAGAAAGCCGGTGCTCTATCTATACAATAGAGAAGGGGACCTGCCGCTCCTCCGCTACTGGTTGCCCCTGCAGCAGGCCCGATTGGTAGGACGCCAAGGACCCATTTATACAAATTTTTAGTTCCATTGCAACGTTTGGAGCATCTCAGGGAGGGCCTCTTCATGTCTCGTGTACAGCTGCGCTCATTCAGAAGGAGCTCTGTACACGAGATTGATTGCCAATGTGGTACCAGTAAAAAAAACATACAGTACCAAACAAGCGGTATCACCCGAGGTGGTGGTCTATCTCACAATGTGACATCATAAGTTACACAGATTCCCTGGGTGTCACTTCGT…	cbl-interacting protein kinase 12	928	gi|223948385|gb|ACN28276.1|unknown [Zea mays]	ACN28276	1.50468e-93	100	0016301|0005524|0004672|0006468|0007165|0016740|0000166|0004674
MZ00013637	TC259303	GTCTGGCCAGGTCTCTCCCATATCGGGTTCTCCCTTCCTCTTCCTGTTTCCGCGCGCGAGATCGCCGCCCCGGGTGGGCCCTAGATCCCGATGGCCTCGCGCCGCCGCACCCTGCTCAAGGTCATCATCCTCGGCGACAGCGGGGTTGGGAAGACGTCTTTGATGAACCAATATGTGAACAAGAAGTTCAGCAACCAGTACAAGGCTACGATTGGGGCGGATTTCCTCACCAAGGAGGTGCAGTTCGAGGACAGGCTCTTCACTCTGCAAATATGGGACACTGCTGGTCAGGAAAGGTTTCAGAGTCTTGGCGTTGCATTCTACCGGGGAGCAGATTGTTGTGTCCTAGTCTATGATGTTAATTCTATGAAATCGTTTGATAATCTTCACAACTGGCGT…	gtp-binding protein rab7a	1033	gi|219887285|gb|ACL54017.1|unknown [Zea mays]	ACL54017	3.25298e-111	100	0005525|0007264|0015031|0000166|0016020|0006810|0005886
MZ00013708	TC307735	ACTTATATACACAAGAAAGAATTGTCTTATTAAATGCGGTCCATCAATGAAACAAACATATCGATATAAATAATTACACATTTGTAACAATCGCCCCAAAATAAAAAACAAAGAACCCCCCACACACACGCACACGCACACGCACACACGGCGCAGCAACGTACATGTCCATGAATAATGCGTGCCAATGCAAGTGTGTATGTCTGACTGACTGAATCACTTTTCACTCTGCTGCAGCTACGTAGGGAGAGGCATGGCTGTGGATCGGAGTATTACTTCTCCTCAGTAGCAGCCGCTGCCGGTGGCGCCGCCTCCTCGGCAGCCGGCTTTTCCTCCTCTCCCTTCTTCGCCTCCGATGGTGTCTCGGCCGCTGCATCAGCTATAGCCGGCTCGGCATCC…	drepp4 protein	942	gi|226493400|ref|NP_001141208.1|hypothetical protein LOC100273295 [Zea mays] >gi|194703266|gb|ACF85717.1| unknown [Zea mays]	NP_001141208	3.76574e-46	100	0016023|0005507|0005773|0005547|0009409|0042742|0005516|0005886|0080025|0080025|0005509
MZ00013769	TC304601	GACTGCGGCTTCAGGACTCGACCTCTTGCGCCGCCGCCATGACCTTCAAGCGCCGCAACGGCGGCCGCAACAAGCATGGCCGCGGTCACGTCAAGTACATCCGGTGCTCAAACTGCGCCAAGTGCTGCCCCAAGGACAAGGCGATCAAGAGGTTTCAGGTGAGGAACATCGTGGAACAGGCGGCCATCAGGGACGTCCAGGAAGCATGCGTCTATGATGGCTACGTCCTCCCGAAGCTGTACGCCAAGGTGCACCACTGCGTCTCGTGCGCGATCCACGCTCACATCGTCCGCGTCCGATCCCGTGAGAAGCGCAGGGACCGCAAGCCGCCGGAGCGCTTCAGGCGCAGGGAGGATAGGCCTGCTGGTGGACAAGGAGGCCCCCGCCCTGGTCCTGGTG…	40s ribosomal protein s26	797	gi|226508932|ref|NP_001151175.1|40S ribosomal protein S26 [Zea mays] >gi|195644802|gb|ACG41869.1| 40S ribosomal protein S26 [Zea mays]	NP_001151175	6.41959e-28	100	0003735|0006412|0005840|0005622
MZ00013972	TC319997	ACGCGGGGGAGTCAGCAAAAGCATTTGCTGAAAAACATGGATGGAATTATGTGGTACGGAAACGGCATACACCTCTTCTGAAGCCTAAGGCCTACGCTGAGAACTTCAAGTGGAAAGGCCCCCCGAAGGCGGAGCAAGCATGAGCTCAAGACCTCCACCAGCATGTGACCCTGACACTGGAATGATGTTATTTTCCTCCTGAGCCCTAGAGTCTAGACCTCTTGTCCGTGAGCCTGGCATTGGGACGGTGTTGTTTTCCTCCTGGACAGCCTTTTCTTTCAACAGTGTCCGTGGTGAAAGTACGAGCTAGAATATGCATCTATCAAACTTGTAATAAGCATGATCTGCAATCAAACAAAAGTAGTGTCCTTGGCCGGTATCTGAAAAGTGGCATTGAGT…	nadh-ubiquinone oxidoreductase 18 kda subunit	482	gi|195642452|gb|ACG40694.1|NADH-ubiquinone oxidoreductase 18 kDa subunit [Zea mays]	ACG40694	1.63964e-14	97	0022900|0016651|0005743|0005739|0009631|0045271|0016020|0008137|0006970|0006970|0000293
MZ00013973	TC283704	TGCGCTCCTTGCCCCTAAGCCTCGTTTCCGGTGTACGACTCCAACGACGACGAGATGGCCTCCCCGCTCCGTCGGAGCTTCCCCTCCCTCGGCCGCGCGCTTCTCACGCCGGCGCCGGCGCGGATGCTCTCCGCGGAGGCCTCCGATGCCCTCGTTGAGATCAAGCCTGGGGAGATTGGGATGGTCTCCGGCATCCCCGAGGAGCACCTCCGCCGTAAGGTTGTAATTTATTCACCAGCTAGGACTGCATCTCAGCAAGGTTCAGGCAAAGTTGGGAGATGGAAAATTAACTTTTTGTCAACCCAAAAGTGGGAGAACCCATTGATGGGATGGACATCTACTGGGGATCCATATGCTAATGTCGGTGAAGCAGGACTTACATTCAACAGTGCGGAGTCA…	nadh-ubiquinone oxidoreductase 18 kda subunit	852	gi|212722756|ref|NP_001132398.1|hypothetical protein LOC100193844 [Zea mays] >gi|194694272|gb|ACF81220.1| unknown [Zea mays] >gi|195608562|gb|ACG26111.1| NADH-ubiquinone oxidoreductase 18 kDa subunit [Zea mays]	NP_001132398	1.94872e-81	100	0022900|0016651|0005743|0005739|0009631|0045271|0016020|0008137|0006970|0006970|0000293
MZ00013983	TC279580	CCACGCGTCCGCCGAAACCTTAACCTTATTCGGCGACTATGGCGGCGGCACCGGCAGGCGGCGGCCCTCGGGCATTGTCCCAGCGGGAGCAGGACATCCAGATGATGCTCGCCGCCGATGTCCACCTCGGCACCAAGAACTGCGACTTCCAGGTGGAGCGCTACGTGTACAAGCGCCGCACTGATGGTATCTACATTATTAACCTTGGAAAGACCTGGGACAAGCTTCAGTTGGCCGCCAGGGTCATCGTTGCCATTGAGAATCCGCAGGACATTATCGTGCAGTCTGCTAGGCCCTATGGCCAGAGGGCTGTCCTCAAGTTTGCGCAGTACACTGGTGCCCATGCCATTGCTGGCAGGCACACTCCTGGTACATTCACCAACCAGTTGCAAACCTCCT…	40s ribosomal protein sa	1173	gi|195611912|gb|ACG27786.1|40S ribosomal protein SA [Zea mays]	ACG27786	7.71003e-115	100	0003735|0006412|0015935|0005840|0005622|0030529
MZ00014022	TC331814	GATCTATGGCTCCACCCCCATTAGGATCATATCCATATCCTTCACCTATGTACTCTTCACATAGTGGTTACCCGCCATCTGGATATCCAACATACAATCAAAGTGCTTACCCATCAATGGGTGGCTATCCTGGTGCTAGTTTGCATGCTACTCAACATCATGGTAATGGATATAACATGGGGGCAACGCTCATTGGTGGAGCAGCAGCCGCCGCCGCCGCATCCCAGCCTCCATCACCGTTTCCGTCTCGCTGCCATGGGTAAGGTGCACGGATCGTTGGCGCGCGCCGGGAAGGTCCGCGGGCAGACCCCCAAGGTGGCGAAGCAGGACAAGAAGAAGAAGCCCCGCGGCCGCGCGCACAAGAGGATGCAGTACAACCGCCGCTTCGTCACCGCCGTC…	40s ribosomal protein s30	700	gi|270253593|emb|CBI35991.1|unnamed protein product [Vitis vinifera]	CBI35991	3.35229e-16	100	0003735|0005739|0006412|0005840|0005622|0022627|0005730|0006464
MZ00014057	TC282240	CCTGCAGGCAACGGTCCGGAATTCCCGGGTCGACCCACGCGTCCGAGCTGATGAAACTGACCGAGAAACAGGCCGTTCAAAGCAAATATCAACTGTCCCTATCCATTTAAGCATATTTTCTCCCCATGTTGTGAATCTTACTCTTATTGATCTTCCTGGGCTTACTAAAGTAGCAGTTGATGGCCAACCGGAGAGTATTGTACATGACATTGAAAACATGGTTCGCTCATATATTGAAAAGCCAAATTGTATCATTCTGGCTGTGTCCCCAGCCAATCAGGACCTTGCTACTTCTGATGCAATCAAGATTTCACGGGAAGTTGATCCCAAAGGTGAAAGGACCTTTGGTGTGCTCACAAAAATTGATCTGATGGATAAGGGTACCGATGCTGTTGATAT…	dynamin-related protein 1a	1852	gi|226505372|ref|NP_001151777.1|dynamin-related protein 1A [Zea mays] >gi|195649627|gb|ACG44281.1| dynamin-related protein 1A [Zea mays]	NP_001151777	0.0	99	0005525|0003924|0000166|0009536|0016787|0005874|0005737|0051301|0003774|0003774|0007049|0005856|0005515
MZ00014189	TC292699	GAATTCGGCCATTATGGCCGGGGGCGACCCAGGCACCCAGCGTCCATACACACACCAGCCTTTTTCTTCTCCCCGCGAGCGCTCTCTTTCTCTATCGACTGGCGACGACTCCGCCACCGCCGCCGCTCTACGCGAGACGCCCAGGTCTTCGCCAACGACGAGCATCCGGGTTAGAGAGGAAGAAATTGCATCCGAAACAATGGCGGCAGATTCCGGCGCTCGCAGACAACCAAGCTTCACCAAGGTCGACCAGCTGCGCCCTGGAACCCACGGCCACAACCTCATCCTCAAGGTTGTTGACTCCAAGATGGTCGTCCAGAGAGGCCGCGAGGGAGGGCCTCAGGGAAGACAGATGAGGATTGCGGAGTGCTTGGTTGGTGATGAAACCGGCATCATTGT…	hypothetical protein LOC100275940 [Zea mays]	946	gi|226531418|ref|NP_001143338.1|hypothetical protein LOC100275940 [Zea mays] >gi|195618434|gb|ACG31047.1| hypothetical protein [Zea mays] >gi|195619526|gb|ACG31593.1| hypothetical protein [Zea mays] >gi|195620962|gb|ACG32311.1| hypothetical protein [Zea mays] >gi|223973027|gb|ACN30701.1| unknown [Zea mays]	NP_001143338	9.86723e-56	100	0003676
MZ00014513	TC314220	NGTTACTGGTACACCCGCAGTTCCGGTCCGGNATTCCCGCCTCGACCCCGCGTCCGTGATTATTTCCCCTATGCTGATTCGAAAAATCATATTGGACTGGGTACTATACAAGCCGTCCAACTTTCAAGCGATATGTTCGAGTGCTGAGTGGTTATTACCTGGCTGCACGTCAAATAGAATTTTTAGTAGGTAGGAGGAGTTCCTTAGGGCTGTTCACGACCAGCTTGGAAGACCCAATGGCAATTGCCCAGCATCATGATGCAGTCTCAGAATGAAAGCATTAATGGTATATAGTTGGATATTTCATTCAGAGAGGCTCAAGTGATAGCTGCAAGTAGTTCTACCTTGTGCCCAGTTTTCTTGTTCTTTTTGAAAATTCTTCTGCTACCTATACCTGAA…	lysosomal alpha-	1240	gi|218184128|gb|EEC66555.1|hypothetical protein OsI_32713 [Oryza sativa Indica Group]	EEC66555	5.54023e-18	89	0016023|0030246|0015923|0003677|0003676|0008270|0004559|0006013|0015074|0015074|0005975|0003824|0004553|0005773|0009505|0005886
MZ00014788	TC260503	GCACGAGTTTCAGGACACAATCAAGGGCTAGAAGCCACTACAGGCCCAAATTCAGCCCATACCCACTCTCCCATCCACGAGACCACAAGCCACACCAAACCCGCGTTCATCGACGGACGAGCTCGCCGGCGAGAGAGCGACTGAGATGGAGGCGGCGGCAGCGGCGGCCGGCGTGGAGCTGGGCTCCTCGAAGCCCCAGATCGCGACGCAGGCGGAGATGGCGGAGGCCCGGGTGCCGCTCGCCTACCGCGATCAGTGCGCGCACCTCCTCATCCCGCTCAACAAGTGCCGCGTCGCCGAGTTCTACCTCCCCTGGAAGTGCGAGCCCGAGCGCCACGCCTACGAGAAGTGCCAGTACGAGCTCGTCATGGAGCGGATGCTCCAGATGCAGAAGATCCG…	nadh-ubiquinone oxidoreductase b18 subunit	876	gi|226492353|ref|NP_001149798.1|NADH-ubiquinone oxidoreductase B18 subunit [Zea mays] >gi|194697770|gb|ACF82969.1| unknown [Zea mays] >gi|195605330|gb|ACG24495.1| NADH-ubiquinone oxidoreductase B18 subunit [Zea mays] >gi|195634751|gb|ACG36844.1| NADH-ubiquinone oxidoreductase B18 subunit [Zea mays] >gi|238009180|gb|ACR35625.1| unknown [Zea mays]	NP_001149798	6.46094e-43	100	0005739|0008137|0003954|0009536|0045271|0009853|0006120|0031966
MZ00014805	TC305000	CCAAGAAGTAAAATTCAGGAGCTCTATTAGATTGACCACAAAGTAACTTAGGCTACGTTTGTTTCCTCCTATACGTTGAATTATACTAGAGGGGTAAAATATCACTTTAAAATCACAAATAAGTTAAAATAAGCTAGCATTCACAAATAATCCAACTCAAACGCACCCTTAATGTGCACGAACTAATTAGCTTTCAAAAACTTAGCATATCTCAGGCGCAATCTGAAGCAGCAGTCATATCAGAGATCAGAATGAGAAGGTTTCTTCCCCCTCTCGATAATGTACACGCATGGGCATGGCACGTTCTTCACTTCAGACCCTCACACACAGCTCTTTCCCCGGTAAAATCAAGGACGGCAGCAGCGCATGACTTGGCATCGCTGCCGGCTTGTGGCGCGT…	chlorophyll a b-binding apoprotein cp26 precursor	1428	gi|162461210|ref|NP_001105698.1|chlorophyll a/b-binding apoprotein CP26 precursor [Zea mays] >gi|733454|gb|AAA64414.1| chlorophyll a/b-binding apoprotein CP26 precursor [Zea mays]	NP_001105698	1.96713e-134	100	0009507|0016020|0009765|0005739|0009535|0009533|0010196|0015979|0009579|0009579|0030076|0009517|0016168|0010287|0009783
MZ00014822	TC309226	TACATACATACTAGGCAGCCAGGCAGCCATGGCGCCCACCGTGATGATGGCCTCGTCGGCCACCGCCGTCGCTCCGTTCCAGGGGCTCAAGTCCACCGCCAGCCTCCCCGTCGCCCGCCGCTCCTCCAGAAGCCTCGGCAACGTCAGCAACGGCGGAAGGATCCGGTGCATGCAGGTGTGGCCGGCCTACGGCAACAAGAAGTTCGAGACGCTGTCGTACTGTCAACTGACCAGGGAAAAGCGCAAGGTTTTATTGCAACCGTGCAGTCTGTAGCTATATTGTTGGCACCACTATTTATGAGTCCACTGACCTCTTACTTCATTTCAGAGGAAGCGCCCTTCGACTGCAAAGGTTTCAGCTTTATTGTGGCGAGTTTCTTCTTGGCAATCTCGTTCTGC…	ribulose- -bisphosphate carboxylase oxygenase small subunit	721	gi|226502991|ref|NP_001140664.1|hypothetical protein LOC100272739 [Zea mays] >gi|194700468|gb|ACF84318.1| unknown [Zea mays]	NP_001140664	1.31131e-34	97	0016020|0006810|0005215|0009853|0015979|0015977|0055114|0016829|0016491|0016491|0019253|0016984|0004497|0009507|0009536|0016023
MZ00014841	TC330430	CAAAGCAAGCCATGTGGAGGAGGGCTTTAGCGATGGTCCTGTTCATGGCTGGCGCCGCGCTGCTCGCCGGGGCTGCCGGCGCCGGCGCGCAGCAGGGCGTGTGGAGCATCATCACCCGGCCCATGTTCCAGAGCATGCTGAGCCACCGCGGCGACAGCGGGTGCCAGGGCGCCTTCTACACCTACGACGCCTTCATCGAGGCCGCCAGCAAGTTCCCCGGCTTCGGCACCACCGGCGACGAGCAGACGCGCAGGCGGGAGCTCGCCGCCTTCTTCGGCCAGACGTCCCACGAAACCACCGGTGGATGGGCGACTGCTCCGGATGGACCGTTTGCCTGGGGATACTGCCGGGTGAAGGAACAGAAACAGACGGACCCACCCTACTATGGACGAGGACCCA…	class i chitinase	1075	gi|212275494|ref|NP_001130494.1|hypothetical protein LOC100191592 [Zea mays] >gi|194689288|gb|ACF78728.1| unknown [Zea mays]	NP_001130494	4.81497e-137	100	0006032|0004568|0016998|0008061|0005739|0051707|0016787|0008152|0016798|0016798
MZ00014842	TC310690	AAAGGTGAATGCTGCTAACCGTTGATTAGTTCGTTATCATGCATCCAGAGATGAGATACTGTGCCATACATAGACACACTATATGATAAGTAGACACATGCCGAAGGTAGCAGGTTGCCCCTGTTTGCTGCTAGCTTGATTTATTCTTAGTTGGTAGAGAGGCAACAAAAACACGTGAAGGCTTGCAGCAACCATATAATTATTGTTGTCCACGTACGTCCTCATCCTCCGTAAGGCTTCTGGTCCTTGCAGGGCACGTTGTCCCCGTACCCCACCCGGAGCATATCGCAGTACCTCTTGTAGTAGCCGACCCGGTCCTTGGCGCCGTCGGTGGACTGGCCCTTGCCGCACTCTAGCCCGCCGTTGATGATGTTCGAGGTGAGGCCATATCCGGGGAGC…	basic endochitinase c precursor	661	gi|223947017|gb|ACN27592.1|unknown [Zea mays]	ACN27592	4.64544e-78	100	0006032|0004568|0016998|0008061|0006952|0016787|0000272|0005975|0008152|0008152|0016798|0016023|0006040|0051707|0008843|0016231
MZ00014891	TC303132	TGAGTTTTCACCTCAGCAGCCCAGCCAGCCAGTGGTTCCTCGGCTCGGAGGAACAGGCGAACAGCAAGAGCTTCTGAAGATGAAGGCGATCCCCGTGGCTCTCCTGCTCCTCGTCCTGGTTGCTGCCGCCTCCTCGTTCAAGCATCTCGCCGAGGCAGCAGACGGCGGCGCGGTGCCGGACGGCGTGTGCGACGGCAAGTGCCGCAGCCGGTGCTCGCTGAAGAAGGCCGGGCGGTGCATGGGCCTGTGCATGATGTGCTGCGGCAAGTGCCAGGGCTGCGTGCCGTCGGGGCCGTACGCCAGCAAGGACGAGGTGCCCCTGCTACAGGGACATGAAGTCCCCCAAGAACCAGCGCCCCAAGTGCCCCTAGGCCCTACCGCTGGGAGGATGACCCAGGA…	LOC100284162 [Zea mays]	640	gi|226493205|ref|NP_001150531.1|LOC100284162 [Zea mays] >gi|195606018|gb|ACG24839.1| GIR1 [Zea mays] >gi|195617912|gb|ACG30786.1| GIR1 [Zea mays] >gi|195639922|gb|ACG39429.1| GIR1 [Zea mays]	NP_001150531	1.24579e-16	89	0016023
MZ00014953	TC320587	AACAACCAAAAACTGGATGGTAGTGTCTTTCACTTCCACTCAAACGGCAAGAGAGATCATAATCACTTACTACTGTTAATCTCAATTGGAATCACAAGGATGGGAGCACTGACTGCTGTTAAGCTCAATTGAAATGACAGTCAACAAAACCATGACGGTTCGGCCCCAATACACTGTAAGACCGTTAGCTTACCCCACTCAGGGGGTCGAGAAAAAAAAACACTCTGCTTCAGGCTTAAATTGTTTTCCTGTACATCTAATGTGCACAAAAAATAACTTGGGTGTCTGCAGCAACGGGAGATCCCCATCTTTGGGGAATCACCAAGTTTCGGAACGCTTTACCTTACATTAGTCAGAAGCTCCAACGAAGCCATTCGAGCTATTCGAATTTGCTCCCAG…	ctp synthase	722	gi|219886739|gb|ACL53744.1|unknown [Zea mays] >gi|224034235|gb|ACN36193.1| unknown [Zea mays]	ACL53744	1.59154e-56	100	0006221|0003824|0003883
MZ00015179	TC288423	GAATTCCATTGTGTTGGGAGCCGCAAGACGCACCTCGCTCGCAACTTGTTGGACTCGAAGGGGCAATAGACAGCAGGCAGGGCCCCGAACTGCGGGAGGAGATTCCCAAGGATCTCGTCGGCCGGGTAGAGGAAGGGACGGGGACGGGCGATGGCGGCGGACGGCGGCGGCGGGGTGGACTGGGAGAGCCTGGCGGAGGCCACCTCCGGGGCAATCGGCTCGCTCGTCAGCACCACCGTGCTCTACCCGCTCGACACCTGCAAGACCAAGTTCCAGGCCGAGCTCCAGACGCACCAGGGCGCTCAGAAGTATAGGAACCTTTCAGATGTCTTTTGGGAAGCGATTCGTAAAAAGCAATTTTTGTCCCTATATCAGGGCCTGAACACGAAGAACATTCAG…	peroxisomal membrane protein	1539	gi|194690866|gb|ACF79517.1|unknown [Zea mays] >gi|194702674|gb|ACF85421.1| unknown [Zea mays] >gi|194708500|gb|ACF88334.1| unknown [Zea mays]	ACF79517	6.73823e-136	99	0005488|0016021|0016020|0006810|0005743|0005777|0015217|0006839|0006635|0006635|0005347
MZ00015356	TC311154	CTGCTCCTACAAATAAATGAGCCAGAGCTACATCCGTTTTCAAAGGAGCCAGAGTCCTACCAAACAAGCCCTTAGAATTTTCATCCATGCAATACATGAGAACTGAGATTCAACTTTGCACTTGTCTTTACATTCAAGATCGCCGTACAGACTAAGACTAGCATAACAAAACATCGAAGTGCACTTCTATTGCATCCTCAAGGTCAAGGCTGCTCGAAATCACTCCTCTTCCTCGTCCATGTCATTTTCACAAACTAGATGACCAAGAGAAACTTTGGCTTTTTTTGCTCCTGACAAACTCGACGCACCAACCAATTCGCTTTTCCTCTTCTCGCCCTGCTCTGCATCCTCCTCATCTTTCATAACCTCACCTGAAGACTTGCTATCGCCCTCTTTCTC…	protein	1001	gi|242034915|ref|XP_002464852.1|hypothetical protein SORBIDRAFT_01g027590 [Sorghum bicolor] >gi|241918706|gb|EER91850.1| hypothetical protein SORBIDRAFT_01g027590 [Sorghum bicolor]	XP_002464852	4.75065e-112	95	0012505|0000815
MZ00015381	TC260780	GGCCTGACTGGGGCACTGCACTGGGGTGTGCACGCCCCTCGTCAGTCGTCACTCACTCGCTACCCCATATCCCATTCCCCCCGACGGCGCTTCTGGCAGCAAGGAACAATATGTCCAATAGGGCCACCCATTGGTGTTATGCCTGTCGGCGCCCAATTCGTCTTCGTGGGCAGGATATCATATGTCCCAACTGCAGTGATGGTTTTATCCAAGAAATCAGTGAGATGGGTGGCGTACTGAACACTTATGGGCTAACTGAACCGGACTTTGAAGAGCGCCAGGCCAGAAGATTTGGAATGATGGATGCCATATCTTCCCTCATGCGGCAACGGCTGTCAGAAATAGGAAGGGATAGTTTGTTTGATATTCACGGTAGACAAGGGACAGGTACTGAATATG…	rhc1a protein binding zinc ion binding	1472	gi|194696452|gb|ACF82310.1|unknown [Zea mays]	ACF82310	0.0	99	0008270|0005515|0009536|0005739
MZ00015632	TC282806	AAGGGGGTAGGTAATCTTCGGCGCCGGCGGCCGCCGGTCCCCGCGATGGACGCGGAGACCGGAGATACCCGGTCTCCCCTGCTGCCGCATCCCCCTCCCAGCCAGACGCAGGTTTCCTCAGCGAATCAGCACTATAACAAACCCTTCAGCTGGAAGGCCCCAGCCATTATTTTGGCCTTCGAATTCTTGGAGAGCATTGCTTACTCTGGTATAGCACTCAACCTGGTCGTGTACCTTGGAACCGTCCTCCATGGAACCACCGCCTCCAATGCAGCGAACGTCGATGCGTGGAACGGCGCCACGTTTCTTACGCCGGTCCTTGGAGCCTTTCTTGCTGATACATACTGGGGGAAGTACAAGACCGCAGCTATCTCCATAATATTCTACGTTGTTGGCCTG…	pot family expressed	2561	gi|242040051|ref|XP_002467420.1|hypothetical protein SORBIDRAFT_01g027740 [Sorghum bicolor] >gi|241921274|gb|EER94418.1| hypothetical protein SORBIDRAFT_01g027740 [Sorghum bicolor]	XP_002467420	0.0	97	0006857|0016020|0005215
MZ00016013	TC271860	ACAGGAGATAAGACTGATGTCGATAGGCCTGTCATAACTCCAGCTGGACCATCTGGTCCATCTTCTCCTCAGTCTGAAGCTGGGGAGTCCAATGTGTTTCGCCAGGAAAAAGATGCTGCAGTAGATGGGGCACCATCTGACACTGATGGAGCAGTGGCTGAGACCCGAGAGGAAGAAACGACAGAGAATGTTGGTGAAGCGACATTTAGCTATGACCGCTTGATATCTAAATCTACCGATCCAGTCCGTGGGATAGATTACAAACGCAGAGAGGCATACTTATCAGATAGTGAGTTCCAAAGTGTTTTTGGCATGACCAAGGATGCATTCTACCGACAGCCAAATTGGAAGCAAGAACTACAGAAGCGAAAAGCAGATCTCTTCTAAAGAGAACACGCC…	villin- expressed	839	gi|226532126|ref|NP_001146280.1|hypothetical protein LOC100279855 [Zea mays] >gi|219886497|gb|ACL53623.1| unknown [Zea mays]	NP_001146280	3.76254e-37	100	0003779|0007010|0005575
MZ00016093	TC329963	TTCCGGTNCCGGNATTCCCGGCTCGACCCAGCGTCCGGTCACCCTAACTGCCTACAAGGATAGCACCTTCGAGTTCGTGGTCAAGTCGCCCTCGGTATCATGGTTCCTCAAGAAGGCAGCAGGAATCGAAACCGCCAGCACTCGCCCAAGCCACGTGAATGTATCGTCCCTCACCCTCCGCCACGTATACGAGATTGCAAAGTTGAAGCAGGCTGACCCCTTCTGCAAGCACATCTCTCTTGAGGCGCTGTGCAAGTCCATCATTGGCACAGCCAACTCTATGGGTATTGCGATTGTTAAGGATCTATGAGCAGCAATGCCAGCCTTTTAGTCATGAAGAAATCTGTGACATTTTGTATGTTCCTAGTTTGTAGTTGGTGCTGGAGAGGATACAACTCA…	mitochondrial ribosomal protein l11	644	gi|238014030|gb|ACR38050.1|unknown [Zea mays]	ACR38050	1.96611e-38	96	0003735|0006412|0005840|0005622|0030529|0022625|0042254
MZ00016327	TC287924	ATCCATTCATCCCGCTGTGTCTGTGTATTGTAGTATCAGCCAAAAAAAAAAGAAGAATACCCCGAACACGACCAGAAGGCCTACTAAACCCTGCCGCCGCCGCCGCCGCGCCATGGCCGACGAGCTCGACGAGCTGATCGGCTTCCTCTCCGACCGCAACCCCCAGGTGCGGGGCGCGGCGGCGGACATCGTGCGCGGGCTGACGGGTGGGGAGGACGGCCTCCGGGCGCTCACGGCGCGCGCCGATAGCGCCCTTCCGGCGTTGCTCCGCCTGCTGGCCTCCGCGGGCGGAAGTGGCTCGGGAGAGGCCGCGGCGGACTCGCTCGTCAACCTCAGCCAGGACGCGGCCCTCGCAGCGCGCCTTGTCGCGCTCGGGGCCGTCGATGCCGCCATGGACGT…	brain protein 16	1457	gi|226501488|ref|NP_001149785.1|LOC100283412 [Zea mays] >gi|194696898|gb|ACF82533.1| unknown [Zea mays] >gi|195634651|gb|ACG36794.1| brain protein 16 [Zea mays]	NP_001149785	2.63206e-142	100	0005488|0000815
MZ00016332	TC334627	NTACACATCCTCATCAACATCATCAACGGCGGCCTCGAGTGCGGCCATGGCGCCGACGCTCGTGTTGCCAGCCGGATCGGCTTCTACAAACGCTACTGCGACATGTTTGGTCTCAGCTACGGCGACAACTTGGACTGCTACGACCAGAGCCCCTTCGGAAACACAATCTTAAGCACCACCAATAATACCACCTCATATCACGTTGACGCCTAAGGGCATGTACAGTGGAGAGACACCAAAACGGTTCTCCAAGCACAGGAGACAACTAAGAGACTCTATTATACAATGGAGTGTCTATAAATGTAGTCTACTAATAAATACAGAATTAAATGTATTTGTACAACAGCAGATTGATAGAACAGACGACAAATTCGTACAGTAGGAAGTGAGACGTCTATT…	basic chitinase 2-1	1285	gi|242067881|ref|XP_002449217.1|hypothetical protein SORBIDRAFT_05g006520 [Sorghum bicolor] >gi|241935060|gb|EES08205.1| hypothetical protein SORBIDRAFT_05g006520 [Sorghum bicolor]	XP_002449217	1.64328e-20	86	0006032|0004568|0016998|0008061|0016023|0051707|0008843|0009536
MZ00016408	TC279824	CGGCGCTCTGCACCATGGAAGTGAGCAGTTCGACCAGGCAGCCATCCACCTCCAACCCCCCTTCGCCTGCGCAAATCGTTACCATCCCAGCGAGAAAGATGGCGCGCGTCTCCAATGCCAAGAAGCGGCAGGGCGCCAAGCCCGCCTCCGCGCTCAGCAGCACCGACACCAGCACCGCCGCAAAGAGGAAGGCCGAGGACGACCGCCCCGTGCGCGTCTACGCCGACGGCATCTTCGATCTCTTCCACTTCGGCCACGCCCGCGCCCTCGAGCAGGCCAAGATGCTGTTCCCCAACACCTATCTTCTCGTCGGATGCTGCAACGACGAGCTAACCTACCGCTACAAGGGCAAGACCGTCATGACCCAGGAAGAGCGATACGAATCCCTGCGGCACTGCA…	choline-phosphate cytidylyltransferase b	1261	gi|226503283|ref|NP_001150315.1|choline-phosphate cytidylyltransferase B [Zea mays] >gi|195638320|gb|ACG38628.1| choline-phosphate cytidylyltransferase B [Zea mays] >gi|223945777|gb|ACN26972.1| unknown [Zea mays]	NP_001150315	1.0302e-153	100	0009058|0016779|0016740|0003824
MZ00016449	TC309683	AGAAATGCTGTACCACGGTGCTGGTTCCTGTAACTTTCTTGGTTTATTTTTTTCCCTGGAATGGTCAAGACTCAAGAGACAACTAGAATAGCAGGGTTTAGAGGGCTCTTAATTAATAGTTACAGAGATGCAGCGCTTGATCGTGTGGCGTTTACACGGTCAAACACGAGCGATCTGAATAGACTTTTCGAGAGCCTGAAGGAGGCTTCTCATGATCCTGGGCTCCCCAGGTGGCTCCTTGTCCTTCATAGGACCGTTCCTGATCGCTCGGAACACCGGACCAGAGCCATCCGGGGCCGGAGAGACCAGGCAATCGATGTACACCAGCGTCCGCGTCGCGCCGTCCTCGACCGCGACGAACCCTAGCCTGATCCCGCCCTCAACCTTGTCCACCTTGAG…	protein	801	gi|259489962|ref|NP_001159059.1|hypothetical protein LOC100304093 [Zea mays] >gi|195648861|gb|ACG43898.1| hypothetical protein [Zea mays]	NP_001159059	1.68415e-92	98	0005739|0009535|0009570|0009507|0008150
MZ00016583	TC195717	GCACGAGGCTCCTTCGTTCACGTCTTCCTCCTCGCGTTCCTCTCGTCAGTACGGCGACGCCGCAAGGCTCGCACCGCTGACAGTCCCCCTTCCCGGATCGAGCCTCTCTTTTCCCAGATCGGATTCTAATTGGGCTATCGCCGCCGCCGTGCCAGGTGCCGAGTCCTTAGCCGATCTTCGCCGGCGAGGAGCGCCCACCAGGAGTTACAGACTGAATGACAAGAATGTTCTCTATATCATCCTCAGTATGTGTGAAGAAATAGTCTGTAACTACACATACCTTTCATTGCAATTACCAAGAACTGGAAATGGACGATGATAATGGGCTTGAGCTTAGTTTGGGCCTATCTTTGGGCGGGTCATCAGGGAAGGCCAAGGCTAGAGATGCACCTCTAGAAC…	protein	2139	gi|226502110|ref|NP_001143733.1|hypothetical protein LOC100276485 [Zea mays] >gi|226713363|sp|B6TCE8.1|U7378_MAIZE RecName: Full=UPF0737 protein 8 >gi|195625902|gb|ACG34781.1| hypothetical protein [Zea mays]	NP_001143733	0.0	100
MZ00016616	TC295047	CTCGCGTCGAACAATGGGAAAGAACTCCTTCCTTCACAGTTCACGCGGACGGATATCTCGTCTCGGTCAGTTCGCTTCGTGAGTTATCTTTATCTCCTCTCGATCGATCGCTTCCTCCATCGAGGCGGTAAAGCGCCGCCCAGATCGCCGGAAGCAAGCGGCGACCTCACCAGCTCCGAGCAGCAGCAGGGAGGCTCGTGGAACCATTAGTCGTTTTCTGGCAGCGGCATGGAGGGGCTGAGCTGGAGAACGGTGTGTTGTTTATCGGTGCTCTGTGCCGTGCTGTTCTTGCGCCCGGCCGAGGGCATCCGCTTCGTGATCGATAGGGAAGAGTGCTTCTCGCATAACGTGGAATACGAGGGGGATACTGTCCATGTATCCTTCGTCGTCATCAAGGCT…	coated vesicle membrane	1150	gi|226507886|ref|NP_001147761.1|LOC100281371 [Zea mays] >gi|195613556|gb|ACG28608.1| transmembrane emp24 domain-containing protein 3 precursor [Zea mays] >gi|223942323|gb|ACN25245.1| unknown [Zea mays] >gi|238013748|gb|ACR37909.1| unknown [Zea mays] >gi|238014372|gb|ACR38221.1| unknown [Zea mays]	NP_001147761	6.75336e-116	100	0016021|0016020|0006810|0016023|0008320|0006886|0016740|0030244|0016760|0016760|0016757
MZ00016641	TC284724	AGATCAAAAAAGGGTCATGAGGCCATGCCGTAGCAGTAACGTAAACAAGAAGATAATCAGTCATACAACGTTCGTCATAAAATGGTACCGGTGAAAGAAGAACAGCCATGAAACATAACCAGTCTCCAGATCCCTATATTTTCTGTAGGCTAATAAGCAACTACTCATAGAAGTCGCATACCTCCCAGTTCAGTAATAGCAGCATCACGACGAAAACTCCCTTTACTGCTACGCAACCGAGCACCAGAACACCTACCTCTTAAGGCGGAGATAAACTAGCATGATGGCAGCCGTGCCGGCGGCGCCGGCAGCCGCAGCCACCGCCATCCCCAGCCACGCGACTTCCCCTTCCTTCGGGGCCTCAGAAGCCGGCGCAGCTTCCCTCTCCTTGGTGGTGGC…	vip1 protein	1072	gi|226507651|ref|NP_001149010.1|VIP1 protein [Zea mays] >gi|194701470|gb|ACF84819.1| unknown [Zea mays] >gi|194704018|gb|ACF86093.1| unknown [Zea mays] >gi|195605768|gb|ACG24714.1| VIP1 protein [Zea mays] >gi|195623940|gb|ACG33800.1| VIP1 protein [Zea mays]	NP_001149010	3.14303e-96	100	0005488|0019861
MZ00016681	TC327009	ATACGAGGGGTACAAGTCAGAATACATCACAACTCAGAAGAAAGCATACTTTGACCTCCATAAGAATGAAGATTGGTTAAGAAATAAGTACCATCCTACAAACCTTGAAAATGTCATTGAAAGAAGGAATGAACTGGCAAGAACTACTGCAAATGATTTCTTCCTAAAATTGCAAAGTGGAGATCTGGACATCGGTCCAGGTTTGACGGGTTCGGCAGTGAGCAAATCAGGAAATAATAGCAGTAAAAATCTAGATGCTGTGGAAGGGGATGGTAAAAAGGGAAAACATGGAAAGGGTTCTGATGATTCATATTATGCTGCTTCCAAGGCTCACCCAGTTAGTTCCGAGGTTCGTCGAATTCGAATTGACATTGAGCAAGCTCAAGTTCTCATTCGTAA…	c2h2 zinc-finger protein	1733	gi|238009992|gb|ACR36031.1|unknown [Zea mays]	ACR36031	0.0	100	0008270|0005622|0009536|0031053|0003700|0003677|0005634|0048367|0010267|0010267|0016568|0005730|0016607|0045449
MZ00016789	TC195981	GGGGAGGAACCGAGGAACCCGCCGCACCGCAGGCACAGGCAGGCAGGGCAGCAGATCGCGAGTTCCGACTTCCGACGCGTCTCCGACCAGGCCGCCGCCATTTCTCTGTCTCCACACAGCGGGATCCCTCCGCCGCTCGCCGCTTCTCCCTTGGTCCACCGTCCACCCAACCATGTATAACAATTACCGGAATCCTCCGGGGACGCATATGCCCCGGCAGAATTCTCAACCTGTCCAGTTTGACAATCCATTGTACGGTGCAAGCTCGGGTCTAATCCGATCTGGGATAGGAGTGTATGGGGAGAAGTTCTTGGGCTCTAGTTCAGAGTTCATGCAAAGCAGCATCAATAGATACTTCTCCAACCCACAGTATTACTTCCACGTGAATGATCAATATGT…	protein yif1a	1290	gi|195612668|gb|ACG28164.1|protein YIF1A [Zea mays]	ACG28164	2.04661e-143	99	0016020|0003674|0008150
MZ00016989	TC280160	TAGCCCCTGCCTAGGCACACCCAAAACCCCTGCCCCTGCATCTTGTCCTCGGCGCCGCCCCACTCGCCCGAGATCTGCCGCGACAACAGGAATTGGACGTACATTGGGACTTTGAAGTGCAGCTAAGGCTACCTGGCGATTGGTGGAAAGAGATCTGATGACGGCGATCATGGTCGAAGAGTAGGAGAGGCCCTAGAAGAAAGGTGACATATTCTCGTTCTTCGGCAGCGGAATAAATGCACCGAGCTGAGAAAGGACAGAACAAAGAAAGATCTTAAAATCAAAGCTAAAGAAGTGGAGATTCAAAATCTAAAAAAAAAGCTAATGTCATGGAATAAATGAGGTTGATGTGGAGCTAAAAAGGGAGGCTATGTTTTTTTGGGTGAGGCGGTTATCATT…	ac009917_7 gb	2303	gi|293333744|ref|NP_001169338.1|hypothetical protein LOC100383205 [Zea mays] >gi|224028797|gb|ACN33474.1| unknown [Zea mays]	NP_001169338	3.44542e-12	92
MZ00017103	TC300268	TCTTCTTCTACCTCGCGCACCCGCCGCCGCTTGCTGTCTCCTCTCTCGCGCGCACCGGTGTTCCCATCGCCGTCTCCTTATCTCCCTCGTGCAGCCGCTGTTGTCTCCTCTCCACCCTTGTACCCGCCGCCGCCTCCTCTTCAGATTTCCTCTTCTTCACCCTCGCTGCCTCCTCTTCACCCTCGCTACGGCCTCCTCAAATCGTTGAGACAACTAGTACAGTTGAGACAACTGGTGCGAGGTCGGACGGCGGGGACCATGCGAACAAGCTCGTTGCTGCCTTCTCGGCTCGTGCACCCTCATCTCAAGAAGTGAATCGCCTCAGGTGATACACAAGGGATTTTCATCAACAAGTGGTCGCCAGAAGAACTGAAACATCAAGATGGCGTTTGCTTTTAG…	unknown [Zea mays]	626	gi|219885711|gb|ACL53230.1|unknown [Zea mays]	ACL53230	7.09848e-14	100
MZ00017257	TC283683	ACACCTCACCTCCGCCACCCGGGTGCTTACGTGGCGCGGCACCACCAGCTGATCCTGATCGGCGCAGGAACGGAGTAAACGCTTGCTGGCTCTCTAATCCCCGTCCCTCATCCCTCACCCTTTGCAAAAATCACAGCGGCAGGGGACAGCAAAAATCTCCATGCCCACGCTCGGCCTAGATCTCCGGCGAGCCGGCCCCGCGCGGTAGCCGATTCACTCTCCGACCCCGACCCGATGGGCGGCGAGGTGCCGGAGCCGCGCCGGCTGAGCCGCTCGCTCAGCTTCGGCTGCGGCGGCGTCCCCGAGGAGGCGCTGCACCTCGTGCTCGGCTACGTGGACGACCCGCGCGACCGGGAGGCGGCCTCGCTCGTGTGCCGCCGCTGGCACCGCATCGACGCG…	coronatine-insensitive protein 1	2658	gi|238009724|gb|ACR35897.1|unknown [Zea mays]	ACR35897	0.0	96
MZ00017273	TC302809	TTCTTGTCTTCTCCGCGAAATGTTCCTCTGTCTGTCGTGTCTTTGTTCTGGTCGTTTCCCGATTCGGTAGTTGGCTTGGGGATTTCACTGCAAGTTTGGGGATTTTCTGTAGGAAAGTTGATCGAGAAGTCTTGGTAGACATGGAGCAGATCCAGTACTCCGAGAAGTACTACGACGACACCTATGAATACAGGCACGTCGTCCTCCCGCCCGAGGTCGCCAAGCTCCTCCCCAGGAACATCCTTCTCTCCGAGAAGCAGTGGCGGTTGGTGGGTGTGCAGCAGAGCCGCGGGTGGGTGCACTACGCGATCCACCGGCCGGAGCCGCACATCATGCTGTTCCGCCGCCCGATCAACTACCAGCAGCAGCAGGAGGAAGCGGCTGCCGCGCATGTGCTGC…	cyclin-dependent kinases regulatory subunit	680	gi|195607740|gb|ACG25700.1|cyclin-dependent kinases regulatory subunit [Zea mays]	ACG25700	9.15046e-40	97	0016301|0016538|0007049|0003676|0015074|0003677|0051726|0042023|0000278|0000278|0004693|0005515|0005575
MZ00017387	TC297131	CGACATTCTAGAGTGGAAGACAGATTGAATTAGTATAAAAAGTCCATGGGTCCGCCAGTCAGTGGCACAATTCAAGCAGAAGCTTTTGCTCAGTACAAAGATGAACTTGGTACTAGAGTGCCGCAAGAAAGATTCAAAACCGTGCACCACGATCACCATTTTGAATTCTATATCGCTGACGAAAGTTTTCTTTCTGTGATCTATTTCTGCACAGTAGCGTTACACGATGCAGCACAATACACAAGCAGTCTGGGAAAAGGGAGCAGCAATAATCTGCCAATTCAGTGCCCCTTGCAAGTCTTTCACTGTACCGTGTGAAACTTGACAGAGAATTCAGATTGTTAGGTGGAAACTGCAGCTTGTCAGTCACCCTTCCCTTGCTGACAAAATAGGGCGGAC…	glycosyl transferase family 1 protein	776	gi|224036063|gb|ACN37107.1|unknown [Zea mays]	ACN37107	1.40243e-64	100	0009058|0016740|0016757
MZ00017439	TC320378	GTGTAATTCGATACAAAGGTAAGGCTCCCAAGGTGCAAACAGAAGCACAACTAAAAAGAAGAGAAGCAGCAATACGTTTCAAGAAATGGATTGGGTTGACATGAGAGCAAGAAGTTCAACTCAAGCTATATGAACTGATCAGGAATTCTTTGATTATCTGCTGTATGGATGGATCTTTACAAATTCTGTAAAATCGTAGTTGCGAAGTTTGTTATAAGAAACACTCGCCAGAGGGATAGGCTCAGGAGTTGACCTGAATTCAAGGACCGTGGGAATACATGAATACATGATGCTGCCTGTCCCAGCCAGAAAGCCAAGACCAAAATGCATGCTTCCATTTCCGTGCAGTTGGTTCTCGTGGAGAAATGGAACTTGGCAAATTAAATATCTCTACATCGC…
MZ00017483	TC196821	CACGAGCAAGCTTTGGCATCGCAAAGTTGCTACTGGGTGATGACAACTCCATGGTCGTTTCCACCATGCCTGGAACACTTGGATACATGGCACCAGAGTATGGATCTCTTGGAAAGGCATCGCGCAAGAGTGATGTGTTCAGCTTTGGAATCATGCTTTTTGAAGTCTTCACTGGGAAGAGGCCCACAGATGCGATGTTTGAGGGAGAACTGAGCATTAGGCAGTGGGTTCAACAAGCATTTCCATCTCAGCTTGACACTGTCGTGGACAGCCAGCTGCTGCAGGATGCCATTTCTTCTTCAGCCAACCTGAATGAGGTTTTGCCCCTAATATTTGAGCTCGGTTTGCTCTGCACGACTGATTCACCTGACCAAAGGATGTCAATGAGTGATGTAGTAG…	bacterial blight resistance protein xa26	715	gi|219362845|ref|NP_001136867.1|hypothetical protein LOC100217020 [Zea mays] >gi|194697410|gb|ACF82789.1| unknown [Zea mays] >gi|194698654|gb|ACF83411.1| unknown [Zea mays]	NP_001136867	4.67074e-77	98	0005524|0004672|0006468|0004674|0016023
MZ00017557	TC306226	TCTCTCCCCCCAAAAACCTCGTCTTCCTCCGCTCGTCTGCGTTCTCGGCCATCGGTACTCTCCACCGGCGCTCCAGAGTTCATCGGTACTCTCTAGCGGCGCTCCAGAGTTCCAGTTTAGGCCAGCTACCATCTTAAAGGTCTATACGATGATTTCAAAATCAGTGTAAGCTCAAACAGCGCCGGTGAGAAGCCAATGCTCTAGATGTGGCATCTAAATAGCACGTGTTCGAAGGGTACGATCCCAATCATAAGAAATAAGAAGGATGACTTGCTTCGAGCAGCTCCATTAAGCGCATGCCATAGCGTACGCCGAGGGCGATAAATAATATGGTGCAAAATCCAGCATTAATGTTTGGGAGCCCAAGATTCAGCAGGCTAACAAATTTGGCTTGTCCTA…	carboxyl-terminal peptidase	974	gi|242043312|ref|XP_002459527.1|hypothetical protein SORBIDRAFT_02g006130 [Sorghum bicolor] >gi|241922904|gb|EER96048.1| hypothetical protein SORBIDRAFT_02g006130 [Sorghum bicolor]	XP_002459527	8.17649e-43	72	0016023
MZ00017663	TC299068	AGCGTCACCATATTTCCTGTTTGACAAGCATGAGAAATCAACCACAGGGTGGTACAAGGTACATTTCATTCTTTGTATCCCACAAGGATACGGTACATTGAGGAGCTCAACAAAATCCACTATCCATGAAACGTCCAGTAAAAATGGTAGATACACCTATTTTAGTTAAGCAAGACAAAAAAAAGAATTTTATTGAAACACAAACCGATGATAATAAGGTAACCAACAGGGAAAATTTACCTGATGCTGACATTGGTGACAGCTTAAAACACCTAATCACATAAACAGAAGACAAACTACACATCTACTGATAGGTAAGAAGCACCCGGTTTTGATTGCCTCAGGGAAAAACAATCAGTTGGGACATTCAGAATGTAAGATCCTTGGGATCCTCAATTA…	dihydrolipoamide acetyltransferase component of pyruvate	909	gi|212723208|ref|NP_001131559.1|hypothetical protein LOC100192900 [Zea mays] >gi|194691852|gb|ACF80010.1| unknown [Zea mays]	NP_001131559	9.24018e-80	100	0008415|0008152|0005515|0016740|0009536|0004742|0009507|0022626|0009793|0009793|0005886
MZ00017987	TC279446	CCACGCGTCCGTATGGTCAAACTGGATCCGGAAAGACTTACACAATGAGTGGGCCAGGCACATCAAAAGAAGATTGGGGTGTTAACTATCGAGCTTTAAATGACTTGTTCGACATCTCTCTAAGTAGAAGGAATGCTTTCTCATATGAGGTGGGAGTGCAGATGGTTGAGATTTATAACGAGCAAGTGCGGGATCTTCTCTCAAATGATATTGCACAAAAAAGACTTGGAATTTGGAGTACATCTCAGCCTAATGGACTTGTTGTCCCTGATGCAAGTTTACATCCAGTCAAATCAACACTAGATGTGCTACAGTTGATGGAAATTGGACAAACAAATAGAGCAGTTGGATCAACAGCTCTGAATGAAAGGAGCAGTCGATCTCACAGCATTCTGACTG…	kinesin heavy chain	1417	gi|15208469|gb|AAK91823.1|AF272760_1kinesin heavy chain [Zea mays]	AAK91823	0.0	100	0005524|0000166|0003777|0007018|0005875|0003774|0005874|0009507|0005886|0005886
MZ00018016	TC326086	GGCATGCAGTAGATAACACTTCCAAGAATAATATATACCGTATCGTAAACCTTAAAGCGAACATGTTTCTTTTTTTTTCGAAAATAAATTGCAAGGAACAACAACGGGAAAAGCCCACATCGATCGCCAAGACGCCAACTCATCTAATCTTCTCGGGACATAGGTATAGCTCAATACTTGCTGAACTATCGATTGCCCTGTGGATATAAGCAGATCCGAGGTGCAAACTAACAGCCTTGTCAAATCTTACACTATAGAAACAAAATTACAAACGAAAACAACTACATGGTTCTGACTTCCATCTTATTGCACGGGTGGAAATGAATTGCTCTGTGTATGCCGCCTTCGTATCTGATTTGCACGTATGGTTCTGTCGACGTCTAAGGATTTAGTGGCTCA…
MZ00018062	TC197540	AGGGACCGTCTCGACAAGTTTAAGGAATTACACAAGAAACGGTTACAGATAACTGAAAAGCCGAAGTATAAAAGAAAATCGAAAGGAACCACTGAGAGAAGTATCAAAGTAACCAGCAATTATAAATTCACTGATAAGGATACATCTGCTGATAGTTCTCCAAGAGATGTGCATCATATGTCATCAGTTACAGGAATTCAAGGGGATCCTGCATCAGGCCTGCCCTCGAGGAACAAAAGGAAACTACATTGGGGGCTTGACATTAAAGAACGATGGGAAAGAAAGGCAAACATGTAAAAATATCTGAAGATCCAACAACAAAAGCATATCCACACCGCACTCATTTGAAATTTGAAAGCTGAGGGACAAAACAAAGCGGCCGACCTTTTCCACGGATCA…	hypothetical protein SORBIDRAFT_03g031620 [Sorghum bicolor]	670	gi|242058385|ref|XP_002458338.1|hypothetical protein SORBIDRAFT_03g031620 [Sorghum bicolor] >gi|241930313|gb|EES03458.1| hypothetical protein SORBIDRAFT_03g031620 [Sorghum bicolor]	XP_002458338	6.13465e-41	93	0003674|0000815
MZ00018285	TC292168	CCACGCGTCCGGACCAACGCGAGGTTCCCGAAACTCTTGATTGATGGACCATACGGTGCTCCAGCGCAAGACTATCAGGAATATGATGTGCTCCTGCTCATTGGACTGGGCATTGGAGCCACACCATTGATTAGCATTGTGAAGGATGTACTTAACCACATCCAGCTTGGAGGATCTGTTGCAGGCACGGAGCCTGAGGGCAGTGGCAAGGCCAAGAAGAGGCCATTCATGACAAAGAGGGCCTACTTCTACTGGGTGACCAGGGAAGAGGGGTCCTTTGAATGGTTCCGAGGGGTCATGAATGAGGTGGCTGAGAAGGACAAGGATGGAGTCATTGAACTCCACAACCACTGCTCGAGTGTGCACCAGGAAGGGGATGTACGTTCTGCCCTCATTGTC…	respiratory burst oxidase protein b	935	gi|242057359|ref|XP_002457825.1|hypothetical protein SORBIDRAFT_03g014430 [Sorghum bicolor] >gi|241929800|gb|EES02945.1| hypothetical protein SORBIDRAFT_03g014430 [Sorghum bicolor]	XP_002457825	1.79012e-110	98	0005506|0050664|0016021|0016020|0009055|0050660|0055114|0016491|0004601|0004601|0005509|0005886
MZ00018298	TC292789	CATTAAAATTGTATACATCATCAACATTGTATATATGAAAACTTATTACATGTAAATGGAAGTCTAATGAAAGTTCCGATGAGTCTGGCCTTATATCAATCACGCCTCGCGGCATGGATGGGTCTTTAGCCTTTTGTTTTACACTGTCCAATTGCTTCATCTCCAGAAACGATTTGTTTTTCAATGTAAAGAAGACTGAAAGTAATGCTACTAACTACTGAAGTACAGATACAATCCACCTGCGCGCTGAACTGCTGATTGAGGACTAATGCAAGTGACATATCCAATCACTGAACGTTTTAGCAAGCACAAAACTTCAAGAAGTGATGCACCAACTTCACTTGGTATCATGCTATTCAGAAGACGGGAAAGCACAACCAAAAGTATCCCACCAAGCCA…	cmp-2-keto-3-deoctulosonate (cmp-kdo)	1400	gi|162461546|ref|NP_001105657.1|CMP-KDO synthetase1 [Zea mays] >gi|7688435|emb|CAB89846.1| CMP-KDO synthetase [Zea mays]	NP_001105657	1.19258e-144	100	0016779|0009103|0005737|0016740|0008690|0009536|0005739
MZ00018440	TC274602	GCACGAGGGTCAGCTACTTGTCACTCAGCGGTGGCGTAAACGTCTATGATGTGGTGAAAAGCTACTTAGACAAGTTCTTGATTGAGACGTTGAATGATGGTTTTCTGAAGCTGATACATGGTGGTTCCCTGGAATTTCCACAGGTGGTGCAGATCGCAGGAAATATCGCCGGTCTTGAGCGGTCCTGTGACATGTTCCTTTGGCACGCCGCTCGACTTTGTGGTGTCCCTAGGTGCCTCCTCGAGAAGCCCCATTCTGGATTGAGTGCCAGAGCTGTGCTCAAAGCCTCCCAGAATGCAGCATACAACGGATCGGTTACTTTGGTGAATTCCAAGATCGACGAGTTCATGCTGCAGCTGACTAGCATCAACTGGACCCCGGACGAAGCTCCAGAGCACG…	protein	1364	gi|293334625|ref|NP_001169389.1|hypothetical protein LOC100383257 [Zea mays] >gi|224029043|gb|ACN33597.1| unknown [Zea mays]	NP_001169389	1.59525e-162	99	0006904|0000145|0009860|0009846|0016020|0005886
MZ00018474	TC273868	ACGCTTGGGCCTATGTGGGCCTCTCCGTCACTGAGGTCATCAGCTCCAGCATGGTGGTGGTCATAGGCACCACGCTGTTTTTACTTTTTTTTCAACCGCATGAGGGGGGCCCCCATTCTGATCCCTGGTGTGGCGTGCTTCCTCGTCGCCGTCATCCTTGGCTCCGCTGTCCATTCCTCCAATGCAGCTGACAATGAGCAGAAACTCGGTGCCTCCACGAATGCCTACAAACTCGGGTATCTTTCTGATCATTCATTTCAACCTCCTGATCTGAGTAGTTTGCCATTTACATCTTTAATCTTTTTATTTATAGACTGCTCTGACTGTCGTTACTGCAGGACAAGTGGAAATGTGGAACCAAGCAAACAAGCTGTAGACAGAGGTAGTATAACATGTGAA…	ureide permease expressed	1457	gi|219886345|gb|ACL53547.1|unknown [Zea mays]	ACL53547	4.16675e-120	99	0016023|0016020|0005274|0015720
MZ00018484	TC307696	ACAAGAAGCTGGGTCTAGTGGTATATGATTTGATGATCCAATCATTGTATCCATCCACCCACAGAATGAAGATATTTTGGAAATAAAAAAAAGGCCTGAACCCAGAACACAAATGGAACATTTAATACAAACATACTTTGTCTAATTACTAGCTAGAGCATGATCCATAAAAACATTAAGACACCAAGCACAAGCAGGTAAGCAATTATGCAGAAATGCTAGCTCCCAAAACAATCCTTGCATATATCCATGGCTCCATCCTTGCAGTAACTTGCATACATACATCTACTGCACTAGCACTACATCGGCGAGATTATTTAACTTGCATCTGTTCTTGACAGTCTACACAAGAAGAGGCGAACTGGATCATGTTCCATGTGCATTTGCTTAATCTGCACA…	hypothetical protein LOC100274980 [Zea mays]	828	gi|226531143|ref|NP_001142683.1|hypothetical protein LOC100274980 [Zea mays] >gi|195608138|gb|ACG25899.1| hypothetical protein [Zea mays]	NP_001142683	5.69703e-30	100
MZ00018915	TC253945	GCACGAGATCTACCCAACCCATAGGCCATAGCTACCGGAAGATGAGAGCTCCAGCTCCTCCTGTTCCCGCGCTGCTCTCCCGCTGCTCCTCGCCTCCCTCCTCGGCCCCGCTCCGCCTCCTCACCTCCTCTCGCACGCCGGCCGCCTTCCGCCCGCCTCCGGCCGTCGCCCGCTCTGTCTCCGTCTCCGTCGATGCGCCGGCGGCCGCCACGGAGCCGTCTGTCTTGGGCGCGCCCTCCCCGATGCCGCGCCGTCGCCTCATCCTCCTCCGCCACGGGGAGAGCACCGCCGGGGGCCGCTCCACTAGAGATCATGACAGACCTCTAAGCAAGGCTGGGAGAGCTGACGCAATCAGCGTTTCTAATAAACTCCAACAAATGGGATGGATACCGGAGCTTA…	protein	859	gi|226493368|ref|NP_001143028.1|hypothetical protein LOC100275495 [Zea mays] >gi|195613188|gb|ACG28424.1| hypothetical protein [Zea mays]	NP_001143028	1.72256e-93	98	0016868|0006096|0009507
MZ00019008	TC311269	CGTTGCTGTCGGGTTCATGAGGACTTCAACTGGGACAATGAGTGGGCTGATTCTTTGCATGTAGTCCCTGAAGGTGGGCGTGGGTGTGAGTGTGACCTTACATGGGACCTTGTGGATAATGCCATTGGAGCATCGCAAGCACTTCGTGGCCGAAACTTACCAAGAAGGGCCCATAATGTGTATTCAAGAAGAAATTCTGTTGCTGCACAAAACATGTCAGAGGCTGAAGAGGAAGATGAAGATGAAGATGAAGATGTTCCACATGACGATGCAGAAATCACAGATTGTGAAGATGAATCTAATGGTGGCAATGATGGTGAAGAAGGGGAGGCACCCAATATCCCAGGAGAGTTTGATGATGATTTTTGAGCGACGAGAGACAGGGAGAGTAGCTATTGC…	hypothetical protein SORBIDRAFT_02g004790 [Sorghum bicolor]	570	gi|242047638|ref|XP_002461565.1|hypothetical protein SORBIDRAFT_02g004790 [Sorghum bicolor] >gi|241924942|gb|EER98086.1| hypothetical protein SORBIDRAFT_02g004790 [Sorghum bicolor]	XP_002461565	4.65493e-08	68
MZ00019456	TC261375	GTATATGCAGATGCAAATGCAATAGCTGTTTTTGCTAACTAATTGTGCAATGGTTGAATTGTTTAGATCATACATGTTCTTATGCTCTGCTCAAAAAGAGAAGATAGTTTCATTGTTACAATGGTAGTTACTCTGTACTGATTTGAAGACCGAATTGTCCATTGTGTTGGGCAGCATGCGCCTCTAACGCTCATGGGGCTCAAGGTTTGACCCCTTGATATAGATATGAAGTTCCTAGAGCCATTTGGACGGGAGTTACATTCAATGAAAAAATTCATGGACAAGTCGTGCAGTGTTATGGACTCATCTATGGCTAACAAGTAGGCACATGGCACATCATCAGTTCCGTCCAATACAGCTATTGTTGTATCCACCTGCTTGCTGAAGTTACAAGACCCG…	unknown [Zea mays]	653	gi|238007958|gb|ACR35014.1|unknown [Zea mays]	ACR35014	1.8562e-16	69	0009536|0009941|0008150
MZ00019474	TC199261	GCACGAGGTTGACCGGGTGGAGGAGATCTCGGACGCCGTGGCCGGTTTTGGTCTGGGGAAACCAGGCCTTGGCCGGGGCGGTGCTGGCGTGGACGGAGCGAAAACGCATCAGGCTCAGGCCTTCTCGCAGCAGCAGCTGGGGTTCCTGCTCCGGCTTATCCCTGAACTGATTGAGCAGCGGCACTGAAGGACGGTACACCACCATATGTAACATCCCAGTTTTTGACCCCCCTCGAAGCGGATGGCAAGCATTCGCCTTTGGGGTCAACACTTCTCCTGACTGACTGACTGGCAGGTCCGATTTGACAGCTTAGGAGGTATACTTGTGCTGCGTGCACACACTCTTCTGTATAGTCTGAAAACTCGCGGTTCCTTGTTGGTTCAGTACAGTTACAGCCG…	glycerophosphodiester phosphodiesterase	521	gi|195645994|gb|ACG42465.1|glycerophosphodiester phosphodiesterase [Zea mays]	ACG42465	6.48504e-14	100	0006629|0008081|0008889|0006071
MZ00019878	TC290377	CGGCATGTGAGCAGACAAAATCAAATGATTACTTTTATGTATTGTCTCATGGCATTGGTGTCTTAACTTTGTTACTTCTCACATTTATACTGTAATTATCAGTGCTATATTCCCGCTACTTCACCTTTTGCATAGCCCTGTTTAAGATTTGTTGAATGCAATTTTTGTGGAGCTGTTGGAGCAGGAGATATCCAGAGCCACCTTTCGGTGAGTGCTCTGCGGATGGAGGTCGATTGCTGGCAGCGGATGACCGGTTGGAGGAGTTTCGAGCTCGAGCGCTTGGAGATTTGAGCTGGCGGAGCGATGTTCGAGGACGCCGCGCACAGCCGTCGTCGCGCTGGGTCGATCTGGCCTAGTCGCGCTGGCCGCAGCACCGGAGGTAGCCACGACGCTCCCGAA…	hypothetical protein [Zea mays]	794	gi|195605702|gb|ACG24681.1|hypothetical protein [Zea mays]	ACG24681	4.88977e-20	98
MZ00019908	TC290375	GTCTCTGCATATTTCGATTGCAGGATGCTGTAGTCTGAATAGCTAGCTTTAATTCGAAACCAAAAAACAAATAGTACCATGTCTAATCCATTATTAACTTTACCTTTTTTAGTAAGATACAACGAGTCGTAACCAATTCAGCAGCAACAGACTCGATCAGGACGGATACACCACAGACGCACAAAATTAGTGAAACGCTACTAACGGTACGCCGTGCCTCGCCCGGAATTTGTTGGAGCTCTAACCGGCGACCTCAATTCTGAACCAGAGACAGTATCAGTTCTTGACGCCCAGCGGCACGATGGGCATACCGTCCTGCGCGGCGACGGGCATGGACTCGAGCTTGCAGTCGAGCGGCGGCGGCGGCGGCGGCGGCAGCGCGGCGTCCTCCACGACCGC…	phosphatase phospho1	1232	gi|212275706|ref|NP_001130133.1|hypothetical protein LOC100191227 [Zea mays] >gi|194688368|gb|ACF78268.1| unknown [Zea mays] >gi|195606422|gb|ACG25041.1| phosphatase phospho1 [Zea mays] >gi|195606828|gb|ACG25244.1| phosphatase phospho1 [Zea mays]	NP_001130133	1.49482e-124	100	0016791|0008152
MZ00019984	TC294569	GAAAGAGGAGAAAAATGTACATTATATATATTAATAACTTGTGTCCACTGGTGAGAGCATCTGAATATCTCAATCCCAGTGCTGACACATTAGATGGTCACAAGGCTGTTTCACTTGAAAAGAGTTAACAGTAGGATGCTTCAGTCTTCCATATCACACAGGACATCATGGGCCAGAATAGTGAACTGTAGAGAGATTCACTATTGCGCTAGAGGACTTGATATGATCTTTATCTAACCAAATGTTAACACTGTACAAATAGCTAAAACAGCAGACAGCAAGCATCAAAACTAGAGATGGTGCCTTCTTGAATATTACACATATGAGACACTCAGCTAAATGTACCATGCATAGCACCAACAAGCTAGATACCAAGATTCCTAGAAGCCATTCATCTCC…	f-box domain containing protein	952	gi|226530669|ref|NP_001145883.1|hypothetical protein LOC100279399 [Zea mays] >gi|219884823|gb|ACL52786.1| unknown [Zea mays]	NP_001145883	6.60172e-100	100
MZ00020002	AZM5_685	ATCAACATACATAATAAAGCCGAGTTTAGAGTTTAGCACTGTTTCCACTATTTCTACCGTCGTCCAGTTTTCACTATTTCCATCATGAATACTTTTGTAAAAAAACTTTATATTTCCTATCGTAAGATTTGACAAACTCCATATCTAAAGTCTGTCCAATGAGGTGAAAGAAAATTTACTTTGCAAGGGAACTTTATATTCTTATGCCTTCCGATAGTAAATTTTTTATGCCTGTTTTTGCTCTTGCCATTATTTGATTATGTGCTTGGTGTCCCCTTGTTTAATTCATAAATAAATGACATCACTCACTCTCGAATCAGGCACTTCACCAAAAAGGTGTCCTAGAGGCAGAAGTAGACCAGGCAACGAGAAGAGTGTTCCAGGACAGGATGGCGATGA…	regulatory protein	3547	gi|226510293|ref|NP_001150038.1|LOC100283665 [Zea mays] >gi|195636254|gb|ACG37595.1| regulatory protein RecX [Zea mays]	NP_001150038	1.1925e-33	94	0006282|0005739|0005524|0045449|0016818|0005634
MZ00020062	TC280679	GGGCAAGGNGCTAATTTGACTCCAATTCATTCCACGCAGAATAAACTTGGAACTGACTAGCAACATTTAATTTAGCTACTGGTTAAACAGCAAATCATCCTACTCTATCAACCAAGGTCAGTACGACGGGAACACGAAATTCTTTCCAATTCCCTGCCCTCAACTACATCTCTAGACCACTAACTGTAAAACCATCCACAGCTACTCAACAGGATACTCATACACGCTACATCCGAAATTAGGAGTTAAATAAGAAGCCTAGTATCAATAAGTGCGCTGGCCCTGCAATCGAAACAATCTCACGGCATATCCTTTCAACCGCTCCTACAACCAATTCGTCAGGGAGGAACAGAAGGTTGCACACAGTTCGAAGGATCAGTCCTGTATTAAGAAATTTAA…
MZ00020205	TC261887	CATTGTATGTCATGNCCGGCCAAGAAATAACTGGCCATCTTCGTCTCGTAGCCCATAGTGCTCAAAGCTACACAATATACTTGACAATGTCAGCTAAAATGTGGGGTGTGGGTGCGGAGCAAGGCGGTATCCTACAGACATCTACTGGGAAACTTGAACTGAAGGAGCCATACTACAGGTTGTCTCAGCCACAATCCTGCACGTTGCCACAAGATCAGCAACAGCAGCAATTGCCATCTTTGCAGGCACAGGGATCGGAGCAGCAGATGCAGGAAGGGCTCAGCCCAGCCTTCACGATAGACCAAGATTGCCTCAACTAGACAGCCTGGAGTCGCGTATGCTAGGATTCCAGCAACGAGCTGAGGTCTGTACAAGCACAAGAGTTTAGAGTAGCCGATA…	arginine n-methyltransferase family protein	818	gi|226493613|ref|NP_001150868.1|histone-arginine methyltransferase CARM1 [Zea mays] >gi|195642472|gb|ACG40704.1| histone-arginine methyltransferase CARM1 [Zea mays]	NP_001150868	1.17522e-30	99	0008168|0016740|0003723|0006281|0006278|0004519|0005622|0003964|0003677|0003677|0042803|0005634|0019919|0005737|0016277|0046982|0008469|0010228|0035242|0035241
MZ00020291	TC302536	TTTTAACCGACCAAAAAAAACCTCGTTTTTAATTCCCTTCTTCGCTTGGACGTCCCGGTTTCACTCTACAGTCGGCAGAAGACAATCACTCCAGAACATGTCTAGCGTCCAGGATCCACAACATGTCTAGCGTCCAGGATCCACAACATGTCTAGCGTCCAGGAGTTCAGACAGCACAGACAATTTGAACGTGTTCAAGATGCAATCTATCAGACACCAAAGGTCCACCCGAGTGTCCAGACTCACCGCCCTCCTTTCTGCATCTTGAACCTTGACACGGGCCTTGAAGAAGCACAAGTACCAGGTTTTGCCAACGAACTAGCCACAGAAGGTTCAATGGTGGAAACATTGTCGTCGTGCTCAATGATAGATCCTGTAAAGGCCTTTCGTCCACTTGAT…	prefoldin subunit family protein	1779	gi|293334225|ref|NP_001169771.1|hypothetical protein LOC100383656 [Zea mays] >gi|224031579|gb|ACN34865.1| unknown [Zea mays]	NP_001169771	0.0	100	0051082|0006457|0016272
MZ00020335	TC281132	GGCAGTCCACATGGCCGCACCGCCTAGACACGGGTCGCGCGCAATAACCCACCGATCGAGCTGAGCACGCACGACCTGGCGCTCGCTTTAAACTCTCTGCTCTCAATCGTCGTCGCCTCGGGCTCTCGGCAGACAGCTGCGGCGGCGTGCCTGGCAGTGAAGCGGTAGCAGGTAGAGCCAGCCAGTCTAGCTTAGCCACCACACTAGTGTGATGGCGACCACCGGCGGCGGCAAGGCGGCACTGGTGCTGGGGCGGCTTCTGCTTCTGCTGTGCGTGCTCGGCCATGGAGCTGCGCAGCGGTACAACGCCATCTGGAGCTTCGGCGACTCCATCTCCGACACCGGCAACCTCTGCGTGGGGGGCGGGTGCCCTTCCTGGCTCACCACGGGGCAGCCGCC…	alpha-l-fucosidase 2 precursor	1619	gi|194698142|gb|ACF83155.1|unknown [Zea mays] >gi|223945539|gb|ACN26853.1| unknown [Zea mays]	ACF83155	0.0	100	0006629|0016788|0016023
MZ00020407	TC255155	GCTCGAATTATAGTTAGCAAAATTCCAGGCTTGGTAGAACAGTTAATGGTCAAGACACAATTCTGGGAACCAGGAGAGAAACAAGATCTTCTACTATGATGAGCTCCCGCTTCTGGCAATGCTGAAAGACTACATGTTCACGCTCAAAGAAAAAGAAGAAGAGAAATACAGGCAACGGGAGAATAAAAAGATACAGACTCTACTTGTAAAGAGGCATGAGAATTCAATAATGTTAAGGCCCAACACAAGCTTCAGCCGTCCATCAAGCAGAGGCTTCAATACGAGTCCTGGCTCCACATCCATCTGGAGCAGCCAAGTTTCTGCAAAAGTTCAGCTGCCTGACTCAGAGAACTCCCCAGCTGAAAAAGATATGCGTGCAAAAATAATTAGGAACAGAGG…	microtubule-associated protein	641	gi|242082097|ref|XP_002445817.1|hypothetical protein SORBIDRAFT_07g026260 [Sorghum bicolor] >gi|241942167|gb|EES15312.1| hypothetical protein SORBIDRAFT_07g026260 [Sorghum bicolor]	XP_002445817	7.74222e-54	88
MZ00020473	TC288536	CTTTTTTTTTGTAATTAGACTATATTTAATACTTATCCTTACCCTTCAAAATTCGATTTTACATATACTTAATTTCGAACCAAACACTCCTCAAAAACTCCAAAGAAAAAGATTAAATAAGAGGCTACCAACTGTCACTCAGCCATTTGCCGTTACTGAGTGCAGTAAAAGAATAGACAGCTCAGATATAAACAAGTTAGCTCCAAGGTCACACTATTATGTTTGACGAAGTCGTCATCTTACTGGCAAGCGGGCCCAGGAATTTCGATGCATCACGTGCTGACGTGAGATGACCGCATGGACAGAGACGAGAAGGGGAACGTGGCGACCGACATCTGGGTCCCGCCGTCCCAGCCGCCGCCAGCTGCGGCGGCGCGCTCGAACGACGACGACGGGTAC…	protein	932	gi|238011206|gb|ACR36638.1|unknown [Zea mays]	ACR36638	5.48209e-94	100	0016301|0005524|0004672|0004872|0006468|0005529|0004674|0016023|0016740|0016740|0000166|0005886
MZ00020780	TC325766	CAACGACCTTGATGGCGAGTTCTGCGATGTGTCGTACCAGGCCGGCATCTCTAGGGAGCTGGCGCACACCTAGAGCATGATCCTAATTACCATCCATGTTTTTCCAGAACCGAGTTGGTCTCACAGTCAGATAGATGTTCACACAATGTACCTATGTGTATCATTCTAGCAGATGACCAAGCAAGACCAAGGGTATATGTAATGTATATATGCATGTCTTGGGTTGGCTCAGCTGCCAAGGTATGTAGTAGAAACTAAGATGAAATGGTACTGGTGTTATTCACCGTTTTACGATATCAGAAGATGGAACAGAGAGCTGTGGAAGTACTGTGCTACGACCCA
MZ00020921	TC296132	GATACTAATATCTGCACCATATGCATTATCTTATACACAAAAGTGACAGCTTCACTGTTCGGGTGATTGCTACGTACGCTATCGTCGGGGTGGCTGTGTTAATCAATCAAATTAATCGCCGGATCGAAAACGTTCAAAGAAATCACACGATCGCCCACCCCCTGGTTCACGCTACGGCGAGCGAAGAACTCGCCTCTCCAAGGGCAAGGAAGGGCCTACATGTACGGACTTGCTGTTAGCTATAGCTTCAGAGCTTCCGTCCCCGCCGCCGCCACCGCCGCTGGTGCTTTTGTACTTGTACCTCGAGTCTTCGCTATGTACAGGTCGCTCCCTCGGCCGTCGGCGGCTGGGTGTCGAGGCCCGATCAGAAGAACTCCATCTTCATGTGGCCCTCTTGTG…	bhlh transcription factor	1870	gi|212721436|ref|NP_001132323.1|hypothetical protein LOC100193765 [Zea mays] >gi|194694078|gb|ACF81123.1| unknown [Zea mays]	NP_001132323	0.0	99	0045449|0030528|0005634
MZ00021147	TC309693	AAGAGAGAGAAAGAGGTGATATTGATAAGACGGGAAAATACCCTAGGCTCTCGCCAGTCTCCGGCGCGGCTCAACACCGACCGAACCCGTGAAAAATTCGTTCTCCTTTCGATCCGTTTGGCGGGGGGCTCGGCCGGATCCGACCGGAGGGGCGCCGCCGATCCATCCAGTCGCAGCCGCATCTGATTTGGTGCGGATTTTGGCGAGATACCCCGCCCCTAGCTCCGCTGTTTCAAGGATAACAAAGATGGCGTCGCCGCGGGGCGGGTTCGATGAGCAAGATCGCCGGACGGAGAAGGGCACCGAGGTGTTCGTCGGCGGGCTGCCGCGGTCGGCCACGGAAAGCACGCTCCGAGAGATATTTTCTTCATGCGGAGAGATTATTGACGCGCGCATAAT…	protein	684	gi|212274617|ref|NP_001130787.1|hypothetical protein LOC100191891 [Zea mays] >gi|194690114|gb|ACF79141.1| unknown [Zea mays]	NP_001130787	5.63426e-72	100	0003676|0000166|0005739|0030529
MZ00021226	TC286702	CTCCCGGACTCTCCCTCCCTCCCTAATCTTCTCGTCCGTCGTCTCCCATGGAACGGCTCATCTCCACGCCCGCCGCCTCCCCGACCCAAACCCGGATCCGGGGACCCCTTTCCCTCCCCTCTCGGCTGCGCTGCCGGCCCGGCGCGATCGCGCTGGCGTCGCCGCTGCGCCACGAGGCTCTCTCCGCCGCACCGGAGGAGGCGCGGAGCCAGCCGCCGCCACCGGCTGCCGTCGGCAGCCCGTGGGAGCTTCTCGGGAGTCTGCTCCCAAAGGCTTGCACTGCTGCCCTTTTCCTATTGATGACAGTTGTTACTAGTTCCCTGCACTCGAGCCTTCCTGCCTATGCATCGATGCAACCAGTTGCCAAAACTGGTGGAGGAGGAGGTCTCTTCACGACAG…	chloroplast zebra-necrosis protein	1268	gi|212721040|ref|NP_001132481.1|hypothetical protein LOC100193940 [Zea mays] >gi|194694500|gb|ACF81334.1| unknown [Zea mays]	NP_001132481	4.56324e-175	100	0046872|0016021|0030001|0016020|0015675|0015099
MZ00021319	TC201651	TTCTCAAATTTGGCTGATGTTTGGACTAAGGAAATAGAAGCAAACTCAACAAACAAAGACTGCATAAAAATGCTTGTTGGAAACAAAGTTGACAAGGATGATGAAAGAATGGTCACAAAAGAGGAAGGTCTTGCTTTTGCTGAAGAATATGGATGTCTGTTTCTTGAGAGCAGTGCAAAAACCCGAGAAAACGTTGAGAAATGTTTTGAGGAACTTGCATTGAAGATTCTTGAGGTGCCTAGTCTCCTAGAGGAAGGGTCTTCTTCGGTTGTCAAGAGGAACATCCTGAAACAGAAGCAGGAAAGTGATGCAAAGAACGGTAGTGGATGCTGTCAATAGATGTATGTGCTGATCCACACCACACGGTTGGCTTTCTTCGTGTGAGCTGCCCTGATTGTC…	ras-related protein rab-18	594	gi|226502426|ref|NP_001150036.1|ras-related protein Rab-18 [Zea mays] >gi|226958554|ref|NP_001152900.1| hypothetical protein LOC100272640 [Zea mays] >gi|194700036|gb|ACF84102.1| unknown [Zea mays] >gi|195636232|gb|ACG37584.1| ras-related protein Rab-18 [Zea mays]	NP_001150036	2.70343e-52	100	0005525|0007264|0000166|0015031|0016023|0006886|0005777|0030742
MZ00021485	TC332610	TATATAAACCACCAGCTTAGCTCAATCGATTAGTTACCCGGATCGATCGATGCATGCATGCAAGCCGTACAGACATCTACATCTACCATTAGAGCTAGCTCCAAGCAAAGAAATAATACCCTCCAATCCCGAGAGGGGATTTGAGGTTTCC
MZ00021534	TC328597	GTGGACAAGGTTTAATTAATTTCTGTTGACCACCGACGAGAATCAATTAATTCCGTCGGCTTTTAGTGGCCCACGAGAGTTATGCAAGCTGCAGCGGACACGGCCGACGTGTGCGGCACAAAGCCACAGGGTACAACAACATGAGCCTGTCTGTCTGTGATCATATGATGTTGCGGCATGTTCCGTCGCAGGGGTAGGGGCAGTCGATCGCCTTGACTTGAGCTCGACCGAAGTACCAGTC
MZ00021625	TC329446	GGAGTTNGGGGNGGAGATGNACTCGCACTCGTCGTGGGAGAACGNGGGGGGCAACAAGGGNAAGGNCGAGGNGATATCCTNGGAGGACCANGNGGAGTTCCAGAGCCCGTCGAGCGCCGCCGCGGCCGCAGTGCCACTGCCAGGCCACCTCAGNGCGTTNAAGTCTGAGGCGATCGGTGTCATGGACGCCGCCGGCATTGGAGCGAGCTCCAGCCTCGACGGCGCCGTCATCGGCCCGTACGNGACGAGCCTCAACCTCGGCGGCGGCGGCGGCATCCTGCAGGAGGCCCTCGCGCACCACCACCACCACCACCCACGGCGGCGCCGACGCGAGGTTCGTGCAGGCGTACGGCGACATGGCCGGCTTCGGCGGCTACGACGGCGGCAGCGTGTCGCTGA…	ac104428_1 homeodomain protein	958	gi|293331129|ref|NP_001168265.1|hypothetical protein LOC100382029 [Zea mays] >gi|223947113|gb|ACN27640.1| unknown [Zea mays]	NP_001168265	1.25458e-31	100
MZ00022001	TC330386	TACTGCACTAATAACTTTGCATCTGCGGCTCCACAGCATGTCAACAATGTTCATATTCATCTCTCAGGAAATGCCAGTATAAGGACTAGTGACTAGGTGATGAAATATTGTCATTAGCATTGAGACTGTTATTGCAAAGATGCGGAATTGTAGAAACCCCTTCTTTTGGTGGCACAAACGCTAATGGAATCACCAAGTGGTTC
MZ00022040	TC332714	ACTTTTTGTGCGGTAGTTGTGCTTTAGAGTCACAGTGGGGGTCTATTCCAACTTCCTAGACCACTCCACGTAATGGTGTGATGGATGTTTGTCACAAGCTGACCTGAATCTTGAAAATAGTGCTACTGAGAAATGGCACACTGTTGC
MZ00022211	TC318244	ATTTGTAATTTTCATTGCCTTAAACATTTACAGTAGTCAAACAAAATATTTTCTTCACGGGGGCTCTATTGGGAATACACTAAGATTGGATAAAAGATGATCGCTACTTGCCCATGAGCTTGATCTCACTTCATGGCCCAAGCTTTATTTGAGCATGCAGTTTTATCAATGGAGTTGCCAGTATCAATCTTGATGTTGCAGAAATCCATTACACAAATCTAAAGGTTAATGCTGAAAAAGAAGAGAAAAAGAGAACCATGAGCTCCAAATAATTCAGGATAGCTCAACCTGAACACAACCTTTACAAGGATAGTTGAAGACAAAATCCAAAAGAAAAGCACGATCCTCCAAAAGATTGAAATTACCTGCATTGGATGATACAATATTAGTATCAGATAA…	atpdr3 pdr3	806	gi|242076136|ref|XP_002448004.1|hypothetical protein SORBIDRAFT_06g019540 [Sorghum bicolor] >gi|241939187|gb|EES12332.1| hypothetical protein SORBIDRAFT_06g019540 [Sorghum bicolor]	XP_002448004	0.000140484	94	0005524|0042626|0016020|0043190|0006810|0006855|0016887|0000166|0017111|0017111
MZ00022225	TC309794	GAATTCCATTGTGTTGGGATCGCTAACCACCCAATAAACCGCGGACGCAGCAGAAAAGAGGTAGAGGGGCGGCGACCTATGGCGCGGCGGGGCACGGAGGCGTTCCCTAACCTGGGCGCGCACTGCGACAAGCCGGACTGCAACCAGCTCGACTTCCTACCCTTCGACTGCGACGGCTGCGGCAAGGTCTTCTGCGCCGCGCACCGGACCTACGGGGACCACGGCTGCGCCAAGGCGGCGGACCAGGGTCGCACCGTCGTCGTCTGCCCGGACTGCGGCGATGCCATCGAGAAGCTGGTTCCGGGGCAGGGCGAGCGGGAGATCCTGGAGGCGCACGTGCGGTCGCGGCGCTGCGACCCGGGCAAGAAGCGCAAGCCCCGGTGCCCCGCGCGGCGGTGC…	arsenite inducuble rna associated protein aip-	870	gi|163838752|ref|NP_001106261.1|AN17 [Zea mays] >gi|154543241|gb|ABS83247.1| AN17 [Zea mays]	NP_001106261	3.76463e-86	99	0046872|0008270|0010200|0009737|0005575|0005622
MZ00022841	TC328475	CGAGGAAGCCGCTGGAGCGCGGCCGGTCCATTGTCAGGGAGATGAAGGTGGCGCTGGGCCGTACCAAGGACCTGTACGGCCTGCACGACCTGCTGGACCCGGTGCTGGGCTCGTCGCCGTCCGCGCTGGCCGGGCTGGAGCAGTACGTGGATCTGGCGCTGCGCTGCGTCGAGGAGGCCGGCGCCGACCGGCCATCGATGGGCGAGGTGGTCGGCGAGATCGAGCGGGTGCTCAAGATGGCCGGCGGCCCGGGGGCCGAGTCCGCGTCCAACTCCATGAGCTACGCCAGCCGGGCCCCGCGTCCCCCCTACGGCGGCTACAGCCCCTTCGACCCCAGCAACAGCGGGTTGCCGTCCGCGAGGGTTGAGCCCAAGTGAATCTACAGCGCGCGCCGCGAGT…	protein	627	gi|242083146|ref|XP_002441998.1|hypothetical protein SORBIDRAFT_08g006710 [Sorghum bicolor] >gi|241942691|gb|EES15836.1| hypothetical protein SORBIDRAFT_08g006710 [Sorghum bicolor]	XP_002441998	1.25832e-45	88	0016023|0016301|0005524|0004672|0016740|0000166|0006468|0005515|0004674|0004674|0005773|0005886
MZ00022903	TC296224	GAGAAAACAGGGATGTGTAATTTTCGATATTCTATTTTTCTGTCTTTCTTCACTACTTGTCCAGTATTTGTATTACAACACTAGGCCAATACGGCCCACTACTAATACGACCATCATAGGGTCCAAACACACAAATGGATTACAAATGAATCACATCTTCCCGCTTCCATAGAACTAAGTCGGTTTGTCACGTCCCTGACATAATTGCAACAAAATAGCACCCTCAATATACAATATGTGTCATGTGTACTAGAACAAAATGTTGGTGAAAAAGGGCTCTATATTTCAAACGGAAACGGTATCGCAAACAACCAAGTGATGGAACGTGAGTGTCTTTTTCAGACAACAAGAAATGCTTGTAACAGTAGTGTATGCTCACAGTAAAATTTGTATCCTCGT…	atypical receptor-like kinase mark	759	gi|242086078|ref|XP_002443464.1|hypothetical protein SORBIDRAFT_08g019840 [Sorghum bicolor] >gi|241944157|gb|EES17302.1| hypothetical protein SORBIDRAFT_08g019840 [Sorghum bicolor]	XP_002443464	2.13453e-36	89	0005524|0004672|0006468|0016301|0004872|0005515|0016023|0005618|0007169|0007169|0005886|0004674|0000166
MZ00023010	TC291373	TTTTGGCGGTGTGCAGAAGAACTCAATGGATCAAAACATGGTCCCTGTTCGAGGAGATATTCATGTTATTGTAGTTGGTGATCCAGGGCTAGGCAAAAGCCAACTCCTCCAAGCTGCAGCAGCTGTTTCCCCACGAGGAATATATGTATGTGGGAATACGACAACAAAGGCTGGCCTAACTGTTGCTGTGGTTAAAGATTCTATGACAAATGATTATGCATTTGAGGCTGGTGCCATGGTCCTTGCTGATCGTGGAATATGCTGTATTGATGAGTTTGATAAAATGTTTACAGAGCATCAGGCTTTACTTGAAGCCATGGAGCAGCAATGTGTTTCTATTGCAAAGGCTGGTCTTGTAGCAAGTTTGTCAGCTCGAACTTCAGTGTTGGCAGCTGCAAA…	minichromosome maintenance complex component 8	1721	gi|242088195|ref|XP_002439930.1|hypothetical protein SORBIDRAFT_09g022830 [Sorghum bicolor] >gi|241945215|gb|EES18360.1| hypothetical protein SORBIDRAFT_09g022830 [Sorghum bicolor]	XP_002439930	0.0	95	0005634|0003677|0006260|0000166|0017111|0005524|0005654|0006355|0006350|0006350|0007049
MZ00023147	TC318039	GCCGCGATGAAGAGACAGTAGGCGGCGGCGCGGCTGCAGGGAAGGGCGGGGAGAAGAAGGGGAGGGAATCGCCCGAGTCCAAGGCGGTCATCGGCAAGGCCGGGGACGGCAACCGGATGGTCTTCTTTGAGGCCCCGTCGCTGGCGTTCGACCTGGAGGACCTGCTCCGCGCCTCCGCCGAGGTCCTGGGCAAGGGCGCGTTCGGGACGGCGTACCGGGCCGTGCTGGAGGACGCCACCACGGTCGTCGTCAAGAGGCTCAAGGAGGTGAACGCCGGGCGGCGCGACTTCGAGCAGCAGATGGAGCTGCTCGGGCGGATCCGCCACGACAACGTCGTCGAGCTCCGCGCCTACTACTACTCCAAGGACGAGAAGCTGCTCGTGTACGATTACTACAGCC…	protein	1356	gi|168051689|ref|XP_001778286.1|predicted protein [Physcomitrella patens subsp. patens] >gi|162670383|gb|EDQ56953.1| predicted protein [Physcomitrella patens subsp. patens]	XP_001778286	8.86343e-85	69	0005524|0004672|0006468|0005515|0016301|0007169|0009505|0005886|0004674|0004674|0004713|0016023|0000166
MZ00023200	TC322454	ATTATAATTGCAAAAATCTCGTTCCAACCAGACAGAATTTATGTACTTTCGTACATGTGACTATCTTATATGTTCATTCCCCTGGTCCTCTGTCCTTCAAAACTGCAGGGATAAGAAACCCCCGCCCCCCGACATCTTTGAGAAACAGCTTCTGTAGCCGCCACGTGTTCTCATTTTCTGCTATCAAAATGCAAAAGACCTCTAGCCAAACGTTGAACTACAAAGGTGATATGCGATGGTAGGCCATGCTTGCCAGTGAACTATGCTTCAGGCCATAGAAGATGTATATGAGGGCCCCAGCCACCAGCCATATGGAAACACGAATCCACGTGTGACTCCCGACGTTCATAAGCAGGTATAAGTTGACCATAATGCAACAGACTGGAAGAAATGGGACCA…	cationic amino acid transporter	616	gi|242034373|ref|XP_002464581.1|hypothetical protein SORBIDRAFT_01g021240 [Sorghum bicolor] >gi|241918435|gb|EER91579.1| hypothetical protein SORBIDRAFT_01g021240 [Sorghum bicolor]	XP_002464581	1.80727e-57	93	0005739|0016020|0015171|0006865|0016021|0006810|0005777|0048046|0042744|0042744|0005773|0009507|0005618|0046686|0009409|0016036|0022626|0009570|0004096|0015326|0009941|0009970|0009416|0005886|0006995|0009648|0045454|0006979|0009705|0008219
MZ00023941	TC312732	TTTTTTTGACTGAAAAGAGATATCACACGAAATCAGGACAACACATGAACATTCCAAGGCACAGTTAATATGTATCACATACAAACCATAACGCTAAACTTTTTCTGCACACACCTAACCAACCACTATTATCCTGTAAACAGATACACTGATGCACACCACTACTCTTCTGTTCTAGAACCTCAAGACTATCCTTGAACAGAGTCACACCTATACAATCTTCGACGACAGTTTTGTTAGTCCGTTCAATGGCACACCTGTCTTCTGAGCTGACGGCGTGGCAACTTTTGCTTTCTTATCAGATAGAGGAGTTTTCAGCACGAAACTTTCAGCAGCTCTCTTCTTGCCTGCCTCATGCTTCTTAGGAGTTGAAGTGTCTTCCTCCTCATCGTCACTGGT…	vef family protein	1158	gi|242038105|ref|XP_002466447.1|hypothetical protein SORBIDRAFT_01g007878 [Sorghum bicolor] >gi|241920301|gb|EER93445.1| hypothetical protein SORBIDRAFT_01g007878 [Sorghum bicolor]	XP_002466447	3.23298e-07	92	0008270|0005622|0046872|0006355|0016787|0006350|0016568|0005634
MZ00024046	TC287153	GACCTCAAAAATCCACAGGTTTATTGATTTCTTTTTGACAGTACCAATAAAAAAACAAGCCACTGTCACTCGTATTAACCATCTAGAGTTCTTCGAATGTCCGAACTGACAGAATTCTCAGTGCAAAAAAAAAAAAATATTGTTTGATAAAGGCGATCCACCAGCTATAACAGACTAAGTGGCCTCTTACAATTAATATTCAGATAACCAACAACCCAGCAACAGGTCACCTTACAGTAGATGTCAGAAAACCAAAACTATTATCGAAATGTATATAAGAGCACGGAAGTATCAGGGCGATTTCACCAACTCGCAGGCAGAATCAAAGGCCCAGAGCAAAAGCTGCATGATAACAACCGCTGTGCTGGAGAATCCTCTGAACCGCAAACGCTATCATTT…	protein	848	gi|238007848|gb|ACR34959.1|unknown [Zea mays]	ACR34959	1.84667e-58	100	0016020|0080008
MZ00024068	TC309694	ATGACTCGTACGTTCGATGTCATTTGGACAAAACAGACAACAGCCGCCATGAGTTATCAGCAAACAAGCAGCAGCAGACTGCTCTACACAAGACAATTACTTCAAATGGAGTAGATGTTGCATAACATCTTATAACAGTCAAACAAATAGTTGCCGAAAGATGACAGAAAAGCTAAGAACATGCGTTGATGTCTGGAGAGCCCAAACATGGATTCATCTTTCATACGATGGGTTCGTGTCTACATAACTGCCAGGACTCATGAAAACAGATACGATCACGTACTGCTGAAATTTGTCACACCATCATCAAATCTTCACACAACAATCTCTGGGTTACACCCAAGTTAGGCAGAGTCAGCAGGCTTTGGCTCATCAGGCTTCTTGACCGGCGTCTCAGTG…	heat shock factor-binding protein 1	711	gi|226497014|ref|NP_001152455.1|GTP binding protein [Zea mays] >gi|195656487|gb|ACG47711.1| GTP binding protein [Zea mays]	NP_001152455	4.71136e-32	100	0006950
MZ00024269	TC305376	GAAAAAAATTGAGTTAGTAATACCTTCGTGAAAGGGGAGAGTAGGACTGAGAACAGGCTCTGCTTACATTGACAAAAAGACAAGATGCACAACACGATTTCGGTAAGCAAGTTAAAGATAAACAACAATCGATAACTAATAAAGTACAAGCTCCCAGCTATATTTCACACCATTTTATTCTCCATGCATGAGGCGCACTAGTAACACGTGCAGTACTGAATTAATAACTAACAGAAGCCTGCCGTTCTTCTAGCTCTGGCGTTCGTTGTTGATCGAACTCAGTGCTCAGCGGGAGGATGGTAAATCGGAGTTGGCTTTGGCTGCCCGTACACTGGAGTGGGAGGGTGGTATTCCGGCGTGGGAGGGTGGTACTCCGGCGCCGGCTTGCTGTGCTCAGGC…	proline-rich protein	758	gi|226501788|ref|NP_001149224.1|proline-rich protein [Zea mays] >gi|195625576|gb|ACG34618.1| proline-rich protein [Zea mays]	NP_001149224	6.53704e-62	100	0016023
MZ00024401	AZM5_107064	acgtttaataatatgccacatcatattattggatgacatgtcatagcatttaagatagcatttaagagaattgaatttcataggataaaactagtttcatggggataaaactatgttaactcgtttccaatatcttagaaaccatgtgatacGTGatttatttcatctttatatattttactaaattctattagtcattgagttacatcatttaattgtatgttagtctatgaaatagtgaagtaaatttttgcattgagagacattgttttattttaagttttatgacactttaggccttgttcggttacaatggatgaaattccaccatggatttaatctgggtttggactgagtgaatctataccccaaactcaatctcatggttgaattaaattc…	atp binding protein	1842	gi|226505358|ref|NP_001151481.1|ATP binding protein [Zea mays] >gi|195647108|gb|ACG43022.1| ATP binding protein [Zea mays]	NP_001151481	5.79354e-10	100	0005524|0004672|0016597|0008152|0006468|0004713|0004674
MZ00024520	TC300695	CACCCCCAAGATGGCTTTTCAGACTCATTTAGGTCACTACGAGTTCAAAGTAATGGTGTTTGGTCTATCAGGAGCACCGAGTATGTTTCAGCTGGCTATGAACACCACCTTGGCGCCAGTGCTTCGAAAATGTGCTTTGGTTTTTTTGACAATATTTTGGTGTACAGCCGAACGTATGAAGACCATTGTCACCATCTCAAGCTGGTGTTTCAGTTACTGCAACATGACAAATGGAAAGTCAAGATCTCCAAGTGTTCCTTTGCTAAAGTCAACTAGCCTATTTGGGCCATATAATAATCAGTGGCGAAGGTGTGTCTATGGAAAGCCTGCAAATGAAGATTTTGAGGCAGATAATGCCCACTGGAAACGGGTTGTAAGTAAATCGTATGTGAATGGCAT…	atp binding	1153	gi|223948977|gb|ACN28572.1|unknown [Zea mays]	ACN28572	3.56393e-99	100	0005794
MZ00024621	TC279688	GGTGGAACATACCAGAGTTGGCAGCAAAATGCGCCTCCTCCTCCACCCCCTGAACATGTGGTCACGACCCTGCCAGCATATGCCAATCCTCCTCCTCAGCCGCCGCCACCACCAACAGCAGCAGCGATGCTAAATAGTAGTGGTGGATCTGGTTCTAACTACTCTGGTGGCGAGATCCTACCTCCACCATCCCCTGGTGCTGCTCTCGGCTTCTCAAAGAGCACATTCACCTACGAAGAGTTGATGAGGGCGACTGATGGATTCTCTGATGCTAATCTCCTTGGACAAGGTGGTTTTGGGTATGTTCACAGAGGATTGCTGCCTAATGGCAAAGAGATTGCTGTAAAACAACTGAAACTGGGAAGCGGCCAAGGAGAGCGTGAGTTCCAGGCTGAGGTT…	receptor protein kinase perk1	1611	gi|226506860|ref|NP_001145767.1|hypothetical protein LOC100279274 [Zea mays] >gi|219884351|gb|ACL52550.1| unknown [Zea mays]	NP_001145767	0.0	95	0005524|0004672|0006468|0004713|0004674|0016301|0004872|0016740|0000166|0000166|0009620|0009611|0005886|0009536
MZ00024658	TC307215	TGCACGAGGTACTTTCTTATTTCTGGGAAGCCACAAACATCAGACAAAAAACTTTATTATTGAACTATAACTCATAAGAAATCTAAAAGAGGGCACCACCAATGATGGGTTGTTGGTAGAACACTGCTAGGTTTGTCAAAGCAAGTTGGTTGAATGGCAGCAATTGTTGCAGGTGTAAGAGGGTGCCAGCGTTAGGCGCAGCGTGCTGGTAGAACGGCAACAACTGTGGTTGTGTCAAGAAGGTAGCAGGGCTCACACCAGCTAGCTGGCTGAATGGTAGTAGTTGTTGCTGCTGTAAATAAGCAGGAGAGTTCAATGCTGCCAGTTGGTTGAATGGAAGAAATTGCTGGGGGTAGGCAACAGGTAGCTGGCTGAATGGTAGTTGTTGTTGTTGCAAAT…	zea1_maize ame: full=zein-alpha a30 ame: full=19 kda zein a30 flags: precursor	1292	gi|141597|sp|P02859.1|ZEA1_MAIZERecName: Full=Zein-alpha A30; AltName: Full=19 kDa zein A30; Flags: Precursor >gi|22545|emb|CAA24728.1| unnamed protein product [Zea mays]	P02859	1.40249e-54	97	0045735
MZ00024850	TC313435	ATCTGGCAATGGAAAAATAGTACCAGTGGGCGAAACTATATCTTACATCTCATAGATCTCCTTCGCCTGATATCCGAGCTCACCATACTGAAATAAATCGAAGTACCTAGGATGCTGACAGGTATGCCATGAGAGATCTTGTTTAAGAGCAGGAGGTGTACAAATCCAATTTCAATAGGCTCAAACACACTTTAACACGTTGCCTAAACAGGGCAGTGGGTAAGACATAAAAAAAAACACTAAACTCTGTGTTGAATCGTCCGAAAGTCCTCAATGGAACCTCAAATCAAAGGAAAAGCTTAGGGCGATTGACCAGGCAACAGCTTCGAGTGACGACGCCTCACTGCATCTCGAAGCGTTTGGCAATCAGCACGCTCATGTCGAGGAACCTCTGAGCGC…	mitochondrial import inner membrane translocase subunit tim8	645	gi|239985523|ref|NP_001151250.1|mitochondrial import inner membrane translocase subunit Tim8 [Zea mays] >gi|195618416|gb|ACG31038.1| mitochondrial import inner membrane translocase subunit Tim8 [Zea mays] >gi|195645328|gb|ACG42132.1| mitochondrial import inner membrane translocase subunit Tim8 [Zea mays]	NP_001151250	3.03715e-29	100	0015031|0016020|0005743|0006626|0005739|0006810|0045039|0042719|0008270|0008270|0065002|0046872|0005758|0015450
MZ00024859	TC293616	GAATATAAGGTGCTATTTGATTCACGTGATGGGTAACACATAATGTTAAATAATTTTTTTAATTCCAATCATAATTACCATTTACAATTCGTGAACTAATTTTTTGATATTTCATTAAAAAAATCTACAGCTAGCAACACCGCTGTTAGGGAGTTACACAATCTGGAACAAATCTCAGACCACATTAGTTAGCACTCTGGCAGCTAAAACCCTACAGTTGTTCAGATCTTCGCAACCTTGACTGTTGAAGGAAACGGCAGACTGAGCTTACAGAAGCATCACCGCAGATGGCAGTTAACATCAAACTCTCTTCACGTTTTCTCCATGGATAACAACCGCACCTTCAGTCATCAGAGTGCCAAGAGCACCGCGGAGTTCGTGCAGATGGATTTCCATTGA…	dna replication licensing factor mcm4	762	gi|293332651|ref|NP_001169276.1|hypothetical protein LOC100383139 [Zea mays] >gi|224028333|gb|ACN33242.1| unknown [Zea mays]	NP_001169276	6.99325e-72	100	0006260|0005524|0006270|0000166|0017111|0005634|0003677|0009536|0009507|0009507|0008094
MZ00025072	TC325100	GCACGAGACAACTTTCGCGACGTCTGCGACATCAGAAAACTGAGCTCGCCCCCTCTTGCCTTCCCTCCTCCGCCGGACCGCTGCTGTCCGCCTCCAACCCTCCAGTTCGACGCAGGCGGCGACGGCGGCGCGCCGAGATGAAGGTCTCCGTGAAGACGCTCAAGGGATCTAGCTTCCAGATCGAAGTGGAGCCCACCGACAAGGTTGCTGCTGTGAAAAAGGTCATAGAGAATATGCAAGAGCAGGCTTCCTATCCAGCTGACCAACAAGTCCTTATACATCAAGGAAAGGTGCTCAGCGATGACACCACATTAGAGGAAAATCAAGTGACTGAGAATAATTTCCTTGTTATAATGCTCAGACAGAACAAGGGATCATCAAGTGCAGCACCGGCTAAGA…	dna repair protein rad23	1516	gi|226528090|ref|NP_001149553.1|DNA repair protein RAD23 [Zea mays] >gi|194700938|gb|ACF84553.1| unknown [Zea mays] >gi|195627978|gb|ACG35819.1| DNA repair protein RAD23 [Zea mays]	NP_001149553	6.88901e-168	100	0043161|0003684|0006289|0006464|0005634
MZ00025108	TC323142	CAAATGAATTATATTGCACTGCAGCTTAAGAAATGCCAGGATAGTAGACAACTGTCTGTCTGAATCTGATTGAAGTATCATGAAAAGAAACTCATTACTGGAATACATATAACTAAGCCCTTGACACACTTCCACTTTCACCAGTGCCAGAATCCTGTACATCAAGTGATCGAAATGGTGGACGGTGTCCAAACTTCAACAAATGTGCAACTTCATACACTGGGCGCAATTCTAAAATGGCTTGAACATCTAGGTATGAATCACATGAGAAACACCAAACTGACAGATCACTGAAGCTCAAAGCAAGACAGTGACCAGTTTCTTGATGATGGCACAACATATGTTTGTTGATAAAACGGCTGCAAAGCACATCTTTGCATATGAAGCATAACCAGTTTT…	histone deacetylase 6	653	gi|226495869|ref|NP_001141476.1|hypothetical protein LOC100273587 [Zea mays] >gi|194704728|gb|ACF86448.1| unknown [Zea mays] >gi|195621352|gb|ACG32506.1| histone deacetylase 6 [Zea mays] >gi|223947619|gb|ACN27893.1| unknown [Zea mays]	NP_001141476	5.03257e-96	97	0008270|0008150|0016787
MZ00025182	TC282625	CCGGTCACCTACCTCCTCTGCCCTCTCACTCTCAGATCCGCGTCCTCGGCTCCTCCTCCTCCTCCTCCTCCTCCCTTCCTTCGTTCCTTCCAGATCTCCCTCCCAGTCGAGAGTCGAGATCCACCGCCTCCGCGCCCCCTCACCGGTGCAGCGCGAGGAAGCGGGGGGCCAGAGGCCAGCCATGGGCAAGGAAGGGGCCAGCGACGGCGGCATGTCGGAGTCGGTGATCCGCAAGGTCCTGGTCTCGTACATGTACGTGGCGGTGTGGATCTTCCTCTCCTTCTCCGTGATCGTCTACAACAAGTACATCCTCGACCCCAAGATGTACAACTGGCCCTTCCCCATCTCCCTCACCATGGTGCACATGGCCTTCTGCTCCTCCCTCGCCGTGGCGCTCGT…	plastidic phosphate translocator-like protein1	1446	gi|239985659|ref|NP_001147468.1|plastidic phosphate translocator-like protein1 [Zea mays] >gi|195611610|gb|ACG27635.1| plastidic phosphate translocator-like protein1 [Zea mays]	NP_001147468	1.21972e-158	99	0016021|0001602
MZ00025205	TC284229	GCACGAGATCCCTTATAAAATCTCGTCTTCCACCCCCGCCTCCCTCAGTCGCACTTCCTCCGGCGGCGGCAACTCGACGGCCAACCGCGCCACCCTGCCGCGGCAGCCATGGTGCATGTTAACTTCTACCGCAACTATGGGAAGACTTTCAAGAAGCCAAGGCGGCCGTATGAGAAGGAGCGCCTAGATGCTGAGCTGAAGCTGGTTGGTGAGTATGGCCTGCGGTGCAAGCGTGAGCTGTGGCGCGTGCAGTATGCCCTGAGCCGTATCAGGAATGCAGCCAGGGAGTTGCTCACCCTGGATGAGAAGAACCCACGCCGTATCTTTGAGGGCGAGGCGCTCCTCCGTCGCATGAACAGATATGGTCTTCTTGGCGAGGGACAGAACAAGCTTGATTAC…	40s ribosomal protein s9	1002	gi|226503021|ref|NP_001149705.1|40S ribosomal protein S9 [Zea mays] >gi|195629612|gb|ACG36447.1| 40S ribosomal protein S9 [Zea mays]	NP_001149705	2.12587e-94	100	0003735|0003723|0006412|0015935|0005840|0019843|0005622|0016023|0030529|0030529|0022627|0016020
MZ00025270	TC301285	AACAACCAAACAAGTAGAGTTGTTTTGATTTGCACGAATGCATGCAGGCTATGCCCAGCCTGCATCTGGGCTTTGACCAGGATATGCTGGTCCTGACAACCAAACAGACTCAAAGTGTCATCTTATTAGCAAGTCCTAAAACGAACCCTGCGAGCACAAATGATGATCGAGAAACTGAAAATTTGCTTAAGAATCCTGGTACATCCAAGTAATTTACAAGCTGCAATGTCTGTGCTCTCCCAATGGCTAGCAAACTCAGTAGCAACTGCTTATCAAAATGAAGACAACACCAGTCAGGAGAAACAGCCAGGAAAGCATAACTAGCAAGATGCAACACTAATTGTCAGGGTGAAAACATAACCAACCACTACATGGGCAAAATCCAACAGATGAACAAGT…	pentatricopeptide repeat-containing protein	1290	gi|242046198|ref|XP_002460970.1|hypothetical protein SORBIDRAFT_02g038410 [Sorghum bicolor] >gi|241924347|gb|EER97491.1| hypothetical protein SORBIDRAFT_02g038410 [Sorghum bicolor]	XP_002460970	1.25204e-143	97	0005739|0000815
MZ00025324	AZM5_38676	TGTAATTAaaatatatttgcaaaaatataattatattctattatatactataccaatatatcaatttttaagttatatatacaagcagatataaaaaatgatattatattaaattattttatattaagaatatttttctttttatatctcttagaacttaaaattttatatattttcattaaTATATTGTAAAGGAAAtttgattgatgttgattaaacaaataatagtttatataCGACTATAGTCTGGAATAACAGAATATGCATTATTTCAAATTAAATTTAAAAGTTCAAGACATTTCAAAACGATTTTCACGATTGCACTCGAGTAGTTTGTACAGTATATTCTGCATCGCTACTGACACACCAGACGTTAGTCACTTGGATTGATGCAACATA…	glucan synthase like 7	2318	gi|293334523|ref|NP_001168018.1|hypothetical protein LOC100381742 [Zea mays] >gi|223945521|gb|ACN26844.1| unknown [Zea mays]	NP_001168018	5.08803e-30	98	0016023|0016020|0003843|0006075|0000148
MZ00025579	TC288895	CTGACACAAGAGAGCACGCTACTACTCATCACTCGCCAACGGGCAGAGATCAGGGAAGCGGCACTCCATCCACTGACTGACCGCTCATGGCGAAAGGTCCACCTCTAAGTCGCCGCGGCCTGCGCCGTCGTCCTCGCGCTCGCCACCCCGGCCCTCGCCGGTGACCCCGACATGCTGCAGGACGTCTGCCCGGCTGACTACGGGAACATGGAGGGGTACGCCCGTTGGGTGGCCACGGGCGTGGCGTCGGCCTTCTTCGCGTCCCTGGAGCGCTTCTCCTGCATCCACCTCCACACCGCCGAGGACGACGGCAGCGACGAGGACCCCGACGAGGCCAAGGACCGCCCCCTCATCTTCTCCCGCCCCGACGCCCTCCCCGAGTACTACTACAGCCGTTCC…	protein	796	gi|195628064|gb|ACG35862.1|hypothetical protein [Zea mays]	ACG35862	3.83576e-31	98	0009536|0009507|0008150
MZ00025751	TC301918	TTTTTTTTAGCAGATGAATCGTGGAAATCAATAATTCTTGGCGCGTGAGTTCATAGAGCTCTACGTACACCACATGCAAATGCAATGTGGATGCAAATGACGGCAAACAGAGTAACCAAATCAAGCCCTAATAACTAATACTCCTACTAACGGCGCTGCTGCTAGCTGCTGCTTCTTCTTCTTCATTATCTCGATTATAAGTTACATGATGAGAAATCAATCATGTAAATATGTATTATTTCAGGCATGGGAGACAGAGACCTTGTACGTGGCGCCGTCAGGGAACGTGTATGCGGTCTCGTCGATGGGCGACACCCTGGGCACGTGGATGGGGAGCACGTGGACCTCCGGCGTCCACGGGTTGCCCTCCTCGCTGGCGTCCACCGTGCGGAGCGCCTT…	beta-ketoacyl-coa synthase family protein	685	gi|242034451|ref|XP_002464620.1|hypothetical protein SORBIDRAFT_01g021910 [Sorghum bicolor] >gi|241918474|gb|EER91618.1| hypothetical protein SORBIDRAFT_01g021910 [Sorghum bicolor]	XP_002464620	1.64008e-71	96	0008152|0016020|0003824|0016747|0006633|0005739|0016023|0008415
MZ00025896	TC282072	CGCCACAGTACTCTCTCCAGTGTCCACAGAAACAGAATTCCGCTCCCTCCCCGTGTCCTCCTCCCGCGCCCGCGCATCGTGAGGTGGAGTTCCCACCCCGAGGCCGCAATGGCGACGGTGGAGGTGGTGGTGGCCAACGGCTTGGGTGGCGCCGACACCAAGACCGTGTTTAAGGAAACATACAGCAAGCTCAAGGAGGAGATGCTAGACGACCCCGCCTTCGAGTTCACCGACGAGTCGCTACAGTGGATCGACCGCATGTTGGACTACAATGTGCTCGGAGGAAAGTGCAATCGCGGGCTCTCTGTCATTGATAGCTACAGGATATTGAAGGGTGTTGATGTTCTGAGCAAGGAGGAGACATTTCTTGCTTGCACCCTTGGCTGGTGCATTGAATGG…	farnesyl pyrophosphate synthetase	1425	gi|212274364|ref|NP_001130900.1|hypothetical protein LOC100192004 [Zea mays] >gi|194690400|gb|ACF79284.1| unknown [Zea mays]	NP_001130900	0.0	99	0008299|0016740|0016126|0005737|0008610|0004161|0004337|0006695|0006694|0006694
MZ00025948	TC280650	GAACTCCAGGCTCCTCTTCTTCTCCAACGCCTACCGCGGTGCCACCCCGCAGCAGCCAATGGCGGATGCCGCCGCCGATCTGCGCCGGAGGATGAAGGAGCAGCGCGCCGCCATCCAGCGGCGGTTCATCGACTCCCGGAACTGGGCCGCCGCCGCCTCCTCGGCCTTCAGTGCCGCCCTCCTCGAGGCGCGCTCCATCGCCAACCAGACCGTCTCCAACCGAGCAAAACTCAGCGAACAAAAACAACATCTCCGGAAGTTAGAATCAGATCTAGCACAGGCCCTCTCCGTCCAAACAAGCAGAAGGTCAAAACATAATCTCATGACTGAGTCGATTTTAAAAACCACTGCAACAAATGAGCAGCTCACACACTTGGTTACGGGTCGTAGGGCTACAAG…	hypothetical protein LOC100280185 [Zea mays]	1228	gi|226509866|ref|NP_001146589.1|hypothetical protein LOC100280185 [Zea mays] >gi|219887929|gb|ACL54339.1| unknown [Zea mays]	NP_001146589	3.38115e-127	99
MZ00026006	TC279424	CAAAGACTACAGGGGGGAGACACATCTCTCCCCACCTCGCTTCGCACCTCTCCAGCCGCCGCCTCCTCCTTCGCCGGCGTCGACGATGGGTGACTATGGCCACGGCGGGGGGCAGATGCGGGGCAACCCGGACTCCCGCCCCAGGGGCCAGGGCCAGCGCCCTAACGTCCAGCAGCTCAAGCTCATGGGGCAGATCCACCCGACGGGGCTCACGCCCAACCTGCTTAAGCTCTTCGAACCGCGTCCACCGCTCGAGTACAAGCCCCCGCTGGAGAAGCGCAAATTGCCGGCCTACACCGGGATGGCACAATTTGTGTCGCACTTTGCTGAGCCCGAGGATCCAGAGTATGCTCCGCCAGTACCCAAGTGTGAGACCAGGGCAGAGAAGAAGGCTAGAAT…	u1 snrnp	1942	gi|49343272|gb|AAT64945.1|U1 snRNP [Zea mays] >gi|49343276|gb|AAT64946.1| U1 snRNP [Zea mays]	AAT64945	3.17528e-131	99	0003676|0000166|0003723|0000398|0005515|0005634
MZ00026127	TC248666	CAACGCGATTCTATTTAGTTATCTGGCGGCTGCCAGTGCCAGCCAGCCGCCTTTCGAAACCGAGCACGAGGGAGCCGACGTGGTGGTCTCTGGAACCTGGTTCGAGCGAGCGAGCGATCCATCTATCCAGCCGCCCGCCGGGAATTTCTGTGACGAGGAGGAGGAGGAGGAGGGGGTATGGCAATGGTGGCGTCGCAGGGAGGCGGCCGGAGGGACGCCGAGGCGGAGCTCAACCTGCCGCCGGGGTTCCGGTTCCATCCCACCGATGAGGAGCTGGTGGTGCACTACCTCTGCAGGAAGGTGGCGTGTCAGCAGCTGCCCGTGCCCATCATCGCCGAGGTCGACCTTTACAAATTCGACCCGTGGGATCTTCCAGAGAAGGCGCTGTTTGGCCGCAAG…	4 protein	1273	gi|242059063|ref|XP_002458677.1|hypothetical protein SORBIDRAFT_03g037940 [Sorghum bicolor] >gi|241930652|gb|EES03797.1| hypothetical protein SORBIDRAFT_03g037940 [Sorghum bicolor]	XP_002458677	3.69405e-124	88	0045449|0003677
MZ00026205	TC287340	GCACGAGGAGAAAGGAAAGACTAGAACAAGAAAGAGAGATTAAGCAAAATGAGGAAAAGGAAAGAGAGCAAAGAAGACTTGAAGAGGAAAGAGAACTTGAGCGACATAAAGAAAGAGAAAGAGCTAGGCAAGCAGTGGAGAGGGCTACAAAGGAGGCACGGGAAAGAGCAGCTGTTGAAGCTCGTGCAAAAGCGGAGAGAGAGGCACGCCAACGTTCAGAACGTGCTGCTGTGCAAAGAGCCCAACAGGAAGCACGTGAGAGGGCAGCAGTGGAGGCTAAAGAGCGAGCAGAGAGGGCTACTGCAGAAGCAAAGGAAAGGGCTGCTGCTGAAGGTAAGGAAAAAGCTGCTAGTCAAGCCAGGGATAGGGCTGCAGCAGAAAGAGCTGCTGTGGAGAGAG…	200 kda antigen p200 -like protein	1702	gi|242085810|ref|XP_002443330.1|hypothetical protein SORBIDRAFT_08g017590 [Sorghum bicolor] >gi|241944023|gb|EES17168.1| hypothetical protein SORBIDRAFT_08g017590 [Sorghum bicolor]	XP_002443330	1.76403e-90	97	0031072|0005886
MZ00026371	TC310509	AATACCGCTCGACCCAGCGTCCGCCCCGATTGCCTCACGCACACGCACCGACCCACCGGGCGACGAGGGGCGACCGCCGCAACACAAATCCACACGCCCGCCGCCACCGCCGCCATACGGACCCACTCCTCCTTGCCCTGGTGCGAGCAGGCTTCGGCAGCAAACCCCGCAGGCTGCTCCCGGACGAGGGAGAACGCGCGGGGCTGGGCTAGCCGCTAGTCAGGGGACCGGGGGCGGAGGCAGCGAGGAGGTACGTATGGACAAGTATGAGGCGGTGCGGGACATCGGGTCGGGGAACTTCGGGGTGGCGCGGCTGATGCGCAACCGCGAGACTCGAGAGCTCGTCGCCGTCAAGTGCATCGAGCGTGGCCACCGGATTGACGAGAATGTGTACAGGGA…	serine threonine protein kinase sapk4	1517	gi|195549561|gb|ACG50008.1|SnRK2.4 [Zea mays]	ACG50008	0.0	95	0016301|0005524|0004672|0006468|0006970|0004674|0016740|0000166
MZ00026499	TC251068	GACCGCCGAGCGGTGGAAACCTCGTGATCTCCGCCGCCTCGAGCCCTCCGCGCGCCTCTTCCAGAGCACCATCCACTCTTCGGTGGCGAGGCCGCGGGCCCCTCGAGACGGGCAATGCAGAGCGCGGCTGCCATCGGGCTCCTACGGCCATGTGCCGCGCGGCCGCTCGCCGCCTACACTAGCCCACGCCGCGGCGCCGGCGCGTGCAGCGGCGGCACCCAGCCGATCATCACGCCCCGCGGCATCCGCCTCTCCGCCCGCCCCGGTCTCGTGCCGGCCTCGCCGCTGGAGGAGAAGGAGAACCGGAGATGCAGGGCCAGTATGCACACGGCGGCGTCGGCCGGAGAGGAAGCTGGGGGAGGGCTCGCCAAGACGCTGCAGCTGGGGGCGCTCTTCGGG…	phosphate phosphoenolpyruvate translocator precursor	1537	gi|195623972|gb|ACG33816.1|triose phosphate/phosphate translocator, non-green plastid,chloroplast precursor [Zea mays]	ACG33816	0.0	99	0016021|0016020|0006810|0005215|0009536
MZ00026894	TC281182	GATCGAGTGAGATTTATCTTGGGATCGGCTAGAGAAGATCGAGTGAGAAGTTGCGCGTGTGAAGCCATCACACCAATTAAAGATCGAGATCATCCATGGCTAGTTCTCTACTTCAGCAGCTGCTGTCTCTGCTGCTGCTCCTGCTGCCCTCTCCTCTTCGTCTCCGGGAGCATCTATCAGGAAACCATGCTGTCAGCGCCAACAACTTCCACCCCATCTTTCTGGTAGCTGGGGTGAGCTGCAGCGACCTGGAGGCACGCCTCACCGAGGAGTACCGGCCGTCGGTGCCGCACTGCGGCGCCATGAAGGGGAAGGGGTGGTTCGGTCTGTGGAAGAACAGTTCGGAGCTGCTGTCTCGTGACTACGTGCAGTGCTTCGAGGAGCAGATGAGCCTCGTCT…	acyltransferase ( kd)	1660	gi|194703024|gb|ACF85596.1|unknown [Zea mays] >gi|223944051|gb|ACN26109.1| unknown [Zea mays]	ACF85596	0.0	100	0006629|0004607|0005739|0016023
MZ00026928	TC308830	AGAACTTATTCTCGTTTTTTTTAAAGATCCACCAAGGATCTGAGTCCGATCGCAAATGACATTCAAAGCCTATGATCATGCGCTTAAATCATTACGCATCACATTTTGACTTCAAATATTACATTTTTCGTCCAACAGAACTATATGCAGTGCGGACAGCGATAAAGTATGGCATGGTAGCAATACCTTGCGCTTATACCGTACAAAAATCTTTGGAAAAACAGCATCGTTTGTCTCCTTCCACAGTGGTCGGCTTTCGGGCTCAGTCTCGGTGAGCCGGTGACGCAGTATATGACATCATATCCAGATTTGTCCACCATCCTCAGTGCGACGGTGTGGCTTCTGCCGCGTCATCTTCAACACGCAGGCTGTTTTCACGACGGTAGTTTGATTTTGCGC…	dnaj heat shock n-terminal domain-containing protein	671	gi|242054139|ref|XP_002456215.1|hypothetical protein SORBIDRAFT_03g032250 [Sorghum bicolor] >gi|241928190|gb|EES01335.1| hypothetical protein SORBIDRAFT_03g032250 [Sorghum bicolor]	XP_002456215	6.38178e-33	98	0051082|0006457|0031072
MZ00026957	TC329803	TTTTTTTGTCTGGATTACTTGAAATATTTTATATAAATACAGCCACAAATTGCCAAGTCTTATTCTGTATATACAGCCCAGGATGTCAGAAAACTGGACACGGATTGACCAATAGGTGACCAAGAATACATTCAGGCAAAATGATGGTACAACAAGCCTTAGATGGCGAACAGTGAATTGCAATACCCAGCTGCCGGTTCAGAAACGAAGTTTGATTGGCGAACGGTTAGCACTTCACACTGCTAACCTTTTTGTTTGGGCGCCCATGTACAACCACATTATATCCTGCAGTTTGCCGTGCAGTACACGAATTGGTTAAAATCTAAAGTCACTCTTCCTTGCTTGCTTGTATCGAAAGAATTGAACAGGTTACGAGCTGACTGAACAAAAATGCAGAGT…	programmed cell death protein 6	898	gi|226532068|ref|NP_001144244.1|hypothetical protein LOC100277112 [Zea mays] >gi|195605612|gb|ACG24636.1| hypothetical protein [Zea mays] >gi|195638972|gb|ACG38954.1| hypothetical protein [Zea mays]	NP_001144244	1.41868e-43	100	0005509
MZ00027151	TC297027	AGAAATACTTCATCATTTTATAATTCATTAGAGTTCAAACAACCAAATGAGAACCAACATTTGATTTACTAATTACATTCAAATTATTTGGAGCACTAGAATTATAAACACACATGTAACACGCATATGTACTCGCTTGTATTTCAAATTTACAAGTGACACCGACAGATTCTACTAATTCATCCTTCGCGTACTCCGTTCAACCACACATATACACAACATCGACAAATCGCATGGATAGAAAATCACATTAAACAACCTGGCAGAATCAAACTCGGGTCGCGTGTGTGCTGTCCACGGGCTTGGGATTTTTGTCGAGCATGCGATGCGCGAGGCGCAACATCGATGGAGGGCAAGGGTATTGTGACGTCGCGAGTTGGGGCTGCGCAGATCGAGGTG…	hypothetical protein LOC100383906 [Zea mays]	766	gi|293332455|ref|NP_001170001.1|hypothetical protein LOC100383906 [Zea mays] >gi|224032819|gb|ACN35485.1| unknown [Zea mays]	NP_001170001	0.0155016	58
MZ00027322	TC282138	GCCTTGTGTGAGGGGGAAAATCATCCGCGCAGAGGGACAGGGCACACGCACTCCGAGGGAGCGCAGCCGAGGAGAAATAATGGCCACGGCGACGACCCTCTCTTTCAGCGGCGGCGGCGGCGGCACTACCCTGCTCCGCGGGCACGTGGCCTTGACGTCGGGGCGGTGCTGCACGTTCCCGAGCTCGCGGTGGAGGCCGCCGCGCTTGTCGGCCTCCCGCGCGGATGACTCCTCGCCGGCTCCGTTCGAGATGACGGTGGAGGACGCGCTGAAGCTGCTCGGCGTCGCAGAGGGCGCGTCGTTCGACGAAATCCTGCGCGCCAAGAACGCCGTCCTCGCCTCCTGCAAGGACGACCAGGACGCCGTCGCCCAGGTCGAAGCAGCCTATGACATGTTGCT…	protein	1279	gi|212723500|ref|NP_001131977.1|hypothetical protein LOC100193375 [Zea mays] >gi|194693084|gb|ACF80626.1| unknown [Zea mays] >gi|195628420|gb|ACG36040.1| hypothetical protein [Zea mays]	NP_001131977	1.50804e-101	100	0009536|0001602
MZ00027418	TC210442	CGGGCAGATCGCGAACGACCTCCCCGACCCGGCGCAGGTGGCGACGCTCCTGCAGTCGATGGGCGTGAACAAGGTGAAGCTGTACGACGCGGACCCCCGGGTGCTGACGGCGTTCGCCAACACGGGCGTCGGCTTCACCATCGCCGTGGGCAACGAGGACCTGCAGGCGATGGCGGCCAGCCCGGACGCGGCGCGCCGTTGGGTGGCGGCGAACGTGCAGCCCTACGTCCCGGCCACGCGCATCACCTGCGTCACCGTCGGCAACGAGGTCCTGTCGGGCAACGACACGGCGGCGATGGCCAGCCTGCTCCCGGCCATGAGGGCCGTGCACGCCGCGCTCGGCGACGCGGGCCTCGGCCAGCCGGTCGCCGTCTCGTCGGCGCACTCCGTGGACGTGCT…	glucan endo- -beta-glucosidase 7 precursor	1224	gi|194702980|gb|ACF85574.1|unknown [Zea mays] >gi|194703758|gb|ACF85963.1| unknown [Zea mays]	ACF85574	0.0	100	0004553|0005975|0043169|0003824|0016023
MZ00027421	TC302283	GCACGCCGGATCACGCCGCTGCGGCGCGCCTGCGCCCGCCACACACGAGGGGACTATGGACACGGTGGCTCCCCGCCTGAGTCGCTCCTCTACGCGATACGGGCCCATCAGCAGCAGTGCTGCCTCCTTCAGTGGGCCCGTCCGGAAGTGGCGCAAGGCCTGGGTGCCCCTCACCGGCACCGGCACCGGCACCGCCGGGTCCGGGGGAGGGAGCTCACGAGGAGACAACAAGGTGGTTCTGTTTAGATGGACGCCGGTGAATGGTTGTTCAGGAGGAGGGGGAGGCACCGACGGGGGCATGGAGCTCGCTGCTGCGGGGGCCTCCACATGCAGGCGGCGCTACGTCCCGGCTGCAGGGGAGGCGCAAAGCACCACCAAAAAGGGCACCAGCAGCGAGCT…	hypothetical protein LOC100273087 [Zea mays]	782	gi|226501076|ref|NP_001141008.1|hypothetical protein LOC100273087 [Zea mays] >gi|194702148|gb|ACF85158.1| unknown [Zea mays] >gi|195637988|gb|ACG38462.1| hypothetical protein [Zea mays]	NP_001141008	7.41432e-40	100	0005739
MZ00027444	TC262782	CCACGAACACCATAACGCTTAACGCGGCGGCCATGGTGGGCGGCGGCGGCGACCCAAGGCCGGAGGACGAGCCCTTCTCCGACGGAGACGCCACGGAGTCGGACACCGACGAGTCTCCTCCGCAGGGGATTAGTGCTCGCCGCCCCGGCGCCACCACCAACCCGATCCTGACTCGCCTCGCGGTGTCGCGGAACCCGAGCCCGCTGGCCGCGGCCACCGCGGCCCCCGGGGTGTGCCTCCTCCGCTTCGCCTGGGAGTCCGCCGCGGGATCCCTCGTCGGCGCCGTTGTCGGATACGGTAAAGGTCTGGTCATGAGGAAGGGTTTTAAAGGATCATTTCCTGATGCTGCTTCGTCTGCTAAGATATTTGCTGTCCTTGCTGGCGTACAAAGTTTGGTAG…	mitochondrial import inner membrane translocase subunit tim17 tim22 tim23 family protein	960	gi|226532387|ref|NP_001144473.1|hypothetical protein LOC100277440 [Zea mays] >gi|195642608|gb|ACG40772.1| hypothetical protein [Zea mays]	NP_001144473	1.169e-124	100	0005743|0015031|0008565|0009941|0015450|0009507
MZ00027472	TC284633	CATGAGAAGTCCACGACTTATCTTCTACCCAGGTCCAAAAATCATAGTCATAGCAGATGAGGAACTGACAAAATAATACTTAACAATAATTAACGCCATCATACAAACATGCATCCATATGACTAGTAAATATTTAACTACAGTTAACTACTACTACTACGCCATCATAGTAAAAAACGAGTGCTCCCTCTAGTTTAGTTGAACCTGAGAAACAGACAGCGGAGGGAATATCGATCGATGCCATCCTATAATATGCACATCACTCGCCTACAACAAATGCATATCTACGCTGTCTCTCTTCACGATCCTGGCATCCTGCTCAGAGCGCGACGATGGGGCCCGTAGGCCTGCAGTGCGCGGTGAACAGCCTCGCGGAGAAGAGGCCCCTGGCCACCTTCC…	kinase interacting family protein	1450	gi|226505010|ref|NP_001146310.1|hypothetical protein LOC100279886 [Zea mays] >gi|219886589|gb|ACL53669.1| unknown [Zea mays] >gi|224035161|gb|ACN36656.1| unknown [Zea mays]	NP_001146310	4.70278e-118	100	0003674|0000815
MZ00027590	TC284397	CTTCCCTCTCATCCTCTCGACCTCGCTTCCTCCCTCCCACCGTGCCCTGCCTTTTCCTCACGACCTCGCCGCTGATTGCGGTCCCCCATGGAACCGTCGTCCTCTCAATCCGTCCGCCGCTCCATCGTCTTCCTGTATTTGTGCTGCTGATATGTGTAACTTGTGTTTCTCCAGGTGAAGGCGGCCGAGCACGCGGCCGAGATGGAGGCGACGGTGGTCGTCGCGGCTGCCGTGGAGGCCGAGGAGGAGGAGGCTGCTGCTGCTGCGGCTTCGACGCCGCAGCGGTCTGGGAGGAAACGGCCCCGCGCGATTGGGAGTGGGCGGTACCGCTCGGTGTCCAGGTGTTTCTCCCAATCTCCCCTGCTTTCCTCATCCTGCTGCCGCTTTTGCTTTTAATCG…	unknown [Zea mays]	1405	gi|238014174|gb|ACR38122.1|unknown [Zea mays]	ACR38122	4.4514e-66	100
MZ00027733	TC210839	TTCGTACATAAAAGTTCTACAAAGACATCAAATCTTCACATAGCAGTTTCACAAAGCCATCAAGTTCGCACACAATAGTTTCACATAGCCATCAAGTTCGCACACAAAAGTTTCACAAAGACAAGTTCACACAATCAGTTCAACATAGAGATCTAAGTTCACATATAAGTTGTTTCACTTCCTTAGCTGCATCATAAGCCACCTCTTCCTCCTTTCCATTGGGAGTGCCATCATCGACTCAAACTTGCGTGCATTAGAGGTGAGGATGTCATAAAGCTCAAGTTATGGGTCTTCATCAAAACCCTCAACCTCTTGTAATGCGGCGAGAACTTCGACGGAAGAGGGTAGCTTTGGACCGTCATCTTTCAATGCAGATGTAA	hypothetical protein LOC100384166 [Zea mays]	380	gi|293333689|ref|NP_001170215.1|hypothetical protein LOC100384166 [Zea mays] >gi|224034399|gb|ACN36275.1| unknown [Zea mays]	NP_001170215	1.13701e-21	94
MZ00027976	TC211140	CGGAAACCCATGGATTACTTGGTTCAAGGTTCTAGCGTGCCAGCAGTTCTTGGGCTTTTAGTGACTCCTTATTTGATTTACAAAATATTCCCCCCTGAAATAAAGGACACTCCTGAAGCCCCAGCATTAGCTGCCGAGAAGCTAAAGAACATGGGTCCAGTAACAAAAAATGAATGGGTCATGATTGGGACGATGCTTCTTGCAGTCTCACTATGGATTTTTGGGGAAACTATTGGCGTATCCAGCGTTGTTGCTGCAATGATTGGACTCTCAATACTTCTTGTGCTTGGAGTGCTAAACTGGGAGGATTGTTTGAATGAGAAGTCTGCATGGGACACCCTAGCTTGGTTTGCTATTTTAGTTGGTTTGGCTGGGCAGCTTACTAACCTTGGGATTGTG…	plastidic general dicarboxylate transporter	1040	gi|40363465|dbj|BAD06222.1|plastidic general dicarboxylate transporter [Zea mays]	BAD06222	2.8136e-132	99	0016020|0006814|0005215|0009536|0015743|0009507|0009624|0015367
MZ00028027	TC287712	CCACGCGTCCGAAAAAGTCTAGACGACGCGCTTGTGTGCGTGGCCGGACCTGAAAAGCCGGTTCCTCCCCCGACCCCGGCGCCCCACCGCAGCCGCCGGCTCCCACCGCCCGGCGCACCCCGTCACCTCTCCACCAACCGGATACCCGGACGGATCCGCTCCCACCTGGATCCTGATCCGGGGAAGTCAAAGGGGAGATCGAAGCTTGAGCAGAGGGAGCCAAAATGGTGAAGGACACGCGGTACTACGACGTGCTGGGCGTGGACCCGTCCGCCACCGAGTCCGAGATCAAGAAGGCGTACTACGTCAAGGCGAGGCTGGTCCACCCCGATAAGAACCCGAATGATCCGCAGGCCGCGGAGAAGTTCCAGGAACTAGGAGAAGCATACCAAGTTCTCA…	dnaj heat shock n-terminal domain-containing protein	989	gi|226499524|ref|NP_001149115.1|chaperone protein dnaJ 10 [Zea mays] >gi|195624830|gb|ACG34245.1| chaperone protein dnaJ 10 [Zea mays]	NP_001149115	9.5122e-133	100	0051082|0006457|0031072
MZ00028089	TC286178	CTAAACGCATGGCGCCGCCGGCCCCATCCGTCGGTCCCCGCCTCCTACTCCGCCGCCTCCTCTCTACGGCTACCGAAGCGGCGGCGGAGACACCTGCGCCCACCGCCCCCAGCTCCGCCGCCGCCGCGAAGCCGGCGAAACAGGACCCGAGGCTGCTCTACCGTCGTTTGTCGGCGCTTGGAAGCGCCGGGGAGGGGAGCGTGTCGCGGGTTTTGAACAAGTGGGTGCGGGAGGGCGGCGCGACGCGAAGCGACGACCTCGTCAAGCATGTCAAGGAGCTCCGCAAGTACAAGCGTCACGCCCACGCCCTCGAGTTGATGGATTGGATGGTCAATGCAAGGGGTATGAACATGTCACACACTAACCATGCAATACGTCTGGAACTCATCTATAAAGTGC…	pentatricopeptide repeat-containing protein	2260	gi|223974825|gb|ACN31600.1|unknown [Zea mays]	ACN31600	0.0	99	0005739|0005488
MZ00028245	TC326109	ACCTGTCAAACTCCACGCCGCTCATCCCATCTAGGATCTGAGAACAATGTAAGCGAAGTATATCGCAAACAAGGCCAGCGACAACGAGTGGGCAAACGAACAAACAAAGCGTGCAGACATCTCCGGCTCTGCTGACTCGTAGAGCGACTTATTGCCTGCAGTAACGAACTATCTCAGAATGTAAAGTTAAATTTCACACCCAGCTGTTGCTACATAGTAGTATAGTTTTATGAATTACAGGTTTGATTAAACTTCAAATTAATCTACATGTATAGCCCTGCCCAGATTTAACTATAATGGGATCGTAGT
MZ00028273	TC316133	CAGCCTTGCCACAACCTTTGAATTTCATTCCAACCACAGCTGAAACCCCACGGCAACTGTTAGATGCCGGAAAATAGGGTTCAGTCATACATTTCACAAGGCTGTATAACAGTATGTGTGACGAGGAGCAGGCACTTCAGCTATGAGCCTCAAAATGCAAAAAACAAATTTGCTTCACAACCAACGGTTTGTGGTATCGAATCATATGATAATGGACAAGACACCAGTATATCTGCCACGGTTTCGGCACCTACCAGAAACCTATCCACGTTTGCCTTCCAGTATACCATAAAGCAACCAAACACCAGTATATCTGCCACGGTAATGTCAGCTCTAATTTGAGTACCTTTTCACACTGCTAACTACAACAGCATCAGTCATCGGTTAGTCTGTGCCGAA…	uridine cytidine kinase-like 1	644	gi|195625366|gb|ACG34513.1|uridine/cytidine kinase-like 1 [Zea mays]	ACG34513	3.90977e-37	100	0016301|0005524|0008152|0016773|0009536|0009058|0004845|0004849|0005737|0005737
MZ00028459	TC332190	GATCCCCAGCACAGCGAGGATGACATTGAAGACATCCAAAAGCTTCAAGCTGGCCCTCCCTTGGATGAAATGTCTATTCCATACATTCCGAGGGACTTGTTACACGCAATTGAGTATCTACATTCTGAGGGACTAGTTCGGAATCGAGGGCCACAAGTTA
MZ00028488	TC308286	TTTTAAGGCAAATACAACAAGATTTCTAATTTATTATTCGGTATTTGTTTATATTTAGGATAAATATGTAAACATAGTAGTTGAAGTCATACAACTTTAAGGAACAAAAAATCCACATATATTGGGTAACTGAAATATACCAAATCGGCCTCTCAGATGCTATAGAAGGAAATCTTGAATGACTGGAGTTTGAGGTACAATATCAGGCTGAGCACTAGACTTTTCTCTATGTTTATTTTTTCCCTGACGATGTCCACTTCTACCAGAGCTTCTGTGCTTTCTTGGTTCTTTGCCATCACTTTCAGGACGATCTGTGACTTTCTCTTTGTCATGGTTTTGTTGCTTACTTGTTCTAGAATGGGAAGCGGGATGGCTTCCTAAATTCTCTATCTGCTGAGA…	delta-adr (delta-adaptin) binding clathrin binding protein binding protein transporter	1216	gi|242083758|ref|XP_002442304.1|hypothetical protein SORBIDRAFT_08g017720 [Sorghum bicolor] >gi|241942997|gb|EES16142.1| hypothetical protein SORBIDRAFT_08g017720 [Sorghum bicolor]	XP_002442304	2.07186e-153	92	0030117|0005488|0016192|0006886|0005515|0030276
MZ00028686	TC290067	AGAGGCAATACAACTTAAAATAAACCCTAGGGATGCAAGATACTCATCTCAGAAGCAGCCTGGCGTTTCTTTGACCTATCGCCACTCCACCCACTCCACCGGGCGGGAGGGGTCCACCCTCACCCACAACACTGGCAACACATTTGCCATGATGATCATGTCAATGGAGGGCACAAACAAGCAAGCCATACCCCAACCATGTCTTCCAGTTATCATGCATGAGAAACGAATAAAACTTCTCCCACTTCCGGATGAAACGACACTCTGCTTCTGAGTTCTGACCAAATGGTGCAGCCAGGCAACATATTTCCAGATTTCACAAACGTTACAGCAGCCAAAGCCACTCACCGCTAAAAAAATACAGCAATGGTGGTACATCACTCTCGTTTTAGACGACGG…	atp binding protein	1416	gi|238006820|gb|ACR34445.1|unknown [Zea mays]	ACR34445	3.06717e-98	100	0005524|0004672|0006468|0004713|0003824|0005739|0012505
MZ00028773	TC290096	TACTACATCCATGGATAAATCTGCCTTGTCAACCTTTCAAGGTGATAGTAGCTCTGGAGTTCCAGGAATTACTGTTGATAAATCAGTAGAGTTCTCGTATGAAGAACCTTTTAATGNCACAGAGGGATTTAGCATGAGTAACAAAATCGGGCAAGGTGGTTTTGGTGCTGTCTATTATGCTGAGCTCAGGGGCGAGAAAGCTGCCATAAAGAAAATGGATATGCAGGCTTCTCACGAGTTCCTTGCTGAGTTAAAAGTTTTGACACATGTTCATCATTTGAATCTGGTGCGCTTGATTGGTTTTTGCACCGAAAGTTCCTTGTTTCTTGTCTATGAGTTCATCGAGAATGGGAACTTAAGCCAGCATTTGCGCGGAACTGGTTATGAGCCTCTGTCTTG…	receptor protein	1325	gi|226510246|ref|NP_001146346.1|hypothetical protein LOC100279924 [Zea mays] >gi|219886723|gb|ACL53736.1| unknown [Zea mays]	NP_001146346	0.0	98	0005524|0004672|0006468|0016998|0004674|0016301|0004872|0016023|0016740|0016740|0000166
MZ00029216	TC280947	CTTTCCAAACCGGCAAATCCTCAGATCCGCCCCCTCCTCCGCCTCCGCCTCCGCCTCCTGTACCCTCACGCCGTGCTTCCACAGCCCTCCCACCTCCGAATCCAGATCCGCCGCCACCAACTCCTGCTTCTCACCTCCTAGGCTGCTTCGCGCGACAACCTCCGCGAGGAGCAGCAGGAGCGGCGGCGGCGGCATGGGGCGGGACGGCGGTGGCGGTGTCGCCGGCGGAATGTCTGAATCGGTGCTGCGGAAGGTGCTCCTCTCCTACTTGTACGTCGCGGTGTGGATCTTCCTCTCCTTCTCCGTCATCGTCTACAACAAGTACATCCTCGACCCCAAGATGTACAACTGGCCCTTCCCCATCTCGCTCACCATGGTGCACATGGGTTTCTGCTCATC…	plastidic phosphate translocator-like protein1	1640	gi|293333585|ref|NP_001168051.1|hypothetical protein LOC100381781 [Zea mays] >gi|297207102|ref|NP_001159001.1| plastidic phosphate translocator-like protein1 [Zea mays] >gi|195626360|gb|ACG35010.1| plastidic phosphate translocator-like protein1 [Zea mays] >gi|223945705|gb|ACN26936.1| unknown [Zea mays]	NP_001168051	2.71312e-157	100	0016021|0001602
MZ00029251	TC282601	CGCCACGCCTATCCGCACCCTCCCCTCCCCTCCCATCCCCTCCCCTACTCTCTCGGAAGCGGCGCCGCTGCCGCCGCAGCGGCGAGGAGCCAGCCATGGCGGCGCACGCGACGCTCCCCTTCTCCTGCTCCTCCACGCTGCAGACCCTGACCCGCACCCTCTCCTCGCGCGGGGCTCACCAGCTCCGCGGGGGCTTCCTCCGCCTCCCCTCCCTCGCGGCGCTCCCGAGGCTGGCCCACCCCTGCCGCCGCCACGTCTCGGCGTCCGCTGCGGCGGCGCCCAATGGCGCCTCCGTTGAGGGGGAGTACGACTACGACCTCTTCACCATCGGTGCCGGGAGCGGCGGCGTCCGCGCGTCGCGCTTCGCCTCCGCGCTCTACGGCTCGCGCGTCGCCATCT…	glutathione reductase	2020	gi|242042125|ref|XP_002468457.1|hypothetical protein SORBIDRAFT_01g046260 [Sorghum bicolor] >gi|241922311|gb|EER95455.1| hypothetical protein SORBIDRAFT_01g046260 [Sorghum bicolor]	XP_002468457	0.0	97	0009536|0005737|0015036|0022900|0006749|0004362|0055114|0045454|0016491|0016491|0050661|0050660|0009507|0005739|0005524|0009570
MZ00029615	TC324911	CACGAAAATTGGGATATACAACGTAAAATAGTGTTTTAGGCGGTGAACTGTGGAAGACGGTCTAAGGGAGAAAAACTGGAAATACTCTGCTCCACACGCTGCAGCACAGATAGCCCGTCCCGTAACAGTCACTGCATATCTCATAGGCATAGAGTACCATCAGATCAGATGAAAATTAAGGCAGTTTGACACGCAGAGTAGCAGACAAAAAGAGGTCTGCTTTCCTCCTAGCAGTGATCCCCATGGTCTCGGCCATGTCCATCTCAGCAGGAAGGACGCCTGCCGGGAGACTCCAGTCGAAGTAGAAGAGCAAGCTGGCGAGACCGAGCTCGACGTTGGCCACTGGCCAGCCCGAACGACATCCCAGGGCAGATCCTCCTCCCGGCGCCAAACGGGATG…	cytochrome p450	622	gi|242083544|ref|XP_002442197.1|hypothetical protein SORBIDRAFT_08g016200 [Sorghum bicolor] >gi|241942890|gb|EES16035.1| hypothetical protein SORBIDRAFT_08g016200 [Sorghum bicolor]	XP_002442197	1.9449e-53	97	0016023|0022900|0020037|0009055|0005506|0004497
MZ00029709	TC324007	GTAGGGAGGAGGGTTTTTTCGAAAACAAACAAACAAACAAACAAACTTACATGAACAAATGGGTCTCCCTTCGTCACATTATTCTACACCCAAACTAAAACAATATTGTATGAGTGCAACATAATGACTGCTACCCACTAACCCAGCCACTCCACTGCTGTCTCAAAAAAGAAAGAAAGAAAGAATAGAGTAACTACATTTATCGACAATTAAGGGTGTAAAATAGAGAGATCGGAGTCATCGATCTCAGTAATCATATCAACAACTGACCAGTCAAGCTCCTCACAAACCGGCGTATATTATATACAAGATGAAAAGGCACGCCATTAAAAATAAATACCAATAACAATTGGATCATCATGTCATGTAGGGGCGCTGGGTGGTCACAGGGACCTTCAG…	dna repair protein	965	gi|125584626|gb|EAZ25290.1|hypothetical protein OsJ_09100 [Oryza sativa Japonica Group]	EAZ25290	2.85115e-32	80	0005739|0046872|0008270|0005515
MZ00029798	TC293792	CTGACCAGGTAACTCTGAATCTCTTATATGTGTAGTTTACTTGTTTACATCATATTATCCCTTAGGAGCTCAATACATCGTCAGATGCCAATTTGTCATAAACTAAGATTCTTGAGGTTTCATGACAAAAGGCATAAGAGAGCACATTTAAAATAGGTGCATGGACAATATACTGTTTTAAATTCAGTATATTGTTTGTGTTAGTTTGTGTCTATAGGCTATTTAGTAAGTGTCTCTTTGTTAAAAGCTACTATTATATCTACCTATATCTTGTCTGATAGAGTCCTGCTTTAAAAATTGCTGGCTTTTGCATGTGCCCAAGTCCTCTGAGAGCGTCTCACACAACTTTCTGTACAGGGAGCAGTCTCCAGATGACTTCTTTAGTTCGACAACATAAAG…	cbl-interacting protein kinase 1	891	gi|226531592|ref|NP_001147716.1|CBL-interacting serine/threonine-protein kinase 1 [Zea mays] >gi|195613274|gb|ACG28467.1| CBL-interacting serine/threonine-protein kinase 1 [Zea mays]	NP_001147716	3.83974e-96	98	0016301|0005524|0004672|0016740|0000166|0006468|0007165|0004674|0009536|0009536|0004713
MZ00030180	TC298464	CGCCGAATGCTTTATTATTCAGTACCTTTTACGTGGAAGTTGTTGGGCTCTGTACTTGCCGAATTATGTACACTGAACTGAAACGGATGCCGCATTGCCGCCCATGGCGTCTTGTTCTCGATGAACGCAGTCGCTCGGAGCTGCCGCGAGCTGGCAGCTGGACGACGAGGCTGTGCCATTCTTCATCCTCGTCACACGAAGGGCTTCACGTCCACCACCAGGGCGCCGGCGGAGGGGTTGGTGGTGGCCGCGGGCGGCGACGAGCGCGGGGCGTCGCCTGGGAGGTTGACGGTGGTGATGTCGTGGATGCTGGACCGCCGCTTGTCCTTGCCGCCGGAGCTGAGCCGGATGAAGTACTTCTGCGCGTGGCTGGCCACCTGCGTCGGCGTCCGGGTCGTC…	hypothetical protein LOC100279596	709	gi|226493834|ref|NP_001146065.1|hypothetical protein LOC100279596 [Zea mays] >gi|219885531|gb|ACL53140.1| unknown [Zea mays]	NP_001146065	2.21143e-63	100	0045449|0005634|0003677
MZ00030261	TC315188	CGTTGCTGTCGGGAGGACCCATCAACATATTACTGCAGTATCTCAATGCTCAAATCCGACCCCAGTTCAAGCCTTACAGATTAAAGTTCAAGCCCAAAGGAGGCACACGACATTCATTCAAACATTATGTCTGACACTTTCATTTCCCTCAAGAAGACTCTTTACACAGGTGAGTGGCGAGTAATAGATCAACCATCTCCAGTGTTTTCCCCTGTCGTCGTCACTCCTCAGCGTGCTTCAAATTGGACAATCCGGCGGGTCCGCTTCTTGTAGAGGATGCGGTGGCCACATTCACGGCACTGGATGGCGTCTACTAGCTTCACGGTGTTCTCAGCTCCGCAATCTCCGCAGACGTAGGTGACACGCTCCGGCTGCTGCGGCGGCGGATCCATGGGTCGA…	DNA-directed RNA polymerases I, II, and III 7.3 kDa polypeptide	490	gi|226497674|ref|NP_001150838.1|DNA-directed RNA polymerases I, II, and III 7.3 kDa polypeptide [Zea mays] >gi|195642292|gb|ACG40614.1| DNA-directed RNA polymerases I, II, and III 7.3 kDa polypeptide [Zea mays]	NP_001150838	6.124e-19	96	0003899|0006350|0003677|0005634|0005666|0006366|0008270|0005736|0006360|0006360|0005730|0006383|0005515|0016591|0005829
MZ00030283	TC303033	TTCGAATAGGTTAACTGCTAGCGCACTAGACACACATCCCAGGTCGACGTTTGACCCGCAAAATGGACAAAAAAATAACAAAAAAAAATTGGGGGCGTATTCTTATCAGCTGGGAACAATGCCGATGCTTGAGGCCTCCGCTATGCTGCACTCCTGTAACACGCGCCGTTGTTGCTCTGATAAATATGTACACTCTTGGCCAAAAGAGCCATGCCCGGATTCGCAAGCCACTTCCATCGGACTGCGTCGTGGCATCTCAAAAATTCAGCTACCTGGTTGTTGTGAATGGAGTGATGCTGATGATCATCAACATATGCTGCAATAACCTTATGAGCTCAGTTCAAACTACGTTTCTGCGGTCACCGGATGTAGCTTCTAACAAACGATGTGCCCCCGATG…	hypothetical protein SORBIDRAFT_01g048980	623	gi|242042435|ref|XP_002468612.1|hypothetical protein SORBIDRAFT_01g048980 [Sorghum bicolor] >gi|241922466|gb|EER95610.1| hypothetical protein SORBIDRAFT_01g048980 [Sorghum bicolor]	XP_002468612	6.3076e-32	100	0009536|0032877|0005834|0004871|0007165|0042023|0016049|0010091
MZ00030460	TC307845	GGTAGCCTGCAGTACGGNCCGGAATCTCGTACCGCGGCGCGNNCGGGCGATCTGCCAAAACAGGGGCGACGNGCCGGCGCCGCAGCAGCGGCTGATCTACAAGGGCCGGATCCCGAAAGACGAGCAAACCCTAGCCAGCTACGGTGTGGAGACAGACCATACAAGCCACATGGTACGTGGTGCTGCGCCACCACCAGCATCCACTGCACCTGCAGCCAACCAAGAACCTACCACTGCTGCTCCTGCCAGTTCCCCAGCAGCAGGATTGGGTGGCTTGTTGCAAAATCTGGGTGCTACAGGGGCTGCTGCTAACAGTGGGGGTTTGGGTTTGTTTGGATCTGGCCTCCCTGAATTAGACCACATGCAACAACAGCTAGCTGAAAATCCTAACTTGATGAG…	hypothetical protein SORBIDRAFT_01g048260	1740	gi|242037053|ref|XP_002465921.1|hypothetical protein SORBIDRAFT_01g048260 [Sorghum bicolor] >gi|241919775|gb|EER92919.1| hypothetical protein SORBIDRAFT_01g048260 [Sorghum bicolor]	XP_002465921	0.0	95	0006464
MZ00030613	TC312448	CCTCGCTCGTGCCGTCGTCGCACCCTTCCCCAGGCCCCAGCTAGCCATGGCGACCGCGCCGCGGAGGCTGCTCCCCGCGCTCCTCAAGGCCCTAGCTCCAGCCGGCGCGCGCGGCCTCTCCACCGAGAAGGCTGTCGGTGCCGCCGCCGCCGCCGCCGTCGCCGTCGTCGGCAGCCACACCGCTAAGTGGATGCAGGACACGAGCAAGAAGTCACCGATGGAACTGATCAACGAGGTACCTCCGATCAAGGTTGATGGCCGCATCGCCGTTTGTGAAGGGGCTGCTGAAGGTGTTGGCCACCCAATCGAGTATATCTGCCTTGATCTGGAGGCACCCAACGTGTGCAAATACTGTGGCCTCCGTTATGTTCAAATTCACCATCACTAAAATAGGGAAGA…	unknown	713	gi|223948101|gb|ACN28134.1|unknown [Zea mays]	ACN28134	2.10941e-29	97	0005739|0055114|0016491|0008137|0003954
MZ00030651	TC303930	GCATAACAGCGAGCAACTTCATTAACCATGGTATTACAATTACACAGAATTAACCTGTCTCACACTTGAGAATTTATATCAAGACCCGAAAATAATCACGCATATATGCTCATCATCTACCTAGTCTCAAACGCATCTTGTAACAGCAGCAGCAACAAACAACAATCATAATAATATATAAGTATACGTATACCTACTAGATAGTGTCAGATTTGGTAGAGAGTAAGTATGATCCTGAATAATTAGGACATGGCGGCTTAGTGCTTGAGCTCGCCGCAGTCGGCGATGACGACATGCCTCATAGTCCTGCCACTGATGGACCCGGCCTTTTCGATGGCACGCAGAGCGTCCATGCCATCCACGACGCGGCCGAACGCGACGTGGCGGCCGTCCAGCCAC…	peptidyl-prolyl cis-trans isomerase	640	gi|226509789|ref|NP_001149128.1|peptidyl-prolyl cis-trans isomerase [Zea mays] >gi|195624938|gb|ACG34299.1| peptidyl-prolyl cis-trans isomerase [Zea mays] >gi|224035839|gb|ACN36995.1| unknown [Zea mays]	NP_001149128	2.98242e-55	100	0003755|0016853|0006457|0005737|0042277
MZ00030790	TC282140	GCCTGGTTGGGCGTCAGGTACCAAGGGCATAGAGGCAAAGAAGGTTCCTAGGCTGTTGCCGTGAGCTCTTCCTGGGCCTCCTCGCCCCCATGCCGCCTCCTGTATGTATGTGGAGCACTGGAGCCCTGACATGATTATCCTGAACCCGAAAGCTGAACTACCACACACAACAAATAACTGACGCAGGCGATCCATCACTCCACACACCGGTCGGAACCGAGGCCAACCAACGACGCCGCCGCCAATGTCGTCCCCTGCAGCGCCGGTGCAGCCGCCGCCGCCGCGCGCGGTGCGCTTCGGCGTCCTGGGATGCGCTGACATTGCGCGTAAGATCTCGCGCGCAATGCTGATGCTCCCTCCGGGCGCCGCCACCATCGCCGCCGTAGGCAGTCGCTCCGA…	oxidoreductase	1580	gi|195629692|gb|ACG36487.1|oxidoreductase [Zea mays]	ACG36487	0.0	100	0005488|0016491|0009055|0008152|0003824|0009536
MZ00030810	TC302236	GGGAGGAAGACTTGCCTAGCCACTAGCACTAGGTGTGAGAGTTTTGAGTCGTGGTGGTGTATAAAGCAGTCGTCAAGCACAAGCTCCTCCTCTCCCTCTCCCTCGTCTCGCCTGAGCAGAGCCAAGCCCATCCATCGTTCCACACCTCCGCGATACGATGTCCGTCCCTCCTGCCCGACTCGCCGCGTCCTCGCTCCCGCTGCTCCTCGTCTGGCTCCAGCTCCAGCTCCTCCTCGCGTCCGCCTGCGACCGCTGCGTGCGCCACTCCAAGGCCGCCTACTACACCTCCGCGCTGACCCTCGCCGGCGGCTCCTGTGGGTACGGCACCGATGCCGCCTCCTTCAGCGCCGGGTTCCTCGCCGCCGCCAGCCCCGCGCTGTACCGCGCCGGCGTCGGCTG…	unknown	1976	gi|238013650|gb|ACR37860.1|unknown [Zea mays]	ACR37860	2.87948e-129	100	0005576|0016023|0006355|0007165|0019953
MZ00030835	TC214708	CCTTTTTCCCGTAGAAACTGTGAACGATGATGACATGTTCCAAAGAAAAAGCTACGGCGGACAGAGCTACAAATACAATGGGGTTACCCCCCTGCCTGCCCAGCGGAACCTAACTCCGCCCCCCCCCCTCTATCCCCAGCAGCCAATGTCCTCTTCATCAGAAAACTACAGATACCCCAGATTTTCCTCTTCGTCAATACCTGATTCAAGTGGTGGTTCAAAAAGCCGAGCGAACCTTAATATATGATGGGATATGTAAGTCCTTATCCATTATCCCCTGGAGTGTGGGAAAAAAACATGACCCCTGGGTTTTTTGGTTCTCAGGTTTTTGATCTTTTTGAGTTGTTCATCTGTCTTTGATTTGATTGTAATATGTGCATGTTGACAGGGCGCCAGAGC…	unknown	507	gi|224032191|gb|ACN35171.1|unknown [Zea mays]	ACN35171	2.56197e-13	96	0005525|0007264|0000166|0005622|0016023|0006355|0005524|0008134
MZ00031162	TC327005	GGCACGAGGGCAAAGCAAAGGCGAGCGCGAGAGAAACCTGAACCAACTTCCCAGACCCGCTACTCCCTCGCCGCGATTTCCTCACATGGCAGCGCTGCGCCTCCGCGAATCACTCGAGAGGAACGGCCCCCGCTTCTATTTATCCGGCCCTTGTCCCTGCGCCGACCCGCGTTGCCCCAGTCCCGATCTCGCCGCCCCCTTCTCCTCCCTCCGCGTCCATCGCACCCGCTCCTGATCCCGCTTGCTTGCTCTGGTTCTGCTTCCGCCGTTTGTCTCGCGGGTCCTGGGAGCTCCTGAGCCCTGGTTCTGTCTCTAGCCTGTCTTGCCATGGGGAAGAGCAAGAAGAGCAAGGCCCGCGGCGGCAGGGACGACCTGCTCGACAGCAGCGACGCCGACAGC…	hypothetical protein LOC100191547	1921	gi|212276057|ref|NP_001130449.1|hypothetical protein LOC100191547 [Zea mays] >gi|194689156|gb|ACF78662.1| unknown [Zea mays]	NP_001130449	0.0	99
MZ00031212	TC314771	ATCCATGCCAACGTTTTCTGATTTTTTCTTTATTTGACGCCTTCAGTTCTCCTGATCTTATCTTATTCGTGTATTCCAGAGAGACAGGTACAGGCGTACAGCCAGGAGAGTGGGAGAGGCACAAAAGCAGGGCTCCAATTTCTTTTTTTCGATCGAGACCAGATACATGCTTCTTCTGAAAAGTTTTCAAGCAAGCTCGAAGCTCCTACGCCGTCTTGGCCTCGTCGGGCGGCTGGATGAAGCGCGGAACTTCTCCGTTCATCACCCTCCAAGGCCCCCAGTAGAATTTGGGTGGCATGATCGGCACCGCCTCGCCGGGGTGATCCTCCCAGTACTTCTCCTTGTAGAGCTGCTCGGTGACGGCGGCCCCGACGACGCCGGTGTAGAAGGCGGCGACGT…	EMB2752	605	gi|226530975|ref|NP_001150526.1|EMB2752 [Zea mays] >gi|242088643|ref|XP_002440154.1| hypothetical protein SORBIDRAFT_09g026960 [Sorghum bicolor] >gi|195639898|gb|ACG39417.1| EMB2752 [Zea mays] >gi|241945439|gb|EES18584.1| hypothetical protein SORBIDRAFT_09g026960 [Sorghum bicolor]	NP_001150526	1.54728e-55	100	0005739|0003674|0009793|0005575
MZ00031228	TC328067	TAAAAAAAAACATGTATATGGATTCGTGTTCAAATATAAAAAGCTCCCCAAGTTACATGTCGATCCAATAAATTTATGTTATTTCGATGCATCGAGCACGCGATAGCTAATAACAGATCCAGTAGAATAAGTGGCAGATGAGATCCGAGCCCACTGTTATTACAATAATAAACTTTTTTTGAGACTTTTTATATAATAATTTACCCTTGAACCTGTTGATCTTGAACGTTGAACCTGTTGATCTTGAAGTGACCGAGTTCCACGCCGGCCTCCACTGCAGTCCTCGCCTCGCCGTCGATGGCCATCTCAGCTAGGAGCCTCCCCACCGCCGGCCCCATCTTGAAGCCGTGCCCAGAGAACCCAGCCCCGACCACCATGTCCTCCCCGAATTCCCCACCC…	hypothetical protein SORBIDRAFT_03g012990	418	gi|242057227|ref|XP_002457759.1|hypothetical protein SORBIDRAFT_03g012990 [Sorghum bicolor] >gi|241929734|gb|EES02879.1| hypothetical protein SORBIDRAFT_03g012990 [Sorghum bicolor]	XP_002457759	4.14946e-21	96	0005739|0016491
MZ00031230	TC312620	GGGAGCCAAGACCCAGAAACATCCCTGATGAGTTCCGGGTCCAATTTCTCTTGAGCTGATGAAAGACCCCGTTATTGTTGCTACTGGCCAGACATATGAGCGGGCATTCATCGAGAAATGGCTAGCTTCTGGGCACCAGACTTGTCCAAATACTCAACAGAGGATGCCAAACACAACACTGACACCAAACTATGTTCTTAGAAGCCTTATTGCACAGTGGTGCGAGGCCAACGGGATCGATCCACCGAAGCGCTCGACGCAGCCTGACAAACCTACATCTTCGTGCTCTTCGAGCGAACGTGCTAACATCGACGCTCTTCTCTCCAAGTTATGCTCCGCAGATCCTGAGGAACAGAGATCAGCTGCTGCGGAGCTCCGGCTCCTGGCAAAGCGGAATGC…	hypothetical protein SORBIDRAFT_08g018765	1640	gi|242085934|ref|XP_002443392.1|hypothetical protein SORBIDRAFT_08g018765 [Sorghum bicolor] >gi|241944085|gb|EES17230.1| hypothetical protein SORBIDRAFT_08g018765 [Sorghum bicolor]	XP_002443392	0.0	92	0005488|0019941|0000151|0016567|0004842|0005829|0005634
MZ00031280	TC310733	ATCGCACAATATGAACGCATGTCTCAGAAACGATTCATAATTACAACCGATATTTGTAGGGGTGCAAACTCTGCATCTGACCATATTTATCAGCGTGGCACAGATAACCTGGCCAAAGGAACCAAGCAATGCTAGAAAATTGCAAATGGTCAAATATCCTCTCGACTCGGAAAGGTGATGGCCTTGACCATGGATGCTGAACACATGGAAATGCCATAATTTTGTACAGCAGCTGAAAAGAGCCTATAAGGATAACCAAATGTCCAACAATATGCCGAAATGATCAGTTAGGTTGTTGGTTATGACCAAGCACCGATGGTAGGGTAGGCCAAGCACAGTTTGAGTTGTCGACGTGGAGGGCAGGCTACCAGCACTGGCCTCGTCAGCAGGCTTAGAAGG…	hypothetical protein SORBIDRAFT_03g041880	613	gi|242055207|ref|XP_002456749.1|hypothetical protein SORBIDRAFT_03g041880 [Sorghum bicolor] >gi|241928724|gb|EES01869.1| hypothetical protein SORBIDRAFT_03g041880 [Sorghum bicolor]	XP_002456749	2.91914e-17	65
MZ00031383	TC292348	GCAGACTCCCAATACGACCACGAAATAATGACATATACAATATCATTTAATACCAGCCTTTTCAGAAATAAGGGTTAAATAAAAAATATAAGAGAGATCTCTTTGCAAAGAGTCTCTCTACACTACACATTGTCTATTAACTATATTTATTATGTGATTAATATTGAATACATCTCATTATATCATACAGTTTTTTAGCTCTTAAAAAACCAATTCTCATCGCACAGTTTTTGTAGCTCTTAAAATAACAATTCAAAGACTCAGGTTGTAGATGTCCTAACCAACTACAGCTGCAGAAGAGAACTCCCAATACGGCCATGATACTCCCAATACGGCCACGATATTAGGCATGGCGGTGGGCGCGTTTGGTGAGCAGAATCGATCATCTGAATATACGAG…	hypothetical protein LOC100274190	759	gi|226496127|ref|NP_001142035.1|hypothetical protein LOC100274190 [Zea mays] >gi|194706860|gb|ACF87514.1| unknown [Zea mays]	NP_001142035	2.64348e-44	100
MZ00031426	TC332671	TACAAAACACCCGTTCCCACATAACGTCGAGCACATAGCGCACGCTCTACAAAGCTGGCCTGGCCTAACGGTAGAAGACGACGGGCTGGACGGCGAACCCGGAATCGTTGAGGAACGGGACAACCTGCGGATGCTCGGAGAGGTCGTGGTAGAAAGCGT
MZ00031646	TC215762	CACTACCGTGCGAAGGTTACCGTGTCAGACTGGATGGACACCGTGCACGGATGCAGAGCACGTTCCAGCCTCGGTGTTCCTGGGGCCTGAATTTCTGCGCCACAAGCTCTACCAGCTGAGCCCACCGGAGGACTACACGCTGTCCCAGAGCCTGGCCCGGGTGTTTTTTTTACTACGTGCCCGACCTGCAGAGCCAGACGCCGTTCAGCGAGGCCAGGTACGGCGCGGTGAGCAAGATGTACGTGGTCTGCAAGCAGGATCAGGCCATGACCGAGGCGTACCAGCACACGATGATCGCCGCCTGCCCCGTGGCGGAGGTGAGGGAGATCGCCGACGCCGACCACATGGCCATGTTCTCCGCGCCGGCTGAGCTCGCTGGCCACCTCGCCCACATCGCCA…	Os01g0557100	584	gi|115437576|ref|NP_001043328.1|Os01g0557100 [Oryza sativa (japonica cultivar-group)] >gi|20146308|dbj|BAB89090.1| putative salicylic acid-binding protein 2 [Oryza sativa Japonica Group] >gi|21328073|dbj|BAC00657.1| putative salicylic acid-binding protein 2 [Oryza sativa Japonica Group] >gi|113532859|dbj|BAF05242.1| Os01g0557100 [Oryza sativa Japonica Group] >gi|125526403|gb|EAY74517.1| hypotheti…	NP_001043328	1.61755e-34	81	0003824|0006629|0016788|0005575|0009627|0009817|0016787|0009696|0008150|0008150
MZ00031657	TC286480	CTTTCGCCACGTGACCCCGAGGCCCGAGCCCGAAGCGGCGGCGCGCCGGGCGTCTTGACGTCCCCAATGACGCCGCGCGTCGTGGACGGACCTCCGCAGCTTCCCTCTCGTCCGTTCCGCAGTCCGCACGGGGAGGGGAGCTACAGCGACCTACCGCCGAGGCGGGCCCCAACCGCACCACGCCTACTTCAAACCCTCTCCCACCCCACCTCCTGCCGTTCTCGGAGGGGATCAAGTTCGCTTCTGCCAGTCTGCCTGCGTGCTCTGCTGGACAGCTGGAGAGCTAGATGGCGATGCCGTCCGGGTGGAGGGGTATCCTGGGCTTCCACTACGGCATCGTGCAGGCGCCGTTGGGCCCCGACATCTCCGGCCCCGAGCTCGTCGCCGCCGTAGCGAACG…	hypothetical protein LOC100191301	1594	gi|212274339|ref|NP_001130207.1|hypothetical protein LOC100191301 [Zea mays] >gi|194688546|gb|ACF78357.1| unknown [Zea mays] >gi|195613246|gb|ACG28453.1| oxidoreductase [Zea mays]	NP_001130207	0.0	100	0008152|0003824|0046686|0009610|0016702
MZ00032168	TC302159	CAGTACCGTGGTAGAATTATATTTAAGATGAGATCAAACTGTGCCGCAAAGGCGCAAAACAGCAATAGTAAATTTTTTCACCCGTTCTGCTTTCAGGGATACAAATCATGTGACAATTAATGGATCGATCTGCTTCTGCTTTTGTATAGCACTGTGTAAAGTAATTACACTTGCTTCCACTTTCTCGCCCGCCACATTTAATGGTTTAAAGTTATTACCTTGAGTAAAAAAAAAGAATCAATAAACGCCTAGTCCTGCAGACAAGTAGTCTACACTGCCAGGTTGATCGTGACGGGGAACGACAACACCAGCGCGTCATCTCCGACGACGACCGTGCTGACGCCCGACGGCACGACGGTGTACGCCGTCTCCTCGACGATCGCGAACGTCTTGCACACG…	hypothetical protein LOC100280070	1239	gi|226506870|ref|NP_001146482.1|hypothetical protein LOC100280070 [Zea mays] >gi|219887469|gb|ACL54109.1| unknown [Zea mays]	NP_001146482	1.59903e-166	99	0004553|0005975|0016023
MZ00032487	TC217047	ATCAGGCTGGAACTGACGGGCATCAGTTGAGAAACCTAGCACCACCGGGGACACAGTTTTTAGCCAGATGTCTAGGGGGGCTTGGTTTGATCTTCCCTTTCATTTTCTTCCCTTCTTTTTGAACTTATATGTTTGCGAAAAAGAAGATATTTTTTTAGGTTCTTTGAGCCATTGCCATGGGTTGGCATTGGCTGTTGTCAGATTTGATTGGTTTGGTTTGTGAGAGGTGGAAGAGATGAACAAAGCAGAGGGCTGAGCTTTCCTATGGAGAGGAGAGCTTAGGTTAATAAGCCCAATGCCAGCCCCCAAACAGGGCACACTTCACATTCAGTGAACTTTACTTCAAAGGTTGATGCAATGTTGCATTGCATGTGGTGAGAGATGCTGCTGCAGAGAAGA…
MZ00032512	TC286134	TGGCAAAGGACGGCACATGGCGGGGGGCGGGGGCGGCCGGGACCTGCCGTCGACGCCGACGTGGGCGGTGGCCCTGGTGTGCGCCGTCATCGTGCTCGTCTCCGTCGCCATGGAGCATGGCCTCCACAAGCTCGGCCACTGGTTCCATACGCGGCAGAAGAAGGCCATGCGGGAGGCCCTGGAGAAGATCAAAGCAGAGTTGATGCTGATGGGCTTCATCTCGCTGCTCCTCGCCGTGGGGCAGACGCCCATCTCCAAGATATGCATCCCGGCCAAGGCTGGCAGCATCATGCTGCCGTGCAAGCCGCCGAAAGGCGCCGCCGCCGCCGCCGACGACGACAAGAGCGACGGCCGCCGGAGACTCCTCTGGTACCCGCCGTACCCTGGATACGATGAGCC…	barley mlo defense gene homolog1	1898	gi|162462466|ref|NP_001105660.1|barley mlo defense gene homolog1 [Zea mays] >gi|44458502|gb|AAK38337.2| seven transmembrane protein Mlo1 [Zea mays] >gi|194694044|gb|ACF81106.1| unknown [Zea mays]	NP_001105660	0.0	100	0016021|0008219|0016020|0009607|0006952|0005516
MZ00032590	TC283039	AAAACGAAACATAATACGATCAAATTCCTGAATCAAACCGAAGCATCCAAGTAAATTCATGATTCATAGTACTAGAGAAATGATATTTTAACTAGCCTAGGACTAGGAGGTGAAGATCTCATCAGGCAACCATCACAGCTCGCGTCAGGGACTGACTGATAAGCGACTTCAGGACACTGGCTACAGCATTACAACAGCGGCTAATTCAAATTAAATTAATCTTACCCAGGGGAACAACAGCAAGTGAGCCCATAAACTCTAATCCTTCCTAGCTATCTTAGCTATAGCAGACACACCGTCATTGACCAGAGCAACACGGGGTCACTGATCAGGACAGACGGCGCAAGAAGACCATTTCATAGCGGCAGTACCAACCATCAGCAGCTTCCTTCCTCTCCA…	AT-hook protein 1	2004	gi|226502488|ref|NP_001148458.1|AT-hook protein 1 [Zea mays] >gi|194704752|gb|ACF86460.1| unknown [Zea mays] >gi|195619414|gb|ACG31537.1| AT-hook protein 1 [Zea mays] >gi|224030103|gb|ACN34127.1| unknown [Zea mays] >gi|224030137|gb|ACN34144.1| unknown [Zea mays] >gi|224033127|gb|ACN35639.1| unknown [Zea mays]	NP_001148458	3.12737e-147	100	0003677
MZ00032699	TC217348	ACGCGGGGGTCCTTCCCAATTCTCAGGCAACCCCGTCGTCTTCCGCCATGATCCGGTTCATCCTGCTGCAGAACCGGCAGGGGAAAACACGGCTGGCCAAGTACTATGTCGCTCTCGAGGACTCCGAGAAGCACAAGGTTGAGTACGAGGTGCATCGGCTCGTGGTCAACCGGGACCCCAAGTTCACCAACTTCGTCGAGTTCCGCACGCACAAAGTTATATATAGGAGATATGCAGGACTTTTTTTCTCTATATGTGTGGACATCACCGACAACGAATTGGCATACTTGGAATGTATCCATCTGTTTGTTGAGATATTGGACCATTTCTTCAGCAATGTGTGTGAACTTGATTTAGTATTTAATTTCCCCAAGGTTTACTTGATATTGGATGAGTTCA…	hypothetical protein SORBIDRAFT_05g007040	640	gi|242067999|ref|XP_002449276.1|hypothetical protein SORBIDRAFT_05g007040 [Sorghum bicolor] >gi|223942567|gb|ACN25367.1| unknown [Zea mays] >gi|241935119|gb|EES08264.1| hypothetical protein SORBIDRAFT_05g007040 [Sorghum bicolor]	XP_002449276	8.09842e-69	98	0005739|0030117|0016192|0006886|0005515|0015031|0008565|0006810|0030125|0030125
MZ00032727	TC309144	AAGCAGCAGTTGCCGGTATTCAAAAGGTATGGCAGTTTAACACACAAGTTACTGTGGTTGTCGAAAAAAAAGACGCATGAAAGAAACTGCCCAAATTCGGCCAGGTACCCGATACAGCAAAGCGCCTATTACATAACATAATACATGATCAACGAAGCACCTACATTAAATATATCTCATCTAGTCTAGATCCCAACAACACATTACAGGCCATCGCGCCGCATCAGTTTATGTTTCCCCAGATGGCGTGTCCCGAGGTCACTTTGTTGCTTGGCCTTGCTGTCAGTTCATACACGATCCGAGCAAATGTGTCCGAGTATTTCCCTTCTGATGTCAGGATCTCAGCAAAAGTGTTCTCGTGTACGAGGAGATGCATCCTGTTCTGCGGCTCAAAGACGA…	hypothetical protein LOC100277110	581	gi|226497310|ref|NP_001144242.1|hypothetical protein LOC100277110 [Zea mays] >gi|195638962|gb|ACG38949.1| hypothetical protein [Zea mays]	NP_001144242	3.38755e-54	97	0005488|0048366|0009908|0005634
MZ00032776	TC317481	AATCCTGTAGGTTTGCACTTGAGACAGGATGCATGCAACTGTTTCGCATGGCATCACTTGGCGTGAGCAGACCCCTTCTCGGCTATCACTGCAGCAGAACCTACGACGCAGCTGGCTGAGCCGTTCGCGTAGAAGGCGTGGATATCCAGCTGCCGGAAGTTGGTCTCGGGTGCGCTTCCATCTATTCTGTGCTTGATCGTGCCGCGTGCCAGAGCCAGCTCTCCTGTCCCTCCCAACGACAGCCCACTCCCCCTCCGGTGGAAGAACTCCCATCACCGGGAGCGTGGATCCGCTGAACCTGTCACCTTGGAACACCATGTTGAGGTTGAGGGAGACGAACCAGCCCACGTTGGCTAGATCAGACAAGACATGCACGCCTTGCGCGTGTCCCACCACCTT…	jasmonate-induced protein	546	gi|226501558|ref|NP_001150521.1|jasmonate-induced protein [Zea mays] >gi|195639858|gb|ACG39397.1| jasmonate-induced protein [Zea mays]	NP_001150521	6.96921e-62	90	0016023
MZ00033069	AZM5_13648	AGTCCTTCCTCCCCCAGTTGCTTGCAGCAACAACTGGGCTACTCGAAAGACACATAATGCCAGTGGTGACTTGGCAGCCACTACCTTTAACATACAAAGAAACAAGAGTGTATATAGTGACAACTTTCTACTCCTGAACAGCTCCAGCTGTCCAATACTAGTCCTCCAGAATTATATTCAGGCGTAGTTGCGTTGCGTGTGAGATCATGCGCCATTAGATGTCTGTTGCAATTATTCTCCTATAGATTTATAGGAATCCCGAAAAGGGTGGAGAGTATTATTCACCTCGAATCGGTAATAGTCTATCAGAAAGTGTTCAGTGTGGGCCAATAGTGGTTTGTATATGAATGGATGGCTGCAAGCTATGCTCTCTCCACTTCCCCATAATTCTAGACTACT…	hypothetical protein LOC100383250	4339	gi|293332489|ref|NP_001169382.1|hypothetical protein LOC100383250 [Zea mays] >gi|224029009|gb|ACN33580.1| unknown [Zea mays]	NP_001169382	0.0	71	0016020|0016021|0015171|0006865
MZ00033093	TC328381	CACACACACCATATCACAAGCAAGCGCCAACGATCGAGCAGAAAGAAGATCGTCGAGATCGAGCATAAGCCATGGCGGCCTCTGTTTCCGCCTCTTGCCTTATTAGCCTGTCGTCGTTGGCGGTGGTGCTGGTGGCGCTGGCGTCGGCGGCGTCGGCGCAGCTGTCGTCGACGTTCTACGACAGGTCATGCCCCAACGCGCTGTCCACCATCAGGAGCGGCGTGAACTCCGCGGTGAGGCAGGAGCCTCGCGTGGGGGCGTCGCTGCTCAGGCTCCATTTCCACGACTGCTTTGTCCGGGGCTGCGACGCGTCCCTTCTGCTGAACGACACGTCAGGGGAGCAGAGCCAGGGCCCGAATCTAACTCTGAACCCAAGGGGCTTCGTTGTCGTGAACAGCA…	hypothetical protein LOC541674	1360	gi|162459085|ref|NP_001104895.1|hypothetical protein LOC541674 [Zea mays] >gi|15011986|gb|AAC79954.2| putative peroxidase P7X [Zea mays]	NP_001104895	3.92363e-161	100	0020037|0005506|0006979|0009055|0055114|0016491|0004601|0046872|0005509|0005509|0042744|0005576|0016023
MZ00033202	TC322410	CTGTCAGGCGATCGAAACGCGTCGGCGGGAATCTGACGAACGAAGCATGTCAGAAGGAAGAGCGAGCATCTGTGTGTGTGAAATTAAAACTGGTATACGTGCACAGACAGGTGTTCTACTGTAAACACGGTCAGAATATAATAATTCTCCTTTAAATATCTTCAGAAGATAATAGTAGTAATTCACACAGATCTCTTCTGCAGACTCATACATGGATTTGGAACAAACACGTGCGACCACCATGACACGCTCACGATTCAGTGCTCTCTGGGAAGGTGACGCACTTGTACACCCTGCATCTTGGGCACAGGATGAAGCCCGCAGCCTTGCAGGTGGGGCACCGGCGGTACACCCGGCTGCCGGTCTCCGACTTGACGTTGTTCTTCTTGCCCTGGCAGA…	hypothetical protein LOC100275637	532	gi|226504028|ref|NP_001143156.1|hypothetical protein LOC100275637 [Zea mays] >gi|195615130|gb|ACG29395.1| hypothetical protein [Zea mays]	NP_001143156	1.91941e-28	100	0051082|0009507|0031072
MZ00033385	TC299718	ATTTATCAGCAGGCCTTGTTTCATTCCTTTTAATTAGATCAATGATGATGGTGAATCAGCCAGTTAGTCGCTTTCACGTACGCACGTTGTTTTCAGAAGAAACAAGGGCACACACGTCTCTCGCACGTACTACAGTGTAGTACGAACAGAAACAATGTGTCTGAAAGAGACACATACTAGTTAATTAAGATGTCATAAATGCTTCTGAGTTTTAAGTGTTTGACAGGCTACGCATATGCTGGTTGGACGATGATTGTTGCCCCGGATTTCAGCAAGTCCTACAGATTTGAATCGAGCCAATCCATCCAGGCACCGCGTGCAGTGCAAATGCAGTGAGTCAGTGTATGCACCTTCCTCCCTGGAACGTCCAGCCGATCTTCCCCATCTGGCGCTCCCACA…	unknown	1709	gi|223942815|gb|ACN25491.1|unknown [Zea mays]	ACN25491	0.0	100	0016023
MZ00034945	AI065444	ATGATTTGAAACCAAATCCATACAAATTGTTCAGATATTCAAATTCTTTGAAAAACTCAGCACAAACATTCAAATGTTCAGATATTCAAATTCTTCGAAAATGTTCAGACTTTAGACAAAAAGTAACTCTAATATAGCAGCTTCACACACGCACGGGGGACAACTCCGAAACTGAACTCTAATATAGCAGCTTCACACACGCACGGGGGACAACTCCGAAACTGAGCAACCGGTGCTGGAGCTGGAGCTGTAGCAGCAGCACCAGGACCAGGGCGGGGGCTCCT
MZ00035013	AI065741	TTGGCACTGCCGGCCGAACACATGGCAACGAAGCCAATGACAACTACTAGTTGGCACTGCCGGCCGAACACATGGCAACGAAGCCAATGACAACTACTAGGTAACACACGCGCTTAATTGCCTAGTTAACGTACGTACCTTTATTACGCACTAATCAAAAAGCCGGCATCTCCTCCGTTCAACTGACCAGTGACCACCGGCCGGCGTTACCACNGGCAGCTAGACAGCTAGTAGCTCTAGTTGTCCGCGACAACAGTGCGGATGCGCTCGGTCTCGGCGGCGGCGGCGGCGTTCACCATGGCGGACTGGCAGAAAACAACCTTGAGCTCGCCGGGCGCCAA
MZ00035131	AI622064	CTCTTATANTCAGCTGCAATAAAGGAAACACAGTAGGGTACATCTACATTAGNGTCACACAAGGAGATTGCTACTCATAATAAGTCAAAGAAGAATGGTTCTACTAGTACAGCTGTGCCTGTGATAGCATTACATCATCGACATCATGAAGGGCTTGTTCGTTTTGGATCCTGTTAGGCTTTAGTCGACGGTGTTCATCCCTCCCGTCACAAATCATGAAGCCACAAACTCATGATGAAATTTGTTTGGTGATCGGNGCCGGCTTCAGCAATCAGGCATCGATGAAGTGGATGTCAAAGGTGCTCGGATGGATCTGCCACACATTCAGGGAAGCGTATTCCTCCAAGCACTCCTTT
MZ00035397	AI974937	ATTATTACTAGAGAACAACTGACCGCACCGCAGTTGATTAGCCATGGTTCTCTACAAACTCAAACCAGCACTTAAAACAATATACCATTATTTCTGACAAAAATATACCAATGAGGCAGTGAAGATAATGTACACCACAATATTTTCTCTGATTGATACATAGCCTAGTACTAGCATACAGAAGTGATGTCCAAAACTGGGATGTCTCAGTTGTCGCAGAATGCATGTAGGGTTTCATCGAGTGCATTCCCCTCATAATCCCCCGTAAATACACAGCACCCTAGTGGTCCTTTCAGAAGGATGAGTCTCAACAGACCATCAGCAACCTTCTTGTCAACAGCCATGATGTTTTTAAACTTCTCTACGGTCATGGTCTCAGGAGGGAGAACTAGTCTCGAG…	unknown	543	gi|219884577|gb|ACL52663.1|unknown [Zea mays]	ACL52663	2.91966e-14	98	0009073|0003856|0009536|0009058|0016838|0016829
MZ00035451	AW055403	TATTTCTCCAAAAATTCAAGATCCACGGGGGCGACACTGACATGTCTAATAGCTTAAGGTCCAAAACTACATAAACAGCATGCTCTGCTAATGATAAAGATGCCCTAGAGGTTCGACCCGACGTTGCCATGTATCCAATCAAACCTCCTGGACGCTCAAGCCTGGGGGGAGAGATTGCTTCAACTTGTTTGCCTTCTCAGCATCGAATACGCAGAGGGTGNACAAGTACTTGGAGCAGCGGACCTTGAACTTGACAACATCCTTGCGAGTTTTTTTTTTTTTTTTTTTGCATGCCAACAAATTGCAAGAACATTACTTATTTCTCTGGGGGCAATACATTAGAACAACATTTGTGCAATATGCTATAACAATGAGAAGCGCATAGTGAAGA	unknown	391	gi|194696594|gb|ACF82381.1|unknown [Zea mays] >gi|194699196|gb|ACF83682.1| unknown [Zea mays]	ACF82381	7.92947e-09	93	0003735|0006412|0005840|0005622|0030529
MZ00035479	AW062037	ACAGATGTAATAGACTAATTGTACATTCACCTGGAATATATGCAACTGAACGACAGATGATTAAGAAATGTGCAGCACAGTGGACATATATTACACAACATTATATGATGCACTACAATGGNTGGAAATAAGTACCAACTACTGAACTGAAATGGACAGGATATTAAGTACATATGAAGGGTGGAATAACAGAGTTCTTCGGGTCCTACGAGTAGCATAGCGCTAATTTATTATTACAACCACCATGTCCGGTAATAGTAGATTAAAGAGTACTAAGGTCTCTGCCCTGTGCAGAGAGAGAGA
MZ00035481	TC293780	CAACATCATGCAGTTCAAAGTTACTAATATTAAAAAAATCCGGCAGCATTTCCCCTATTTTAGGCATAATCCACAAATCCACAAGTATATAACAAATAGTAGATAGTTGACATTAATTAACATGTTCAAGTGAAGAAGTGCAAATAAGAAAATAAAGTTGCAACAACCAAACAACCAGCAAACCTCCGCTCCACAACATTACAACAATAAGTAACAAGTTCAACATCATCCATGGTAACTTGAACTTTAACTTCTCAAGTTCCAATTGCAGCAGCATCCTCCAAGTCAACGTCATTCATAGGTTCACTTAAGGTTTTAATTTCAATCTCCAAATCTTTCTCCGAAGCAATCTTCCAATCTTTACAACAAACCAATGCCTCAATAAATTCTGGTTTGAGT…	unknown	1255	gi|219886587|gb|ACL53668.1|unknown [Zea mays] >gi|223975301|gb|ACN31838.1| unknown [Zea mays]	ACL53668	0.0	100	0046983|0032196|0006310|0003677|0016740|0004674|0004672|0006468|0000166|0000166|0005524|0016301|0016021|0006810|0005215
MZ00035578	TC318819	CGGGAGTTCGCCAGTTGAACCTGTCAGTGCTCACCGAACTCCATCTATCTCTTCCCCACGAGCGCTTGCGGCGGCGGCGGCGGCGGAATTAGGAGGCAATGGGGCACTCCAACGTCTGGAACTCGCACCCCAAGAACTACGGGCCCGGATCCCGCGTCTGCCGTGTCTGTGCGAACCCTCATGGACTGATCAGGAAGTACGGGCTGATGTGCTGCAGGCAGTGCTTCCGCAGCAATGCCAAGGACATTGGCTTCATCAAGTACCGCTGAAATCAGGTGGGAATGGACCATGTGGTAGAGGCGAGGTTGTAGTTTTATTTCCAGTAATTTAGATGTTTTGTTCAGAAGTCTGCTAGTAAAGACTGCTACGTTTATGGAGAACTTAGCCATGTTGGTCATG…	unknown	855	gi|238008054|gb|ACR35062.1|unknown [Zea mays] >gi|238011892|gb|ACR36981.1| unknown [Zea mays]	ACR35062	4.45468e-33	94	0003735|0006412|0005840|0005622|0046872|0030529|0008270
MZ00036155	BE056888	ATGCCATCAGCAATCATAGACTGCTGGGTTCATCTAATATCTTAGAGGTTGGTGTTCTGAATAGTGTGGTCCAAAATGGAAGTGTGGCAGATGCAATATTCATGGAAACAAACCTTGGGAAACAAGATGAAGTTCCATCTAGAGGGTCCATTGAGTTTGACTTGAATACTTCTGAAGAGCAAGCTCGCTTATTTGCTCAGGTCTCTGATTCAGATGAAGAAGTAACACTAAACAATCAGGCGGATGCACAGGACGGGACGACCAATAGTGGCACTGATAGAGTTATTCTTCCCTTAGAATCTTTCGCTGTTTATGAAAACAATGCTTCACTTCTAAGAGATCATGAGACATTGCCTGATGATAATCATGATGGATCAACTGATAGGGTTGCGGATGACG…	hypothetical protein LOC100275620	423	gi|226496713|ref|NP_001143140.1|hypothetical protein LOC100275620 [Zea mays] >gi|195614924|gb|ACG29292.1| hypothetical protein [Zea mays]	NP_001143140	4.98409e-67	100
MZ00036384	BG316785	CTATACAAAATAGCTAAATAAATACATCATATCATGACAACAATCCTCCGTAACCATAGTTAACTAGGAGACGACTGCCTATACCTCTCCGAACTCATCGTAACATCCTTCATGCTCCTCATCTTGCAGTACTTGTTCTTGATCTGGTGTGATTATAGAAAGAGTGATCTCCCATATAGTTATTGCTCAACAAGTGTGGGGAAAAGTGTAGTGTAAGGCTTGGCAAGGAGAATGGTTAAGGCTAAGCATTGCTTTTAGTGGTGGTCAAAATTTTATTAGCAATTACTAGTATAACTGTATACAAACCCAATTAAATAATTGATCACAATAATGAATAAAACCCACATGCAATGCAATGTATGACAGGTTAAGTTTAATTCAACAAATTACTCATGTGAA…	unknown	578	gi|219885841|gb|ACL53295.1|unknown [Zea mays]	ACL53295	0.0661841	66
MZ00036508	TC304007	AGAGGTTCTATACAAAATAGCTAAATAAATACATCATATCATGACAACAATCCTCCGTAACCATAGTTAACTAGGAGACGACAGCCTAGACCTCTCCGAACTCATCGTAACATCCTTCATGCTCCTCATCTTGCAGTACTTGTTCTTGATCTGGTGTGATTATAGAAAGAGTGATCTCCCATATAGTCATTGCTCAACAAGTGTGGGGAAAAGTGTAGTGTAAGGCTTGGCAAGGAGAATGGTTAAGGCTAAGCATTGCTTTTAGTGGTGGTCAAAATTTTATTAGCAATTACTAGTATAACTGTATACAAACCCAATTAAATAATTGATCACAATAATGAATAAAACCCACATGCAATGCAATGTATGACAGGTTAAGTTTAATTCAACAAATTACTC…	unknown	997	gi|219885841|gb|ACL53295.1|unknown [Zea mays]	ACL53295	0.000428917	61
MZ00036618	BG836670	CATCCGCCCAGAAGAGCGCCGCVGCAGGGATGGACTCCGCCGCCCTCTTCTCCCTGTCCAAGAACGCCGCCGCGGGTGARAAAAACGAAAARACGCGCGCGGCCCTTAACGACATCACCAACGACTCCCCCGTCGTCGGCCTCGCRGCGGGCAGCCTCAACGCCACCGACACAACCCCCGCCAAGACCCGCCGCAGGGCCCCGGCTGMACGCCAGGCTCCGGGGAGGGCTCCTGCGCGGCCAGGTCAAGGCGCTCCTGAACAAGGTCGACGAGGAGCCAGGCTGCGCCCCGCCGGCGCCCTCGTMAGGCCCAAGCGCATCCAGGCGCTGCTCGGGGTCTCCAGGTCCCCGGCCCAGCTTCTTGCGCCCACGCCGGCCAACACGCCGCAGATCGGCCCCG…	unknown	631	gi|238014910|gb|ACR38490.1|unknown [Zea mays]	ACR38490	8.03571e-37	75
MZ00036708	BG841472	GAGGATTCTGCCATGTATGGTAGTTCATAAACCTTAGAATCCATAATAGCAAATTTTATTCATGATATTACACAGGTACGGCAATCTAAGATATCATATTAAGGGTTGTAGTCTTATGAAATTACACAAGGGAGCATGGTCTAGCATGTTGGGAGGTGGCTCCTTATTCTGCAACTTTGCTTTGAGCTTCAGGCTCGCACATGGAGAAGGAGAGATCCTTAGGCGCTAGCACCCTCTTCAACAGGCTTGAATTCCTGCAGCTCCTTGAAGTTCTCCCATGGCTTCTCCCAGACCTTAGCTTCGTAGAGCTTCTTCACTTCGCCATCCTTCACTTCAATAGTGAGATAGTACATCGTGCCAGCAACCACTTGTGTCTTGGCCTTCACAAGCTTCTCGAAC…	cysteine proteinase inhibitor	575	gi|1498133|dbj|BAA09666.1|cysteine proteinase inhibitor [Zea mays] >gi|66866433|gb|AAY57865.1| cysteine proteinase inhibitor [Zea mays subsp. parviglumis] >gi|71794635|emb|CAJ20024.1| putative cystatin [Zea mays]	BAA09666	7.83178e-56	100	0004869|0004866|0003735|0006412|0008233|0005840|0005622|0016023
MZ00037000	BM337327	GGGAAACCCTACGGGTATGCATTTCAAAAACCATATTTTTCACAAGTAACATTTCCAGTTAATTTAAAATGAAAAATTTTATTGGTGTACACCACAGGAAAACCAATACAGTACGGGAAAATGGGGCAACACTAATTAACCCTTGGAGTAACAACAAGGAAAACATTTGGCTACCTTTTATTTAAAACTGGATCCAAAGGCTTTGCAAAAATGGGTTGACACATGGGTTACCAAATGTTGACCCCGTGCCATATAGTTTTTTCGACATTCAAATACCTATTTACAAAAAACACCATTACTATGCCTCAAATTTACAAAAAACTACAATAGTTGGGATTTCTCAAAATTGGTATCGGATCTATTGGAATTCCATAAACCCACTCTTTAATC
MZ00037553	TC310189	CAAAAAACACATAGGGTAATTCTGGATTTAGAAGCACGAGTGGATCGTTCAAAGTTCTAGGGACAGTCTAAGGGAAAGGGGAGCAACTTACATTGGTTACTAAAACAGGCTAGATCAGTATATAGCTCCAGAACCAAATTATGGGGAGGACAAGTTTCTCAGAAAAGCGTACAATAGTAACCATGGACTCTGTATCTTAAAACAACAATATTTCTAATAAAATTGAGCTGGCTAAGATGCCTTCCCGAGATCAAAGACAGCGATGAATGGCATCAGACGGACCCTATCCAAGGATGTCAATGGGTTCTCTTGCCCGATATCTTCCTCCTCTCCTTCCTCTCCCCCTCAGCACGTCCGGATTCTCTTGCCCAGGTCTCTTGTCGCGGAAAGATGTCAATG…	hypothetical protein OsJ_30520	1454	gi|222612340|gb|EEE50472.1|hypothetical protein OsJ_30520 [Oryza sativa Japonica Group]	EEE50472	1.06395e-50	73	0005524|0006468|0004674|0005739
MZ00037630	CA402100	ACGCTAAAGCGTGTGAATTTAATTTACCATACAATCTGGGAACGTAGGGGAATATAGGTGACAGTCAATTTTGGGGAACCGAACAGGGGATGGGATCGACCCAAAAACAAAAACACAATCCAATCTAGTATCAATCCCTCAAAAGAGGTCAGAAGTTTCTTTTTTTCACAAGGACTATATCTGGTGGAGCTTGGGGCGGAGTAATAATATGGAAAAAAAAAGGAGGCATAAGGTGGTCAGACATCCTCTCGCTAGGAGCCCTGGCGAAAAGCTTCAAGACTTGGTGGAGATGTTGGTGGAAAGCCAGTCAAGCCCCTCATACAACCCTTCACCAGATGGAGCACAAGGGCTCTGGATGGACCAGTGGCGCTGTCGCAGGGAATGGAGACCAAGGTTGGC…	hypothetical protein LOC100382775	489	gi|293337233|ref|NP_001168955.1|hypothetical protein LOC100382775 [Zea mays] >gi|223973995|gb|ACN31185.1| unknown [Zea mays]	NP_001168955	7.02475e-21	85	0005525|0007264|0000166|0005622|0016004|0005515|0016192|0005794|0015031|0015031|0006810
MZ00037745	CA452659	ACCACGAGCACCGCGAGCAGAAGGAGGCCCACTACGAGAGCAGGCAGCAGGAGCACAGGGTGCCGCACGGGCACGGGCACGGGCACGGCTACTCCTACTACTGCGACTGAAACGACTGATCATATCTCATCGATAATCGAGATGCATGCAGCAGATGGACGGAACGAATGCATGAACTCGATATATATAAATATACGGCCCCTGGCGCCGTACACGTGCGTGCGTGTAAGTAAATAAGAGCAAACGTCGTCACGTGTGTGTTGCTCGATCACTACTCCATCGATCTACTTATTATCTGCAAATAACGACTAAGTGCATGCTTCTGCAGCGTGTAACGATCCATCACTATTATTATATCTAATGATGCATGCATGCAATTAAGCTN
MZ00038307	TC333096	ACTCGAATCGAATGTGAATCATTACCGTTACAATTTACGTTACATTTCGTGAACCAAACAGCACGACTGATTACTGAACAATTCATCAGCCACAGTTCATAAACTGTCATAATAATAATTTCCTCGCCGCGACAAACCAGTATGCAGGCTGGAAAGAGGATTCAACTCATTGAACATGAATCATGTACATCAACAAACACATGGCATATAAATCCTGGAAAGAGCTCCCCCATGTGCGATAAAGTAGACAGACAAAAAACCCCCACGCTTCATCACTTCATAATAGCCATGGTTAAGTCTGAAACAGCGCAGTAAGCGCCGGAAACAGAGGAACAAGTGTCATTTACAACCTGATCAACTGACTGAACTGATCACAGGTCACACGCACAGCAGATGCTG…	hypothetical protein SORBIDRAFT_08g018940	1212	gi|242083886|ref|XP_002442368.1|hypothetical protein SORBIDRAFT_08g018940 [Sorghum bicolor] >gi|241943061|gb|EES16206.1| hypothetical protein SORBIDRAFT_08g018940 [Sorghum bicolor]	XP_002442368	6.08933e-54	98	0006355|0000635
MZ00038786	CD962780	TAACTGCAATACACAAGTTTATTCCTCTAGAAAATGACACGGCAATTCTTTTGGTTTGTTCCACTTCATCAGAAGGCTCTTGGATGACAACCTTCTTCTTCTTCTTCTTCTTGGTTGGATCAAAGGGGGCAAGCTCGGAGGCCTCCTCCCTCCTCTCCGGGTGCTCCTCGTCCGCCATGGCTGACGCGCCCGCCTTCACCTCCTAGTCGCCCCTATCCGAACCGAGCGCTCCGATCTCTGAGACGGCACGAACCAGGTTAGTTGGAACGCGGGGCGCTGGTTCGACTGGATCGACACGAGATC
MZ00038923	CD968126	CACATGAAGATGATCCGGTGGCGTGCGTTCCCTGTGGTTGAGCCAACATTCCTGGCCTTGCGAACCTAATTCAGGTGGGAGTCCTTCCCCCGGTAACTTCCAAAA
MZ00039034	CD975214	ACCATACTGCAGTCCATGACAGTGGGTATACGGTGAGCGACAGTGATGACAGTGCAGTCTCTGAACTCTGTCCTGATTGTTTTCTGAAGGATCGCATCGGTAGCATTGTCTATAGATGCCGTGGCCTCGTCGAGGACTAAGACACGGCATCTTCTTAGCAGTGCACGTCCCAAACAGAAGAGCTGCCTCTGACCCATGCTCCAGTTCGAGCCATCCTCCACAACAAGTGAGTCCAATCCCTGTTCCTTCTCCTGGACAGCTTCAAGAAGCTGACATTTGATTATATCTTATGGTTCCCTGAAAGAGTGTCGGATCTTGCGGAATGATACCCAAACGTGAACGAAGGTCATGTAAGCCAATCGTGGTGATATCTACAGAGTCAATAATTATTTTCCCCCC…	hypothetical protein LOC100274005	641	gi|226510548|ref|NP_001141862.1|hypothetical protein LOC100274005 [Zea mays] >gi|47717725|gb|AAT37905.1| multidrug-resistance associated protein 3 [Zea mays]	NP_001141862	3.86289e-94	99	0016887|0005524|0016021|0000166|0042626|0017111|0006810|0016020|0016023|0016023
MZ00039328	CD995163	GGCCCCCGGCGCGACGGGCCGCGGCTTCCGCCGCCGCTGGTTCTGCACCAGGCTCTGTCGCTGATTCGCTCGGCCAGGGGCCGGTTGGCGTGGGCGGCCATCGCGTCTCGACCAGGCCATGGGTCCATGCATGAATAACAAGGCTGACCGCTGCCTGGTTTGCGAGGCCAGGGTGTATCCTNTGGCAGTGTGCTTGAGCAGCAGGCGAGCTCGTACGTACGAACGGACTGCCTCTGATCCATGTTTAGGGACTTTCCATAGCAAATGCATGCGTCGGGCGAGATCTACTCCGAAAGAAATTCGATAGATTTGGCATACTTCCCATTCCAAACAAAAAT
MZ00039473	CF004424	TTTCTCGGGGGCGCGCGCGTGTGGTGGGCCCGGGATTCGGGCATTATGGGCGGGATTCTAGAGGCCGAGGGCCTCTTAGACCTTTTTTTTTGGGTTCTTTGAGCAGCTTCTGAGGGGAATTAGGTGCATTCTCCTTGTGTTTGGATCAAGGCCTTGTGTGTACCGGTTCCTGTTCTCTTATTTATCGGTCTTAATTCTTGAGCTATGGATGGGTTGGATCTGGTCTTCTGGTCCTTTAGTTTATATAAGGACCTACAATTCTTC
MZ00039780	CF024622	GAAACCTCATTCCAAGCTCTCTTTCATTGGTTCATAGCTAGCTAGTTCGCCTCCCAAAAACACCTGCTTCCGCTTCCACGACTGCGTCCGCCTCGCCGAGCGCTCCTGGGGCATCACCAACGTCGCCGCGTAGCCAGCCGGCCCCTCAATATCTGTGCATGCATGCCTCCCCAACTTTTTCACACCTTCTTCTTGGTGTTGTTATATTTTTTTTTTTTTGGTTTGGAGATCGAAATTGTGCGTGAAATTACGTAGTGTATGTAGTACTCTACTAAGTTATGATGTAATACTTCTATTAACTCTTTGCCAATGAAAAGTAGTACTGAACC
MZ00039823	CF031299	ACCCAGCCGAGAGAGCAGCATCTGAAAATGGGCTTCTCCCAGCCCCAGACCTCCCTACTTCCTGGGCCTTCACAGCCAAGTGTTCCGCAATCTCCGCTGGTTCTAGATCTGCCTGTAACGATTTGGAGACAATTCCAGCTATTTCATGCTCGTATACATTATCAAAAAGGCCATCGGTTGCTGTCACAATTGCATCGCCGTCCTCTAGATCAATAGCATAATACTGATAGGGCAACCTGCGTGGTCGCTTGGTGTTGAGCTTCCACAAAACATGAGCTTCTTTTCTGCATAGTCATCTTAGCCTATCCTCTTGAATTTCAGTCCGGACAATTGATACAACGACGGCTATGTCATCCAGTTTGCCCCCACTGTAGCCAAGGT	LOC100285253	381	gi|226528427|ref|NP_001151619.1|LOC100285253 [Zea mays] >gi|195648134|gb|ACG43535.1| protein phosphatase 2C [Zea mays] >gi|224030405|gb|ACN34278.1| unknown [Zea mays]	NP_001151619	2.65349e-28	98	0003824|0009536|0005739|0009507
MZ00039930	TC318335	CGGTCTATCATAGCTTGTATGATGACTTCATATGGATGGAAAAGTTTGGAGATCCCTTGTTCCAGAGGCATGTTGCAGCTGCAAGCATGTGGGGGCTTGTTGCTCTTAGGCTCTCAGATGAGGAGATCCTACCCTTCAACTACAGCAATTATGCCACAGAGCTTGAGTAAGTCCAAAATTTGAGAATCGTGACAGTTGGTCCTTGTTATCAGAATGGAGCATTGGGCATAAGTGAAAGAGTACAGGGAATGCCTGTCAGTTTATCACCCCTGCACAAGTCAATCAAAGAGTTCAGAAAGGCAGTTGCAAAAGTGGATTCTGAATTGAAGGCTCTACAGACATGGAAAATTTGGTCCCCATGGAGAAACAACCCCTTAAAGGCCAGAGACATCAATGATC…	unknown	798	gi|219884281|gb|ACL52515.1|unknown [Zea mays]	ACL52515	2.49898e-104	92	0006508|0008233|0004180|0005773|0016805
MZ00040381	CF273312	CATGTCGAGCAGTCTGGCTACNCTGCTGCGGCAACCAATCAGATGGATTCCGGTTGNGTTGCTGCAAAATGAAAGGNACCTTCTGGTTTTGTCCTCCTAGATGNGGAAGGAAAGGTCCGCCTTGTTATGGAAAGATCAGTTGAAGGGTGGAGGTTTGCTTACTTTCGTTGGTTTTGATTTGTTATATGACTGTTCTTATGTCAATCATGGTGGCGTGATGATTGCCACCTGATTAATTANAAGCCTAATTGTCCTTGATTGGAAAAATGATGTAGAGGCAACATAGGTGATGTTTTGGACGTAGATTGAAGCTTTGACTGGATTGCAAATGGATGGATTGGGGCCTGAGTTCGATTCTGCTTCTGCGTCAGCAATAATAAGTTCTGAACTCTTCAGGGT…
MZ00040928	TC283729	NCACCTCCAGTTTCGGTCCGGNATTCCCGCCTCGACCCCGCGTCCGCACACAGCCGCCGCCATTTCTTCATCCTCCCATCTCCTGATCTCCATCTCCATCTTCCTCGCAGCGCCGGCGATCCATCTTCCGCTGCCTCCCTTCCTCGCGCTCGGGCTCTCAGTGACGGCATCAGCGGTTTCCCCTCCCGCCTCTCGCCAGTCGCATCACGCCCCCGCCTCCGGTCCACCGCACACCGGCCGGTGACCCTACATTACTTGCTAATCTTTCTTGAGGGCAGATGGCCGTTTCTTTTGCAAATGTCAACGCCGAGGCAGGGCTGAAAAAGCTTGATGAGTACCTTCTCACTCGCAGCTACATCACTGGCTACCAAGCTTCCAAGGATGACCTGGCTGTCTACT…
MZ00040986	TC334158	ATTCGCCGAGAAGACATTGATCATGCTGAAGAGGAACCTTCGGTTAATGATACCACTGGAAAAATAAGTGATGGCCATGAATCAGAAGCTACTATACGCAAGAGGAGCTCATCCAAAGCCACTGATGGAGAAGCCACCAATTCTGGAAGGGATCCTGCCCCTGAAAAAGCACCATCAATTTCAAACTCTAACTTAGTGTTTGGCTACCTCAACCTTTTCTCAGATGGTGTTCATAACTTCACTGATGGGATGGCTCTCGGGAGTGCCTTTC	zinc transporter slc39a7	271	gi|212723536|ref|NP_001131198.1|hypothetical protein LOC100192506 [Zea mays] >gi|194690844|gb|ACF79506.1| unknown [Zea mays] >gi|194700076|gb|ACF84122.1| unknown [Zea mays] >gi|194701324|gb|ACF84746.1| unknown [Zea mays] >gi|194706780|gb|ACF87474.1| unknown [Zea mays] >gi|195626032|gb|ACG34846.1| zinc transporter SLC39A7 [Zea mays]	NP_001131198	1.06937e-37	100	0016020|0030001|0046873
MZ00041033	TC324294	ATCCCTAGCAATGATCTATACAGCAGCAGGGATCAGGATTTATACTTGCACATACTCAGGGAATAACAGAGTCACAAGGATCGTTTCACACGCTCTTTCCAGTTTTAAGATTAACCAAAAATTTCCATGCCAGCAACGTTGGACAACAGGGTCAGCTAGAAAGCCCCAAAACAGAAGTGCTCAAAGCAAAGCAAAGCATAGCTATAGCAGATGCCAAAAGATTCTGGACATCTAGACTTCACAAAAAATACTGAACTTAAGCTGCAGAAGACTAGACTTCACAAAAAATACTGAACTTAAGCTGCATAAGACAGGTCTCATAGTAGACTATGCCTACTCCCAGCCTTGGGCTGTCGGCGGGGCTGCTTGGTCCCAACCAGTAGGAGCAACCACAGGAGG…	40s ribosomal protein sa	502	gi|195622270|gb|ACG32965.1|40S ribosomal protein SA [Zea mays]	ACG32965	1.28831e-22	100	0003735|0006412|0015935|0005840|0005622|0009536
MZ00041094	TC328938	GTGGAGGAGAGAACCCCGTGTTTTGCGTGGAGAAGGCAAGCCCCTCGACGCTCGTCGGATGTTTGGAGCAATGCCCAAATCAGAATCCCCGTCATTCTTGCAAACCCCGTTTGGGTTTGTTTATGGACCGAGAGATGATGATCGAGCCAGTGATGTGGTGCAACCCCAAGACGCAGTTGGTGGATGACCTGAAGGATGGACTTAACCAGTGGATGCTCGCCAAGCGAGTACCTCCCCAGCAAACCCTATCTAAGTGTTAAATTAAAGGTACCTCCTTGATTTGGTTGCTGGTGTGACTTGGCCTTTATCCCTGCCACCAGGATAGATGGTCGAGAGGGTTACTGCTTCCGCAGGAGAGGACCAGGAGGAGTAGTGTGACCAGGCTTCGCCATGTTACTC…	hypothetical protein [Zea mays]	510	gi|195655649|gb|ACG47292.1|hypothetical protein [Zea mays]	ACG47292	7.75477e-23	96
MZ00041134	TC333535	TTCAGCGGCCTTGCGTGGCTGTTCTTGGGAGTCCCGACGAGCGACAGCCTGCTGTACAAGGAGGAGCTGGAGAAGATGAAGGAGATGGCGCCGGACAACTTCCGGCTGGACTTCGCGGTGAGCCGGGAGCAGACGAACGCGGCGGGGGAGAAGATGTACATCCAGACGCGCATGGCGGAGTACAGGGAGGAGCTGTGGGAGCTGCTGAAGAAGGACAACACCTACGTCTACATGTGCGGGCTCAAGGGCATGGAGAAGGGCATCGACGACATCATGCTCAACCTTGCAGCCAAGGACGGGATCGACTGGATGCAGTACAAGAAGCAGCTCAAGAAGGGCGAGCAATGGAACGTCGAGGTCTACTGATCCATCCTTCCGTTGACGACTGCGGAGATCAAT…	ferredoxin-nadp+ reductase	1853	gi|194703462|gb|ACF85815.1|unknown [Zea mays]	ACF85815	1.1755e-170	100	0055114|0004324|0016491|0009055|0042651|0050661|0050660|0009536|0022900|0022900|0009535|0045157|0045156|0031977|0009579|0048046|0008266|0003959|0042742|0009941|0009570|0009507
MZ00041260	TC304051	TCAGAACCAATAATAATCCTCGAAGTACATGTTCCTCAGTTTCACATATCCAAGCATCCGTGCACACTAGTTGACTACAAAGTATGCGAAAAGCGAGAAGTTAAGCAACGGGCGAAGTCCTTTGGCAGCAGAAATCGGTGTTTTTAATCCCTTTGCTTCACCACAACATCCTCCACCCCAAAAGCTACGCTGACTTAGGGCAGTGACAGTTACTTTGTCATCTTGGCGAACATGTTGCTGTAGAATTTGGCGTCCTTCTTGTTGTACTCCTTGATCTTCTCCTTCAGGATCTTATATTCCAACTTGACATCCCTGTTGTCAGGATCGATTTCCAGTGCCTTTTTGATATCGGCCTCTGCTAGCTCTAGGTCAGCAAGTTGAATGTAAGCTTGCACCCTC…	peptidylprolyl isomerase	626	gi|226500876|ref|NP_001149790.1|LOC100283417 [Zea mays] >gi|195634685|gb|ACG36811.1| peptidyl-prolyl isomerase [Zea mays]	NP_001149790	8.2869e-56	99	0005488|0006457|0016853|0006950|0003755|0005516|0009611|0005528|0005575|0005575
MZ00041419	TC320252	CCCCTCGCGGCCGCCCTCACCCGCGGCGCCGCCTACGCAGCGCCGCCGATCGCCGGAGCCCGGGCGCTCTCGTCCCTGCCCCACTACCCGTCCGCCCCCTCCTCCCATGGGCTCGGCAAGGTTCTGGGATATGAACCAACATCTCACGTCAGTGGAGCACAAGTTTTACCTCGGTTTTCCTCTCTACCGTCCAATGGATCTCAGGTGCAGAAGTCACAGATCCCTGAGACATACAAGTCGGGTGGTGAAATGAAGCAGTCTGATGCACGGAAATCAAGTGAGGAAGCCACACCCACACCAAAGGTTGTGGCCTTCAGCCCGCAAGAAGCAGCTATAGCTGAATCCAGAAGTAGTCCCCTGACAATTGAGAGTTGGAAAGTAAGGCGGTCAGAGATAGCA…	succinate dehydrogenase subunit 4	966	gi|226498278|ref|NP_001144172.1|hypothetical protein LOC100277027 [Zea mays] >gi|195637924|gb|ACG38430.1| hypothetical protein [Zea mays]	NP_001144172	1.57119e-80	95	0005739
MZ00041484	TC292209	CTAGCTCATCTACTTGCCAAGAAGCACCCCCTCGAAGACGTCGCTGTCGTCGCATCGAATAAGTAGGAGCGCGCGTGCCTCTTCCCGGTTCAACCTGGTTCAAACACCTCGCTTCACTAGAGGAATAATCTAGCAGCTTCTGTTGCCTCCAAATTGTCCGGAGAAAGGAGTTGAAGCAGTGTGAGAGGGCCCTGAGACGATGGCGAACCTGTTCCTCAAGCAGGCAAAGCAGTACGTGGCGACGCGGCCGGTCTACCCGCCGGAGCTCTTCGACTTCATCGCCTCCAAGACCCCTCGCCGCGACATGGCCTGGGATGTCGGCACCGGCAACGGCCAGGCCGCAGCGTCGCTGGCGAAGCTGTACAAGCACGTGGTGGGCACGGACACGAGCGCGCAGCA…	embryo-abundant protein	1529	gi|223942327|gb|ACN25247.1|unknown [Zea mays]	ACN25247	2.20824e-147	100	0008168|0008152|0046686
MZ00041623	TC307809	TTTTTTTCTTTTTAATGGAAATTTCTATTCTGAGGCCATATATCGTGAAACAATAAAGGAAGCATCCTTTCCAATACAATATCGCCTAACGGTTCATGGCAGGACAAAAATCAGGACCTGAATTTGCAACTCAACATAAAACACACAATCTAGTGCTGACTAGTGATGTTCGTCTTCCTCTCTCTCTGGCTTTCTTTTTTGCAAGTGCTCGATTTAATGAAGTGTACAGGCAACTGGAAGCTCTAGGCGATAATAATACTTTATTATGCCTTGCAAAGAATGGCTTTCTCACTTGGTGTAAAGTACATCCTCCCATGGGTGACGGTAGAGTGGCTGCTTGAGCCTCTTCTGGTCGAAGGTATGCCCGATCAGGCCAATTGATCGTGCAAGCACAAAGAG…	atp citrate lyase	665	gi|293333433|ref|NP_001168033.1|hypothetical protein LOC100381760 [Zea mays] >gi|223945613|gb|ACN26890.1| unknown [Zea mays]	NP_001168033	4.00506e-53	100	0016874|0046912|0004775|0044262|0016829|0003824|0003878|0008152|0005488|0005488|0006085|0009346|0005829|0016740|0008415
MZ00041706	TC317206	GGTAAACGACAAACCAGCTGAAATGCATTCAGGTGAGCAAATGCCCATGATACCATATCGTAACTTTCAGTTGCTACAATTCTAGAGGAGATTTGGATCCTCAACTCACAGGTCCCAATAGAGTTCCATAACCAACCCGACTGAGCAACAGCAAAGCATGGACTCGCTCTCTTACAAGAACTAATGTATCGCTGTTCCTAGAATTTCTACAGCTGAGACAGCTGAGACACGAACAATGTAGTTCAGTTTCCTGCGTTAGAATTGTTCATCAGTTGAGCTCGTCTCCTTAGTAGCTTTGTCGACGATGCCATCACCAGCAGCGTCGGTGTTTTCCACCTTGTCCTCCTTTGAGTCTCTGCTTTCATCATAGTTTTCAGAAGAACCATCCAGTTTCAAGTT…	protein	669	gi|194693724|gb|ACF80946.1|unknown [Zea mays]	ACF80946	1.27323e-57	100
MZ00041750	TC258194	CTCGTTGTACTCGGACGACCGCCAGCGGTCTGGCCTCGATGCGATATCTGACATATATTCCATCCTGAGAGACGAGGCCGCGAGGACGAGCAGCATGGACGTGAGATATGCTCATGCTCTTAACTTGATCTCCAGAAAGGGATACAGCGAGGCTCAATTGAAGGAGTGCTTGGAGGAATACGCTTCCCTGAATGTGTGGCAGATCCATCCGAGCACCTTTGACATCCACTTCATCGATGCCTGATGCTGAAGCCGGCACCGATCACCAAACAAATTTCATCATGAGTTTGTGGCTTCATGATTTGTGACTGGAGGGATGAACACCGTCGACTGAAGCCTAACAGGATCTAAAAGTTCTAGCCCAGTTCATGATGTCGATGATGTAATGCTATCACAGGC…	replication licensing factor mcm7 homologue	559	gi|242085864|ref|XP_002443357.1|hypothetical protein SORBIDRAFT_08g018160 [Sorghum bicolor] >gi|241944050|gb|EES17195.1| hypothetical protein SORBIDRAFT_08g018160 [Sorghum bicolor]	XP_002443357	2.28997e-33	100	0006260|0005524|0006270|0005634|0003677|0000166|0017111
MZ00041779	TC279469	GTCGACCCACGCGTCCGCTCCTCGTCCCCTCGAGAACTGTACCATCACGCGCCGCCTTTGATTGAGCAGGGACTGGGAGAGAGGAGAAGAGAGGGTGAAAGGGGGCAAGAAAACGCTTCTTGTTGCCTTTGTGCTTCAGCGGATCCGCGGTGGCTGCGCACGCCGGCGGGGAAGAGGAGTCGCGGGCGGCGCGCCTCCAGTCTTTCTTCGCCTCCGTGCTCTCCGGGCTCTTCGGCCAGGCCGAGGCCGAGGACGAGGACGAGGACGAAGAGATGCCCACGCGCAACCACAACGCTGCCGCGGCTGCCGCTCCGCAGCATCACCATCACAACCGAGGTGGTGCTCCCGCTCTTGGAAAGAGCAAGGCCGTGCCCGGCCGAGCTGATGCCATGAACCGGC…	cyclin m	1907	gi|226502530|ref|NP_001142121.1|hypothetical protein LOC100274285 [Zea mays] >gi|194707212|gb|ACF87690.1| unknown [Zea mays] >gi|224034291|gb|ACN36221.1| unknown [Zea mays]	NP_001142121	0.0	100	0005634|0005739|0007049|0051301
MZ00041857	TC283757	TAAAATGGGAGATTTGGGTGTTACATAATATTTTGGTGAAACAGCGTCTAGCTAGCCTCATCTCATTCCACTCCGACATTCACGTGCAGCTGTCGGGAGCAGGCAATGGCGCCGGATCTAAGCGAACTCGCCGCCGCCGCTCCAGCCCGTGGCGCCTACCTCGCCGGCGTCGGTGTCGCGGTCCTCCTCGCTGCCTCCTTCCTCCCAGTAGCCGAGTCGTCCTGCGTGCGAGATAACTCATTGGTGAGAGACATAAGCCAAATGCCGCAAAGCAGCTATGGGATTGAAGGATTGTCACATATAACAGTTGCTGGTGCGCTCAATCATGGGATGAAGGAGGTGGAAGTGTGGCTTCAGACAATAAGTCCAGGTCAAAGGACGCCAATCCACAGGCATTCC…	auxin-binding protein	925	gi|168397|gb|AAA33430.1|auxin-binding protein [Zea mays] >gi|264278|gb|AAB25115.1| auxin-binding protein [Zea mays subsp. mays]	AAA33430	1.82865e-91	100	0046872|0005788|0004872|0009734|0005783|0008270|0003779|0005622|0005739|0005739
MZ00041868	TC301505	AATCCCATTAAAGTTGCAGCACCAAATTTAAGCGTGTACCGTATGACGATTAGGCAAGTTACAGTAGAAACAGTTATAGAATAGCATGACATGATCGAAGTCTATTATCAGGCGACCTAGTTGGGGATAGACAGCTAAGCAGGTGATATATACAAGGCACTGGGAGGCATACTTTGGCCGACACAGTCCACACAACCATGCACATAAACGTTACACAAGCACAAGTGCAGCATGATTCTGTCTACAAAAGCCAACCAAACATTCCATCTACAAAAGCGACCAAGATGTCCATCCACAGAAGCTAAGCCATCATCTGTCACGTGTTCAAACCACGGATTTGTCGAGGCAGCATAGGATCCATTTTGTGAAACCGATCATGATATCGTTGTCAACAGGCTT…	dna binding	702	gi|195619374|gb|ACG31517.1|hypothetical protein [Zea mays]	ACG31517	2.26056e-28	98	0016020|0016023
MZ00041882	TC291623	GCACGAGCTGTCGTCTCGTCTCGTCCACCTCCCCAGCGGCGCGTGAAGCTTGAGGCAATCCCCGCCCTCTCTAGCCCTGCGCAACCAGTTCGGTTCCATGGCCAACAGCAATCTCCCGCGCCGAATCATCAAGGAGACGCAGCGGCTTCTCAGCGAACCAGCACCGGGGATTAGCGCGTCGCCGTCGGAGGAGAATATGCGGTACTTCAATGTCATGATCCTTGGCCCCGCGCAGTCACCCTATGAAGGTGGAGTTTTCAAGCTTGAACTATTCTTGCCTGAGGAATATCCAATGGCTGCCCCAAAAGTTAGATTTCTCACAAAAATTTACCATCCTAATATTGACAAGCTTGGTAGGATATGCCTCGACATTCTTAAGGACAAATGGAGTCCAGCTCT…	ubiquitin-conjugating enzyme e2	781	gi|226491078|ref|NP_001148361.1|ubiquitin-conjugating enzyme E2 N [Zea mays] >gi|195618550|gb|ACG31105.1| ubiquitin-conjugating enzyme E2 N [Zea mays] >gi|238013718|gb|ACR37894.1| unknown [Zea mays]	NP_001148361	8.60381e-78	100	0051246|0043687|0019787|0016579|0004842|0006464|0031372|0005515|0006511|0006511|0016874|0019941|0006301
MZ00041913	TC298969	ACGCGGGGATCGGAGGAGAGAGCACTGACTCGTCTCCCTTCTCGTCTCCAGCGACGGCGAAGGCGAAGCGGAGGAGCGGGAGCAGAAACAGAAGAGGCAGCCATGGCCGTGATGGAGAAGCTCAAGATCTTCGTTGTGAAGGAGCCTGTTGTCGCAGCTTCCTGTCTCATCGCCGGATTCGGTCTCTTTCTTCCAGCAGTTGTCCGGCCAATCCTGGATTCATGGGAGACCGCAGAAAAAGTTCCTCCACCACCTCTAAATGATGTGGTTGCGGGTGTCACCGGCAAGAAAAAGTAGTGAACTTGCATTGTTTTCTCATGTCGATGCTGTCCCACATTTTCTTCCCCATGTTTTTCTGGCGTCCAGATTGGAAGGCTCTCCAAAGTCACGGTCTCCAAA…	fiber protein fb11	658	gi|226506684|ref|NP_001148662.1|fiber protein Fb11 [Zea mays] >gi|242091243|ref|XP_002441454.1| hypothetical protein SORBIDRAFT_09g027070 [Sorghum bicolor] >gi|195609012|gb|ACG26336.1| fiber protein Fb11 [Zea mays] >gi|195621188|gb|ACG32424.1| fiber protein Fb11 [Zea mays] >gi|195658433|gb|ACG48684.1| fiber protein Fb11 [Zea mays] >gi|241946739|gb|EES19884.1| hypothetical protein SORBIDRAFT_09g02…	NP_001148662	1.14972e-20	100	0016023|0005739|0016020|0008150
MZ00042074	TC316040	CTCGCAAACCCTATCGCCTATCCCTCTCGCGGTCTTGCCTCGGTCTCTGGCGGCGGCACCGCCGTTTTACACTCCTCCTCCTTCGACAACCCGTCGCAGTAGCGTCCGTCTCTGGTGTCCGGCTGTCCGGCTCTGGACTCCCGACCTCGACATCAGGATCTGCGCCTCCCGACCGGTATGTGGGGGCTCTGAAGAAGGTGCAGAAGGATCTGGGCGCGTCGGTGTTCGAGCCGCTGGTGCAGGCGTACGCCGCCGTCGGGAAGTTCCCTGGGATGTGGCAGCGGCTGAAGATCGAGAACGTGGAGGTCGGGGAGGGGACGGCCCAGCTGCTTGACTCTATCTGCGCCGATCAATAGCCCAAGCACGTCCTAGAGGCGGCGACAGAAATGAGTTGCTGGC…	pumilio domain-containing protein ppd1	1790	gi|195653665|gb|ACG46300.1|hypothetical protein [Zea mays]	ACG46300	7.18666e-124	98	0003723|0005488
MZ00042086	TC306609	AGAGAATCCAAACTACAAAATGCATTTTTTGCACTATCAATTGGCAAGTGATCTTGCAATACAATATAAGCATATTCGAGTGGAACAACCAGATTCAGTTCCTTAGATTTCACGCGCTTGTGCTTTGAGCCGTAGGCAACTGCAATCGGTTTCTTGAACAGCGAAGCATCGGAGGTCTGGTAACTGGCCAGAAAATAGGTATGCCGGAGCAGAACTATTGTGTATGTGTATCTTGTTTAGAATGGCTTCCCTGCAGCTTCCATCATCTCCTTTGCACGGATCAGCTTCTCGATTTGCCTCACGATTTCAAGGACCATGTCCTCAAGCGTCACCAAGTCAATGCTACTGTACCCCCGCTGAGAAGCCACATTTTGTACTGAAACAGTAATATCAGAAACC…	shikimate kinase family protein	1110	gi|226500818|ref|NP_001150361.1|shikimate kinase family protein [Zea mays] >gi|195638646|gb|ACG38791.1| shikimate kinase family protein [Zea mays]	NP_001150361	4.79305e-94	84	0016301|0005524|0004765|0009536|0009570|0009507
MZ00042101	TC309165	GGAGAAATACAGATACAGGAGATTTAAATTAAGTTACATGCATTGTTTCGCTTCAATCACGATCGTGTAAATTCATGTTTGAACACTACATGGAAGTCTAGAAAGCATACAAGTACTACTTGCCGACGACATGCTTTTCATACAGGGCAACAATATCCTTCTTGTTGGGATTTTTCAACTGGAGGAGTTGGGCACCAAACCCGCGCTTGGTCAGCTCCTGCTTCAGTTTCAGCACTGTAAATTTGGTGTAGTCTTCTGTTTCTGTCCCTTGCTGACTCCCGTTGCAAGTATCTTCGCCAATAAATACAGATCCACCATCCTCTGTGTGATTGCTCTTCAAAGGGCTTGTTGTGCTTTTTGATCGTTTCCGGCGCCTACCATTGTCTTCGTCGATATCCA…	interferon-induced guanylate-binding	697	gi|242091367|ref|XP_002441516.1|hypothetical protein SORBIDRAFT_09g028440 [Sorghum bicolor] >gi|241946801|gb|EES19946.1| hypothetical protein SORBIDRAFT_09g028440 [Sorghum bicolor]	XP_002441516	1.61681e-79	93	0005525|0003924|0006955
MZ00042300	TC307726	CTGCACAAGACCAGATTATATATATATGAATATAGATATCAAATAATGTCCCTTTTTACATTTGCACAGAGGGGGCTGTATCACCCATCTTCCCTTCTCCCTATATGGAACCTTGCTGTCTATTCGACGAATGTACGGCGGCAAGGAGGGCAGCGCCGGCCCCAGACCCATCCACAGTCACCCTCAGCGCCACCGTCCGCGCCACCTCCTCCCCCAAGATCTCCACCAGGGCTTCGTCTAGGTACTCCCTGAACACCGGGTAGCCCTCGTACAGCCCACCCTCGATCGCAACCACCGTCCGCCTCATCTGCCCTCCCGTTCTCCCGCTTGAAGCAACACCGCTCCCATCACGGCCGAGCTTTTTCAGTATCCCGACAATACCAGCGGCGGCTAGGCGGG…	hxk3_orysj ame: full=hexokinase-3 ame: full=hexokinase-8	684	gi|242059853|ref|XP_002459072.1|hypothetical protein SORBIDRAFT_03g045420 [Sorghum bicolor] >gi|241931047|gb|EES04192.1| hypothetical protein SORBIDRAFT_03g045420 [Sorghum bicolor]	XP_002459072	4.99094e-78	98	0016301|0005524|0004396|0016740|0000166|0006096|0009536|0005739|0009651|0009651|0009409|0006970
MZ00042306	TC307228	ATCATTCAATCTCTCATAAACAAGCATTGTCAAATAACTCATACATATGTGTACTCTAAATTCAAACTAAAATACTAATTGAAAAACTTGGTCATCAACTGGCTCCACACTTGTGCGACCACTAAAATTTGAGCTCCATTTCATCTTTTCCTATACAACAAATAGAAGAAGGCAATAATTATTTGTTAGTACACGGTTGAATACCTCACATCATCACATATCACAAAGGTCATATGGATGTGTAAATGATAGAATAATTCTAGATTTTTCATCTAATCATAAGAACTGACAACTTTGCTGGAAGCAAACGTGCTGGAAGAAAACGTGCTGACAATTGGTGAGACAATCATTTTTTGCCACATTTGAACAAAACTTGCATTTGGGTCAAGCAGATTTGAC…
MZ00042322	TC300887	GTCTCGTCTTGCAAGATTTTTCCCCTTCTAAAAATACATTTGGACCTGAACTGTTGTTAAGCTAAAGTGGCGGGCGGAACTGTTTTTAAAAATGTACGACGTAACTACTACTACAGGGGATGGTGCTGCTGGTGCTGTCCGTCTCGGTGCCGGCGCTGAAGCCGCCGCCGTGCGGCGCCGGCGGCGTGTGCCCGCAGGCGTCGGCGCTGCAGCTCGGGGCGTACTTCGGCGGGCTCTACATCGTGGCCCTGGGCAACGGCGGCACCAAGCCCAACATCTCCACCATCGGGGCGGACCAGTTCGACGAGTTCGACCCGCGGGAGCGGACGCACAAGCTGTCCTTCTTCAACTGGTGGATGTTCACCATCTTCCTGGGCATCCTCTTCTCCTCCACCGTCC…	peptide transporter ptr2	1824	gi|238010698|gb|ACR36384.1|unknown [Zea mays]	ACR36384	0.0	100	0006857|0016020|0005215
MZ00042484	TC313649	TTTTTTTGTCGCACTCAAAACATACATTCTCCTGGATGGACGCAACTATTCACTTGGCACTGCCGGCCGAACACATGGCAACGAAGCCAATGACAACTACTAGTACCACACACACACACACAGCTTTAATAGCGGCCCCGTTCAAGTTCAACAGTAACACACGCGCTTAATTGCCTAGTTAACGTACGTACCTTTATTACGCACTAATCAGAGAGCCGGCATCTCCTCCGTTCAACTGACCAGTGACCACCGGCCGGCGTTACCACAGGCAGCTAGACAGCTAGTAGCTCTAGTTGTCCGCGACGACGGTGCGGATGCGCTCGGTCTCGGCGGCGGCGGCGGCGGCGGCGTTCACCATGGCGGACTGGCAGAAGACGACCTTGAGCTCGCCGGGCGCCA…	thaumatin family expressed	717	gi|242085930|ref|XP_002443390.1|hypothetical protein SORBIDRAFT_08g018720 [Sorghum bicolor] >gi|241944083|gb|EES17228.1| hypothetical protein SORBIDRAFT_08g018720 [Sorghum bicolor]	XP_002443390	7.07735e-57	89	0016023
MZ00042569	TC309475	GGAGACCGTGAGACCCAGGAGCGGCGGCAGCGGCGGAAGAAGACGAGCCATCCTCCCCGCCGCCGGCGACCTCTACTCGCTGGCGAGCTTCTCTCCGATTGTCCCTGCTCCAGCAAGAGTAGGCGAGGACGAGCCTCCCCCATCCTGGGTGTTGGTGTCTGACTCATTTTATCAAGTTTTGCTATGGACATGAGCAATAGAGATCACCTTAGGAGGAGGGAGGAGGATGATGATGACCTCTTCCTTTTGATTCTCCCTTCCCTACATCTCTTGGGCTATCTTGGACGTAGTAAAAAGAAATTGAGGCATACATCAGCGCTGACCGGGGAGGAAAAGGTTCGAGAGCTACTTGAAGGTCATATCAAGAACAAACATATGGAGACAGTTCTGCTTTTGATT…	hypothetical protein [Zea mays]	627	gi|195624540|gb|ACG34100.1|hypothetical protein [Zea mays]	ACG34100	1.4544e-09	90	0009536
MZ00042632	TC333516	ACGTAATCACGAAACGTATCAGCAGATTAATTCATATAAAAAGGGTATATCCACAACTCTCAAAGGGCCTTCACAAAGGCCTATACCGACAAGCCACAGATAAAGATGAAACACAACAAGGGACTTGTCAGAGTAAACCGTACAAGGGAGGGAAAGAAGGAACCTAGCCCTGTCATGCTGAAGGGGTAGCCAGACCATCCAATTAAGGGGCTGGCAGTTGGGCATGAGCACTAGCCCGTGATGACCGAGTATCAGAAACTCTGCATTTACATGGGATGGGACTAGGGGGAGTATGAACGGGATTGTAATCAACGAGCTTTGAATTTGAGCTCGACATTAACGAGCAACACGGGGGAGCTAAAGCTAG
MZ00042828	TC296069	CGACCTCTTCTCCTTGCGCCGCCGCCGCTGCTGCCGCCGCCATGTCGAAGCGCGGGAGGGGAGGGACGGCGGGGAACAAGTTCCGCATGTCGCTGGGTCTCCCCGTCGCAGCGACCGTGAACTGCGCGGACAACACAGGCGCCAAGAACCTCTACATCATCTCCGTCAAGGGCATCAAGGGTAGGCTCAACCGCCTGCCGTCCGCCTGCGTCGGTGACATGGTCATGGCCACCGTCAAGAAGGGTAAGCCCGACCTCAGGAAGAAGGTCATGCCAGCCGTCATCGTCCGCCAGCGCAAGCTGTGGCGCCGCAAGGACGGAGTCTACATGTACTTCGAAGATAATGCTGGAGTCATTGTGAACCCCAAGGGCGAGATGAAAGGATCTGCTATCACTGGAC…	60s ribosomal protein l23	724	gi|226533522|ref|NP_001140843.1|hypothetical protein LOC100272919 [Zea mays] >gi|194701396|gb|ACF84782.1| unknown [Zea mays] >gi|195616414|gb|ACG30037.1| 60S ribosomal protein L23 [Zea mays]	NP_001140843	9.7007e-71	100	0003735|0006412|0005840|0005622|0005739|0030529|0022625|0009793|0005730|0005730
MZ00042982	TC311959	GCACGAGGAGAGAGAGAGAGAGAATTAGTCTCGAGACTAGTTCTCTCTCTCTCTCTCTCCACAGCCCCATCCCGCCGCCGCAGGCGAGAACCAGCGCCACCTTAGGTTAGGGCGGCCGCCGCCGGAGAAGTGCGCGGTTGCCAAGATGCAGATCTTCGTGAAGACCCTGACGGGGAAGACCATCACGCTGGAGGTGGAGTCCTCGGACACCATCGACAACGTGAAGGCCAAGATCCAGGACAAGGAGGGCATCCCGCCGGACCAGCAGCGCCTCATCTTCGCCGGCAAGCAGCTCGAGGATGGCCGCACCCTCGCCGACTACAACATCCAGAAGGAGTCGACGCTGCACCTGGTGCTCCGCCTCAGGGGAGGCGCCAAGAAGCGCAAGAAGAAGACGTA…	40s ribosomal protein s27a	845	gi|115462241|ref|NP_001054720.1|Os05g0160200 [Oryza sativa (japonica cultivar-group)]	NP_001054720	1.46863e-65	90	0003735|0006412|0005840|0030529|0005634|0005737|0008270|0006464|0005622|0005622|0046872
MZ00043072	TC293273	TGTCGTGGCAGGCGTACGTCGATGACCACCTGCTGTGCGACATCGAAGGCCAGCACCTCAGCGCCGCCGCCATCGTCGGCCACGACGGCAGCGTCTGGGCACAGTCCGAGAACTTCCCCGAGTTAAAGCCTGAGGAGGTTGCTGGGATGATAAAGGACTTCGATGAACCTGGAACTCTTGCACCAACTGGTCTTTTTGTTGGAGGTACGAAGTACATGGTGATCCAAGGTGAACCTGGAGTTGTCATCCGAGGAAAGAAGGGCACTGGAGGCATTACTATCAAGAAAACTGGCATGTCCTTGATTATCGGTATCTATGATGAGCCAATGACTCCAGGGCAATGCAATATGGTGGTGGAGAGGCTCGGCGATTACCTGATCGAACAGGGCTTCTAAGGGG…	profilin	742	gi|162461296|ref|NP_001105622.1|profilin-5 [Zea mays] >gi|14423853|sp|Q9FR39.1|PROF5_MAIZE RecName: Full=Profilin-5; AltName: Full=ZmPRO5 >gi|11493677|gb|AAG35601.1|AF201459_1 profilin 5 [Zea mays] >gi|194703854|gb|ACF86011.1| unknown [Zea mays] >gi|195605424|gb|ACG24542.1| profilin-2 [Zea mays] >gi|195618158|gb|ACG30909.1| profilin-2 [Zea mays] >gi|195618736|gb|ACG31198.1| profilin-2 [Zea mays] …	NP_001105622	8.30152e-56	100	0005737|0005856|0003779|0007010|0015629|0030036|0009536
MZ00043148	TC295893	ACTATATGTTATTTCAGGGTCGAGACATGTGCCTCATTTCATAACTCCAAACATTAAATGGCACACACATGGTAACATACAGCTTCAACTGATCAAATGATGTGACAGCTTCAGCTGCTTTACAGAAGCGAGAAACGCCACCACACATTAACAAAAAGAAAGAAATGCAGCAGCATCAATACATCAATCTCGACCATAGCAACACAGCAAACAGTGGGGTAGCACCTCTTATTCTACTTATCGCACACGGGCAGCTCAGTTTTCTGGGACACACAAGGCAATTACATGGCACTATAAGATAAACTGGTTCATGTATAATCTCTTCACAGGTGTGCGTGAATCACATGCTTAACACAATCAGAAGCACACGCTTGGGGTTGGTGCAGGAGAACCCCTAGC…	hypothetical protein LOC100191158 [Zea mays]	823	gi|212275584|ref|NP_001130066.1|hypothetical protein LOC100191158 [Zea mays] >gi|194688206|gb|ACF78187.1| unknown [Zea mays]	NP_001130066	6.12246e-77	100	0016023|0006367|0005524|0003824|0005674|0003702|0003674|0008150
MZ00043200	TC329642	GCAGGGATTCGCCACGAGCGAAGACCGAGCCGTGCGGGGGCTCGGGACGGGTATCGGGACAGGACCCCAAAATCTCAGATCCTTCCTGCCCGCCCGCCCGTGCCCGTCGACGCGTCGTTCTTGCCGGCCGCGCCTCACGGTGTGTTTTTTTTTTTCTTCAGGGGGATCGGATACGCCACAGGCTGCGCGATGGTGCTGTGGGTCTTCGGCTACGGCTCCCTCATCTGGAACCCCGGCTTCGACTTCGACGACAAAATCCTCGGCTTCATCAAGGGCTACAAGCGCACCTTTAATCTCGCTTGCATTGACCACAGAGGCACACCGGAGCATCCGGCGAGGACCTGCACGCTTGAAACCGACGACGAGGCCATATGCTGGGGAATTGCATATTGTGTCAAG…	cation transport protein chac	837	gi|195640762|gb|ACG39849.1|cation transport protein chaC [Zea mays]	ACG39849	5.55647e-73	72	0003674|0008150|0046686|0010288
MZ00043328	TC291108	TTCCGTCCGNATTCCCGCTCGACCCCGCGTCCGCGGGTATGGAGGCTGCCCACTGGCCGCCGTCGAGACCCGAACGAGAGACCGCTGCTCCGGCGGCGGAGACCGAGGTCGTCGCCGCTAAGGAGCCGGTGTCGGCCGAGGCCGAGACTGAGTCCAAGGAGGTCGAGGTCGAGGCCGAGGCCGTAGCTGAGGCTGAGCCGACCGAGGCAGAGCCCAAGGAAGCAGAGCCCGAGGCCGCCGCGCCGGCAGCAGAGACGGAGGCTGCTGCTGCCCCGGTCGAGGCTGCTGAGCCGGAGATAGCCGCCGAGACCAAGGAGGCGGCGGCTGTGGAGGCTAACGAGGAGGAGGGGGAGGCATCGCCTGCGGTTGCTGCCACTCCTGAGGTCGCAGCGACCGAGG…
MZ00043791	TC327094	GCACGAGGTCCTTGATAGGGATGAAGTAATGAAGAAGTTCCATGAATCAATTGCTCAGCTGGAGCAAGCCCTGTGCGATTTTCCATATGATAAACTGGATATATCTGATGAAGCTAGAGAGCAGGTTGAGTTAGTGCATGCACAGCTCAAAAGAGCCAAAGAGCGGGTCGACATGCCCGATGACGAGTTCTACAACGAATTATGTTCGCTGTATAACAAGAGCCACGACCCAAGTGCTGAGTTGGATATCCTTGGGAGATTGTCGGAGAAGTTACACCTGACGACCATCGCTGATCTCACGCAAGAATCACTTGCTTTGCACGAGATGGTGGCATCTGGTGGTGGCAACGATCCTGGAGAACACATTGAGAAAATGTCGATGCTGCTGAAGAAGATCAA…	spotted leaf protein expressed	1879	gi|255670413|dbj|BAF30096.2|Os12g0570000 [Oryza sativa Japonica Group]	BAF30096	0.0	88	0005488|0019941|0000151|0016567|0004842|0005829|0005634
MZ00043794	TC250368	CAAATCATAACCACAACAAAGAACTGTAGCCATTGGATGTTACAGAGCTTTTTTATTTGCTGGCAGCTATTTCCAAACTACTCACGATGAATCTCTCCGATTGTGTGCATAACAGAATGCAGCGAAAATTATACCAGCTACATTTGCAGATGACAAAAAGCAAGTATTTGGTCCAAGGAGAGGCTCCAGCGTTTACAACTGAGATGCAGCGGTTGGCGGTCAGTATCAGTTAACTAGTTTCCCATGCCAAACTCCGCTATGTCTTTATTGATTTGCTACCCACAGAAGTTGAGCTTCTTTATAACCTTTGCGTAGGCCAAATGCACCAAAGCAGGCTTCCGAAGTCTCCGTTTGGCCTCCTTAGACTTGAGGTGTGCATTGTGGCGCTTGCCGGCCCTC…	ribosomal protein l35 containing protein	938	gi|226529664|ref|NP_001149648.1|ribosomal protein L35 containing protein [Zea mays] >gi|195628799|gb|ACG36227.1| ribosomal protein L35 containing protein [Zea mays] >gi|223943669|gb|ACN25918.1| unknown [Zea mays]	NP_001149648	2.29297e-81	85	0003735|0006412|0005840|0005622|0005739
MZ00043822	TC327979	TTGTAACAAATATCTGTGCACCAAAAATACTCTGTCCTGACAACACACGATCTATTTCAGCTTCATGAGTTCCACATGGAAAATATAAAACTGAAAAAAAACAAATATTCCAAATGATTATAGATGTTCTGTTGGACACACGCAAACTCCAAGCTATGCGTTCTGAGATCCATGGCATCTGCTGCTTTGGTGAAAATTGCATTCTTAGGTCCTAGTTTCTCACGGACAATTCTAGCTAACTCCTTGACACAATCATCAACAGTAACCATTTATGCCGATAACTCCAGTCCTATCATTTATCTATCTGCAGACTAATCAGAAAATCCGATAACTAACAATGATCATCTTATCTGTAGATACATATAGGGGCATAACTATTCAAAACCAGCGTCAGGACCA…	unknown [Zea mays]	1613	gi|223974373|gb|ACN31374.1|unknown [Zea mays]	ACN31374	1.79562e-78	100
MZ00043871	TC326279	CCGCACCCTACCTCTCGTCGTCTTGCCGCCGATCCTTTTTCCGAAACCTAGCTCGCCCGCCCGACCTCCGACCTTCTAGAACCTTGCCTCCGAGGTGCCGCCCTCCCCGCCCCGCCTGCGCCGCTTGCTCATCGCTTCTCTCCCCGCGGCGGCCTCCCAGATCCGGTTGGATCGAGGGGCAAGGTCAAGAGATGGGGCAGGCCTTCCGAAAGCTGTTTGATGCCTTCTTCGGCAACAAGGAGATGCGGGTGGTGATGCTTGGGTTGGATGCAGCTGGGAAAACCACCATACTCTATAAGCTTCACATTGGTGAAGTTCTCTCCACTGTCCCTACCATAGGTCCGATTGTACCACCTATCTGCTTGTGCATTTCATAACTTTTGGTTTCAACCATTGCTA…	adp-ribosylation factor	1274	gi|195628696|gb|ACG36178.1|ADP-ribosylation factor [Zea mays] >gi|238014304|gb|ACR38187.1| unknown [Zea mays]	ACG36178	4.77735e-89	78	0005525|0007264|0000166|0005622|0006888|0006886|0005215
MZ00044058	TC209441	GCAAAAACAATTAGAAATACACCATGATGAGGAGAGGAGGGTCCAGCGATCTCCATCCCAGGACCTCAATAACATAAAAGCAAAACCATTCAATTGATACTTAAATGTTGGCGCTTAAGCATATAAAGTGTACACACAGCAGAGGACCTGGCAGAATCAAGCAACAGAACATATCCAAATGATAAGTGCATGCAACAAGGTCTGCAGATAGCCATTTCTTCGATAGTTCCGTGCTTCATCCATGTATTTGTTCTCAGAGCTCCCAGGACACAAGACAGAAACGTCGATGATTAGACAAGAGAAACCCAAATTGTATTTTACAGTGTAGATGCTAAGTTCAATATCAAGAGGAATCAGCATCTTATGTCACTTGCCAGTGATAAATGGATGGCTAAGTGC…	protein kinase family protein	595	gi|238014688|gb|ACR38379.1|unknown [Zea mays]	ACR38379	2.81372e-30	100	0009536|0005524|0004672|0006468|0004674|0005634|0005737
MZ00044236	TC251789	GGTGGACGACGGGGCGGCCGACAGCATGGAGGAAGTGGTGAACGACATACTGCAAGAAGTCGGCCCCGCCAAGGCCGGCAAGATCAGCTCCGAGGAGTTTGTGGCGATGATGAAGACCGGTTCGGCCTGGAGAAAGGCGTCCCGGCCCTCCTCGAGAGGGAGGTTCAACAGCCTCAGCATGAAGCTTATAAAGGACGGGTCGGTAAAGTTGGGTGTCGAGTGAAAACCGCCCCGACGCTCGTTCTTGTGTGTGTGTGTGTGTGGTGTGTGTGCATGTAGTTTTAGGCCCTTGGCCCCCTAAGCAGAACGAANCTGTAGGCCTTTTTTTTTGGTCCCCTCGTGACTGTTGCGTGGAAATTTTAGATAGGTGGAAGTGGAACCCTCCGATTTGTCTTGCTA…	calcium-dependent protein kinase	443	gi|223950215|gb|ACN29191.1|unknown [Zea mays]	ACN29191	3.16866e-21	89	0016301|0005524|0004672|0005509|0006468|0004674|0016740|0000166
MZ00044238	TC330707	CGGCCCCGGGAGGTCGTCCAGACCGTGTTGTCTGCTTCAACATGAGTAGCCGGATGCAGTTCTTTTCCCCCTGAAGAATAAATAAGGATTGGGTGGGTGACGCTTTTTTTAAGATATTCAGGCACGCAGAACTGAAGCTATTCAGTTCGTCCAGACCGTGTTGTCTGCTTGAACATGATCGATGCATTTGTTCTTTGTCAACAATGGGTGTTGAGTCCTTGTTTCCATGTCGTGTGCAGGTTGTTTCTGCTGCTGTATTGTTTGTTTGATTGATGTTCTTTAGGTTCGGTTTCAACGGTCTGGGATTTTTTTTCTCTTCATTTTGGGCCTGTAGTGCTGTACATGTACCTTACCTGTTGGCTCTTGAAATAATATAACACGGCAAATCTCCTGCCGTAT…
MZ00044381	TC318462	CGGTNCCGGNNAATTCCCGGGCCCGACCCACGCGTCCGGCGGCGCAGAGGAGAAGAAGCCCGCCGCCGCGGTGGCCCCGATTTTGCCGTTCCCGCCGCTGCACCAGCTGCCGCCGCAGTACATGCACATGATCAGCAACGACTACATGAGCCAGTACCACCGCCCCCCGCCGCCGCCCGTGGCGTACCACCCGTACGCGGCGCCGCCCCCGCCGCCCCCGCAGTACTACTACGTGCGCAACATGAGCATGGAGGAGAACCCAAACTCGTGCGCCATCTGCTGAAGCAATCGATCCCGGCCGCTTTGTCTGTCGCGTCGCGCGCGCGAACGTGAGTACGTACGTGTCTCCCGGCCCGGCCCGCCCCGCCCCGTCCATGTGTACATCCGTCGTCGTGTTAC…
MZ00044447	TC333871	AAGATCAAAATAAAGGACATGCTGCTGAGGATAGAAAGAAGCAATAGCAAAATATATTCCAAAGACACGAAATGGAAAAGATAAAATAGATGTTGTGGACTTGTGGTTGTTGACAAGGAGTCTGTTGGATCTGTAAATAGGCATGGAATTGTTTTTTAGATTCTTTACGGAGAAAGAGCTTTGGGTCTTT
MZ00044562	TC331726	AATGTTTGTAACCAATGGAAATAAATAGCTTACGAATGATCTGATTTTTTTGACACCATATTTATCTTCAACATGTAATTTATGAATGAATTTCTTCTCCATTTGTTGTTTGCGTTTAACAAACAGGAGAAGGCTCAGGCTGAACAAGCCTCGCCAGTGGCACAGAAGTGATTCCCTACCTCGAGAGTACAAGGCGCCGCCTCAACATCCTCTGCACCGTCAGCTATTCTCTCTCCCAACAACCAATGGTGTTGCTGTGCCGCCCCTGCCGGAGGAGTGCAGCAACCGTTGTGTGTGTTGGCGAGAGACGTTCTGCATTTCTTCAGA
MZ00044580	TC279234	AATCCAAGAATACCCACAGCTCTCTGTAGACCTGCAGCCTGAGCTACACTCCTTCAAAGTTTCGGCAACCCAAGCCTCCGTATGCTCGACAAAAACATTTGGAGGTTGCACAGAACACATCCTTTGGTCAGATCCCAAGGGTACCAGCAAGGAAGGGACTTCAAGAAATACGGGTGGGATGGAAGTAGCCTTGGTATCAACTGTATTGAAGGTTTTGGGGACGAAGTTAGCTCCTCTTGCACTCAAAGAGTTGAGCTCTAAAGCAGGTGTGGCCAGAGATATTCAGGAACTCCAGGACCTAGTTGAGGAGATCAATAATTGGTTGCAAACAGTTGGTGATAAAGGCCGATCATCTAAATGGCTCAAAAAATTGAAAGAAGTTGTTTATGATGCTGAAGA…	rp3 protein	3847	gi|23321153|gb|AAN23086.1|putative rp3 protein [Zea mays]	AAN23086	0.0	99	0006915|0005524|0005515|0000166
MZ00047591	TC283068	TTTAACACACAAACCCACACAATCCCATCGTCATGACGCCAAGATCGTGTCCGAGTGCGACTGTGCGCGCGTCTCCGTCTCGCTTGTTTTAAGCACGGCAAGGGAAGAGGACGACGGGTGGACGCTTGGACAAACAGCCTTGTCGTGTACTCTCTCTTTCTCTCCTCCCACAGTTCCGCTCGATTCCAAGAGTCCAGCGCCACACGACATCCTCCGCGCGGCCGGCCATGGGGGAAGCTGCGGATCCGGCGACGGGGAGGGTGGCACCGCCGATGTCGTGGCGTACGCGGCTCTCCGTGCTCGCCGCGGGGTACCTCACCGACGCCACGTGCCGCGCCGACGGCACAGTCAACCGCCGCCTGCTCGGCATGCTCGACAAGGGCGTAGCGGCGTCCGCGG…	gibberellin receptor gid1l2	1503	gi|242068025|ref|XP_002449289.1|hypothetical protein SORBIDRAFT_05g007270 [Sorghum bicolor] >gi|241935132|gb|EES08277.1| hypothetical protein SORBIDRAFT_05g007270 [Sorghum bicolor]	XP_002449289	1.95865e-140	84	0004872|0016787|0008152|0004091
MZ00048909	TC299535	CTGGGACATTATTGATTTCTTATTACACAGTTCAGTGCCTTTGAAATGTATCACACTTCGGAAATGTCACAGAATTGTTCTTTTCCAGAGAAATAATGACTCCGGTTTATTGAAGATTGCAGCGCCTGTTTGGTTTCTCCTTATGACAAAGTGATTGATTACAAACTTATTTCGGGCCTAAACAAAGAAAGTAAATGAACAGGCGGCATATCCCAACTTGCTCTAAGACCTTGAGTAAGCATTCTTCATCAGGATGGATCTGAGGTTTCTTGTCTCAGCCGCGACACGTTCCCGGTCAAACAGAGCAGAGACCACAGCCACACCTTTCAGATTTGGGAGCCCAAGCTCCATCACCGAGCCTGCATTTCCAGCATTGATGCCGCCGATGGCCACCACAGG…	phosphomethylpyrimidine kinase thiamin-phosphate pyrophosphorylase	790	gi|238908847|gb|ACF86766.2|unknown [Zea mays]	ACF86766	4.44654e-90	100	0016301|0004789|0008152|0003824|0009228|0008972|0009536|0009507|0008902|0008902|0046872|0016740|0000287
MZ00049778	AZM5_28893_1	GCAGGGAAATGAGGAGCTTGATAAGCTCAGAGGTCTTAATAAGAGCTCATCTCACACAAGCACACTTATTGTGTCTGAATTTGTGGGTTGCTCTCCATCACTTAGTGGAGCATTCAGGGTAAATCCTTGGAGTATGGAAGATGTGGCTGATGCATTATACAGTGTAACAGACCTGACACGATATGAGAAGAATCTGCGCCATGAAAAGCACTATCGCTATGTCAGGTCTCATGATGTTGCTTACTGGGCACGCAGCTTTGACCAGGATCTGGATAAAGCATGCATAGAGCAATACAGCCAAAGATGTTGGACAACTGGGTTTGGTTTAAATTTTAGAGTTATTGCCCTTTCACCTGGGTTTAGAAGACTGTCTCTAGAACACCTAGCCTCGTCTTATAA…	trehalose 6-phosphate synthase	1267	gi|224029881|gb|ACN34016.1|unknown [Zea mays]	ACN34016	0.0	97	0005992|0008152|0003824|0004805|0016757|0005575
MZ00055053	DV542636	GATGGAAGCACAACTACTGCAAGTCGTGTTTAGTCAATTGCAGGTTTTACCAATAAGGCAAAGCTCCCTTTTTGAATCCTCAGCAAAACTAATTTGAAAATGAAAAAAGCCTGGTGATCTCAGTGCAGCCCTTTGCGAATCAAGCAGTAAGCAAAAAACTGCTGCATGTGGGGTTGCATGGGTACTCGCAGTCAATCTGTTTCGCGTTTTGCCTTCTATCGAAATACCAATCCCCAACGGCCTCTGAAATAGACTTGTTGCCGAGCCTTGGTGAGATCGGTGAATTCCATGTGATATCGAATGGTGTTTGACAGTGGGTAAAGCATGAATCAATGAACAGGCCCCAGTCCTTGTTATCTTCGGCAACCTTCAATTCACTGACTAATTTCTTCTTGAATC…	pectinacetylesterase precursor	713	gi|125528682|gb|EAY76796.1|hypothetical protein OsI_04753 [Oryza sativa Indica Group]	EAY76796	4.78742e-74	82	0005739|0016023|0016787
MZ00055420	TC275887	AAAGTTAAGAGGAAACCTGTTGAGCTAAAATCTTGCACACATCTTTCTTACACAACATGACTCTCTTATGTTACAGACATGCTGACGGGCATGCCAAGGGTCAAAATAATGATATTCTGGCGTCCCAGTATAGCACTTTGCAACCTAGCAGAACAGATACTACTGCATCACACTAATAACTAACAATCAGTCAAAGAAGAACACTCGAAGCACCTCCAATCCAATCAGCGATAGAGATCTAGCCGCTGTACCTGCA
MZ00055432	TC286660	TGCAGTCTACTCCAGCCTCACCGCCTCAGGTCGGTCCTACACGGTCCCGTTCTGCCTGGTGCCTGCAACCTGCCTTTTCTTCTTCCGTCGCCACCCAGCGTGCTCTCTCTCCCTCTTTCTCTCTCTCTCGTGGCGGCGCCTGGGCAGCCGTCGCTGCCGCCTGCGCTAGGTGCCAGGTCTTCTTCGGGCCCTTCGCCGGCGACGAGTACCACCAGGTTGTACATGTATACACCCATGTGCTTTACTGGGTCGGACCCTACTCATCCTCCACACTAAGGCCATCTCCATAGACTGCACTGTTTAGACTCCACTGTTTAGAGAGTGGAGATAGGGAGTGAGATAGAGAGTGGAATAGGGAGGATGCTGGAGATAGCCTAAGGTTGCCACTGAGTGTGTGCA…	bzip transcription factor	1762	gi|226491958|ref|NP_001150281.1|LOC100283911 [Zea mays] >gi|195638078|gb|ACG38507.1| bZIP transcription factor [Zea mays] >gi|223943917|gb|ACN26042.1| unknown [Zea mays]	NP_001150281	6.12585e-152	100	0006355|0043565|0046983|0005634|0003700|0003677
MZ00055515	TC321587	CTTAAAAAGATTTACTTCAAAATATTGACAAGTGGATTGCAGGCTTAGATAATTTTTGGAACACAACATTGCTCCAAAAAAGTTTTTCTGAAGAAAAGGTATCAATCTGCAGTTTGGTAAGTGAGTCTGAATCTGCAGCACCAAGGACTTCAAGAATTAGTCTGAACCTGCACTTACAGTTCCATGGGTCTTCTCAATTCTTAATAATATTATATTTTTAATGAATAATTGAATATATATTGAGTCTGTGCCATAGATTCAGTCGCCTTAACACCCTTTGCTGTTTCCCACTTAAGTTAGTTAATGAGATGAATGGATGGAAATTACGTAGTGAATGTATGATAAGTCCAGGCTACATGTTAAAAGACACACTTGGCTACTTGACCTCTGTATTTCCAT…	plant if-like protein	2117	gi|224032581|gb|ACN35366.1|unknown [Zea mays]	ACN35366	3.6785e-30	100
MZ00055519	TC289600	AACAAGAAAAACAGGTCATTTATTCCCTCCATATACGAACAGCAACTCCACATGGCGCGCAGAATGAAGATGCCGCGTCACGGCTCATGCCTCTCACTCTCAACCACCGTCGTCCAGACCAATACAATCCACCTCCAGCATATGAAATGTTTTTTTTGGAAAATAAAGTGGTTCCATGCTTCCATTTCATCTGCCTGTTGTGTACACGATGCCTCCTAGCTCTCAGCAGAATCCACCACATAAATCGCACAGCCAAAAAAAAAGGGAAATTTGGATCCATACCATTAAAAGATCACCACTTTGGATCCATACCATTACTATCTCACTTACATGTGGGTTCACATGAGTCAATAACATGTGTGGTCCATGGTATATATCTAAAGTTTGGATCTTTTAATA…	ralf precursor	1341	gi|226491100|ref|NP_001147163.1|RALF [Zea mays] >gi|195607896|gb|ACG25778.1| RALF precursor [Zea mays]	NP_001147163	2.67259e-37	98	0016023
MZ00055562	TC330099	ACAGCCTGCGGAAGAGTGGTTCAATTTTTTCTGAGAATTTGTTAGCCTGAATGATGACAAAAACAAAAACAAAAAAACAGCCTGTTCAAGTGTAAATTTCTACCTGTAGAGTTGCAGTTGGGGTCAAGTGATAGTGATACCTTGACTTTGTAAATTCGCCTCTCTGAATATACTGGTGTAATCTACTTGTTTCAGCCAATGCCTTGGCT
MZ00055574	TC264150	GACAGACAAACAAGGCCGAAACTCCACGACGTCCCCCGCTCGGCAGCAGCAACAGCCGAGACCCTAGCGCAGCATGGCTTGGACGGCTGCGGGCACAGTTTGCTGGCGCCTCCTCCGCCTCCCCTCCGTCCGCTGCCCTCTCTCGTCCCGGGCCCGGTGTTCCGCTGCGCAGAGCCTAGACGCCGTGGACAAGGAGTATGCCGACCTCAACCTCCGGCCTCTGTACCCCAACAGGGGCCATCACATGCGCATACGGCAGCACGTGAACCCGCTCAGCTCATCCTTCTCGGAGCCCACGGGGCCGCCAGAGTGGAAGGAGGTGTTCGACGACCCCTTGCTTCCCCTCATGGTCGACATCGGCTGCGGGAGTGGGAGGTTCTTGATTTGGCACGCGAAGAA…	protein	1324	gi|226507498|ref|NP_001141801.1|hypothetical protein LOC100273937 [Zea mays] >gi|194705974|gb|ACF87071.1| unknown [Zea mays]	NP_001141801	1.30947e-121	82	0006400|0008176|0005739|0009507|0008168|0016740|0008033
MZ00055599	TC328112	GTATTCCTCACGGTACGCAAGAAAATTATGAAAGCACTCCGTTTACAGGTTGCAGCGCCAAACACAGAAGAAAGGGAATTTGATTTTCGTATCAGAGTCCCTCAGAAATACAACAAAACCGTCAACTGCCTAGGCTAAGTTGAACGAACTATTTTGACTTCCAAACCAGAATAACGGGCAAGCAAGCTTATCTTACGAACTTGCACTGCTTGACTTCCAATCTCTGATTCAGTTACCGCGCGCCACATCAAACAGTGGGTGTGTTAGTCAACTCCAGAAAACACTCGGGGGACATTGCATTATCCTTTTGGTCAATGATCCTCGCAGTCGCCGGAGGGAGGCCCAGCTTCAACATCAAGTAATACAGCACGCACTTTTGACGATGCACTCAAGTTATCG…	hypothetical protein LOC100277271 [Zea mays]	584	gi|226491662|ref|NP_001144360.1|hypothetical protein LOC100277271 [Zea mays] >gi|195640830|gb|ACG39883.1| hypothetical protein [Zea mays]	NP_001144360	5.69876e-41	100
MZ00055681	TC301706	AGCAACAGACTGCATTCGCATAGAGTATCACAAATTCTTCCTTGGAGGGTGCATTACAACACATTCAAAAAATGCTCTCATGCCAAAGTTTGAGTACCGATTAAGGTTTCTCACACATGATAAAGGCAGATGTTTGAAAGCACAACACATTAAAAAAACATCAACCCCACGAGCAAGAGAATTAGCAGTAGGCGTCTTCAAAAGATTGGCATCCGTTCAACTAATCACTCTGTCGCTTGTTCACACTTTTGTGCCATGCTCGCCTCTTTCACCTTGTGCATTGTCTCACTTAATTCTCGACTTTTGATGGCGTCTTCACTCAAGTAAGAGAACTTGCTGGCAATGAAGTCATGAAAAATGAAATAGTTCCTGCAGTCCCTTTTAGGAGGGTATCCTTCT…
MZ00055801	TC251332	GATCTCATATCATATGGCGTGAACCGGTGAACACCTGGATATGCGGGGATTAGTTACCCCCTGTTGCACTCGAATCTATGCCCCGCTTGGCCGCGCCCTTGTCGCATGGTTA
MZ00055925	TC252026	GGAGAGGAAAGGGTAAAAGGGTTGGAAACAAAGCGTGCAGTGGAGACATCAGGAAACGTGCACAAAATCTTCTAATCAACCGGCCGGCGTTTCCTGCATCGCCGGCGACTGAAGAGCGCCGGCCGCCAGCTCGTCTTGCTGGCCACCGCTAATCCGAGCTTAATCTCTCGGCCATGATCACAGACTCGGTACTGCTGGTAATAATAAATCGTCACTATGACTCTACCAAACAACAGCTCAACAAGTACAGCAACTAATTTTATTTCACGGCCAAAAACAAAGCTTAAAAACGAACCCCCCAAAAAAGAAAACAGCGCGATATTTCGTCCCCAGCCCGCCGCCGCCGCCACCTTCGCCGGGATGATGGCTCCACCATTCACGCCTCACCATACCGCCGCC…
MZ00055942	TC275512	TAAAATCAAATGGATATGGCACGAAGTAGCCCTCTGTAAAAATGACTACTAATTTGTTCATCGAAGGAATGGAAGCAGAAACGCAGTGNTNCGCTAGCGCTGCTGCGAGAGGAGAACGAGCAGGCCCTGCGGCCCGACGAGGATC
MZ00056453	AZM5_96053_1	ATGACGGTCGACAGAAACCTCTCATTTCTAGACAGTTATGTGCAGCAAGCCTTGGAAAACGGTGCATCACCTTACATTCCAGAGAGTGAACGCTCTGGTCTTACAAGTGTTGGCAGCTACAGAAGCCAAGAACAACAGGAAACATCTGCCCATACTCTTAGATTCGAGGCCTATGAGATGCCTAAACCTTCTTTGCCACTAGCAACTTCACAAACCAGCATGTCCACACCAAATACTGACCTTGTTCCAGTTTCAGAGCCAGGCTACTATAAGGAAGACCATCAAACATCAAggcctcaaccaccaagcgatgcggtttctggtgagtttggtgtcaaacTCCGCCTTGATGGGGTTCAAAAGAAATGGGGAAGGTCAACATATTCCTCTTCCACACCC…
MZ00056493	AZM5_2772	TGTCTATAAAATTTGGCGAGAGAAAAAATACTGCAATCATACAGCGATGGCACGGGGGGAAATAAGCTCTGTTTATAGCATAACATTAGGACAACTGTTCAGCCGTTCGACAACAAATTTTGGTAGAACTTCAACAGGTTCAGTACATGAACAATCTAAGTTGCCAACACATGGCATTTTAAGCTCAGAGAGAAGAACTAAGCATGGCCATTTAGAGTCCACCTTTACTCCAACAAAAACCTGCAGACATAAAGCCAGATAATAGCATAAGCGAAGGCATTGCAGGCTATGCACATGGAATTGTTTTGAAAGGGTTAAGCATTGGATTCGAATTTCGTGTTGGGAGACCGATGCCCAATGTTCTAAACAAGACACGGTATGTTTACAGCCATTGTATTG…
MZ00056596	TC281675	CTGTTCATCTCCTCTTCTCCCTCTCCTCCTCCTCCTCCTCCTCGTCCCCCTTCCTCGGGTTGGAAATTGGAATGGAGGCGGCGACGATGGCGTGGACGGCGGCGGTGGTCGGGGCGGGGCTGGTGTACTGGTTCGTGTGGGTGATGGGCGCGGCGGAGGTGAAGGGCAAGCGGGCGGTGGATCTCAAGATGGGATCCATCACGCGGGACAAGGTGCAGGACAAGTACACCCAGTACTGGTCCTTCTTCCGCCGCCCCAAGGAGACGGCCACCACGGCGGCGTCGGCGGAGAAGGTGCCGGCCTTCGTGGACACCTTCTACAACCTGGTGACCGACATCTACGAGTGGGGCTGGGGCCAGTCGTTCCACTTCTCGCCGTCCCTGCCCGGCCGCTCCCACC…
MZ00056612	TC312726	AAAGCAGCAATGATATGTAATCTTAATAAACTAATTGTAATAATTCATCTTTGTATAGGGTACCTTACTCTTCACTCAAAGCATACCCCCCATGAACCTATGTTATAAGGAAAGAAAGAAGATCATAAACGGAAGCTAATATCACATGAACATTTAGAACAACAAATAAAAAAGCTCCAAGCCCCAACCAAGTTAACAATATTCTTTTATGGATGTAAAATATGCAAAAATGCCTAAGCATCTACACTAAGGATCAGAGCAAGAATCCTAAAACGAAAGAGAGTCTCATCTTATCACGGGTTAAGTCCCAGGAGTGGAGGACTTGAGCTCCTCAAGCGTTGCCTTCGCCTGATCCTGCAGCAGCTCGATCCTCTTCAAGTAGACCTCCAGCTCCAAAAT…
MZ00056677	TC326979	GCACGAGGGAAAGCTCGGCAGGAAGCATATGCAGCTGGACTTCTCGGTAAGAATGCTTGTGGATCTGGTTATGATTTTGATGTGCATATTCATTTTGGTGCTGGTGCGTACATCTGTGGTGAAGAGACTGCCCTATTAGAGAGCCTTGAAGGGAAGCAGGGCAAACCTAGGCTGAAGCCACCTTTCCCAGCCAATGCTGGGCTTTACGGCTGCCCCACAACTGTGACCAATGTTGAAACTGTGGCTGTATCCCCAACAATTCTTAGGCGTGGTCCAGAATGGTTCGCAAGCTTTGGGCGCAAGAACAACTCCGGAACCAAACTCTACTGCATCTCAGGTCATGTGAACAAGCCTTGCACCGTGGAAGAGGAAATGAGCATACCTCTGAAGGAGTTGCTC…
MZ00056766	TC302154	TAATCCTCAAACCAAACACTATTAGTTTATCAATGATTCAAAATTTCAGAAGCCGTTTACACCGGGAATTCAGGCCAGCAGAATACTCCTGCTATCCATAGTCGCAGAAAATGGACATAAAAATGATCGCCAGTCTTCCTAATCTACTATGGAACAGTTACAACTGAACGTAGCTGCTGAAATCCTAAGCTCACTAAATTGAATGCCCCAAAGAAAAGCAGTTCCTGAGCTAGGGCACTTCATACAAGCGATTGTTTAGTTTTCAACGGAAGGATCCTTCAAAGTCAACCAGAGGTCATTGTGTAGGGGTACTTATCGTAGCCGCTTGCAAATAGATTCATATGGAGGAACTTTGTCAACATCTCCCCAGCTAACCATTGTGGGTCGTGAAGCTAGCAT…
MZ00056870	DV537869	CGAGAACTGTCATGTGCCCCGCTGCTGCGACCCCCACCTCATCGCCCAGAAAATGAGCTCCGCCGTCGCCGCCGCTGGCTACACCGGCCCCATCACCATCTCAGCCTACGGGGACCCCAACTGCGTCCCTAAACACGTCCAGCACGCCCTCTCCAGCACCGGCATCGCGCTCAACCACGTCCCCGCAGGTATTAAAGATGCAAGTGATAAAAAGATCTTAGTTGACATGTTAATCTGGGCTATTGACAATCCTCCACCGGCAAATTATTTGCTAATTTCTGGTGATCGGGACTTCTCGAATGCCCTTCATAAGCTAGTGATGAGGCGGTACAATATTCTACTAGCACAACCTCCAAATGTGTCTCAAGCGCTTACTGCTGCAGCAAAACATGTTTGGCT…
MZ00056921	TC296233	GGATACACCCACCATTAGAAACTTATATATCTTTTTTACAGCTTTCAATACTCTAAATTTAGCTAGAATTTATATCTAGTCTCTTGGTGCTCTTAAGCGAAATGATTGCTAGATATACAACCAAAATGATACGGCGATGTCGTGTATATGTATGACACGAGTCATATTTGTTTATTCTTATTAATATTTGGTACGAAGCACGCACACAAATCCAGCTACGTAGGTACGACGTATACGCGCGTACATACAAATGCGTGCACGTGTAATGCACGCTTATATATTATTGTGCAAATCCAAATCAGAATTATTCCTGCAAAATCCAAATCACTAGCCCATGCAAATGCAGAGCCTATTCCGGCCGATCACGGGCAGAAGGTGACTTGGTAGTTGCTGTTGCCG…
MZ00056999	TC286279	CCACGCGTCCGCAACCCGTCCTCCTGTCCTTCTTCCCCTCACCCACCGCGGGAAATTCGGCGCGATTCGGGCGGTATTAGTTGGAATTCCCCTGAGAATCGGAGCGTTTTTTTGGACTTGGTAGATTGGTATATCGATCGATTGATCGGTGGCGGAGGGAGGGGAGGAGGGCGGCAGATGGCGGCGTGCCGGGGCTTCTTCGAGTGCCTGCTCAGGCTGCTCAACTTCATCCTCACCGTCGCCGGCCTCGCCATGGTCGGCTACGGGATCTACCTGCTCGTCGAGTGGATGAAGATATCTGAGGACGGCAGCAGCGGGGGGTTGACGGCGGAGGTGCTGGTCTCCGGCCGGCCGTTGTTGGGGGCTGTCGCTCTCGGTGACAGCTTCCTCGACATGCTA…
MZ00057214	AZM5_3708_1	ATGTATGATTGCGACAGCTTGAAGACCTTCAAGAACCTGAATAGCTTGGAACACCTTCAAGAAGTGGCGATCTACAATACGCCGCCGGAGATTGTTGATAACATAAAGCTTGAGGACGAGAAGCTTTTCAGCAAGATCAAACTCCTGACTAACCCCATGATGACAGCAGACCGAGACTTTCCAGGTCATGTTGTCAGAATGAGAATTAAAATGTTGGATGAACCGGCTCATGATCTACGTGTCGCAGTGGCCTCTGAACCACATTGCAGTGACATGGAGGGTGATTATCATGGTGAAAGGAAAGCAACAGACCAAGTACACTACGGCCCTGGTCTGTTATAA
MZ00057278	AZM5_14018_1	ATGATGAAGCACTCGAGCAGCTTGTGCTTGCTCTTCCTCTTGGCGCTCTGCACCACCCTGCTGGCCTGCGGCCTGGTCCAGGCACAAGTCCTCTTCCAGGGGTTTAACTGGGAGTCGTGCAAGCAGCAGGGAGGCTGgtacaacaggctcaaggcccaggtcgacgacatcGCCAAGGCCGGCGTCACGCACGtctggctgcctccaccctcgcactccgtctcgcCACAAGGCTACATGCCAGGCCGCCTATACGACCTGGACGCGTCCAAGTACGGCACGGCGGCGGAGCTCAAGTCCCTGATAGCGGCGTTCCACGGCAGGGGCGTGCAGTGCGTGGCGGACATCGTCATCAACCACCGGTGCGCGGAAAAGAAGGACGCGCGCGGCGTGTACTGC…
MZ00057345	AZM5_107365	gtgtgtattcgatccgtttccacccctgcTCATAGTACTAATGGAACCAAATATAGCTTTAGAGTGATTAAATTTTAGTCACCTTGCTTTAGTTCATGATTCAAAGTGGCCTTTATCGAGGAAGGCAAACTAAAATTACGCGCGGGTTACATGGACTTTTTCGTTCTACCGCTGTACCGTTCAACGTCAGCGAATCATTAAGAAACGCCCGGCCCACGAAAGGCCCAACTATCTCTCTCCCATTCATCATCCTCTCCGAATCGCTGTCAGTCGCCAAACCCTAGCTAGCTCCTCCTATCGGGAGAGATTCGATCTCGCCCTTCTCGCCGTGGGACCGTCGGCGCATGGCCTCCGGCGGCAACCCCAACCCAACCGGCGCTCCCACCCAGCCGCGCCCAA…
