# Supplementary material for: Genome-wide meta-analysis of maize heterosis reveals the potential role of additive gene expression at pericentromeric loci
Source: BMC Plant Biol. 2014 Apr 2;14:88. doi: 10.1186/1471-2229-14-88 (PMC4234143; doi:10.1186/1471-2229-14-88)
Supplement: Additional file 8 — Field data of the inbred parents and their eight corresponding interpool hybrids. Given are the field data from the eight analyzed interpool-crosses, including the performance for GY measured in Mg ha−1 adjusted to 155 g kg−1 grain moisture. Estimates (EST) and standard errors (SE) of hybrid performance (HP) and per se (PS) performance of their corresponding parental lines were obtained on basis of the corresponding BLUPs (best linear unbiased prediction) and SEs. Dividing mid-parent heterosis (MPH) by the mid-parent performance provided the relative MPH (MPHr). [file 1471-2229-14-88-S8.xlsx]

## Sheet: Tabelle1
Genome-wide meta-analysis of maize heterosis reveals the potential role of additive gene expression at pericentromeric loci
A. Thiemann, J. Fu, F. Seifert, R.T. Grant-Downton, T. A. Schrag, H. Pospisil, M. Frisch, A.E. Melchinger, S. Scholten
Corresponding author: Dr. Stefan Scholten (University of Hamburg, Biocenter Klein Flottbek)
E.mail: Stefan.Scholten@botanik.uni-hamburg.de
Additional file 8 Field data of the inbred parents and their eight corresponding interpool hybrids.
Given are the field data from the eight analyzed interpool-crosses, including the performance for GY measured in Mg ha-1 adjusted to 155 g kg-1 grain moisture. Estimates (EST) and standard errors (SE) of hybrid performance (HP) and per se (PS) performance of their corresponding parental lines were obtained on basis of the corresponding BLUPs (best linear unbiased prediction) and SEs. Dividing mid…
p1	p2	p12	HP.EST	HP.SE	PS1.EST	PS1.SE	PS2.EST	PS2.SE	MPH	MPHr
P024	F012	P024.F012	108.197	5.69997	65.2461	7.59801	43.0051	7.48821	54.0718	0.999007
P024	F039	P024.F039	115.191	5.65304	65.2461	7.59801	50.4451	7.52031	57.3459	0.991362
P033	F047	P033.F047	117.75	5.65245	59.2034	7.76593	46.0571	7.56926	65.1195	1.2373
P048	F047	P048.F047	114.812	5.70566	57.5951	7.74871	46.0571	7.56926	62.986	1.21533
S028	F012	S028.F012	98.9707	5.71493	59.5101	7.73214	43.0051	7.48821	47.7131	0.93085
S028	F039	S028.F039	106.618	5.6795	59.5101	7.73214	50.4451	7.52031	51.6408	0.939307
S028	L024	S028.L024	102.019	5.82509	59.5101	7.73214	58.7651	7.53441	42.8813	0.725111
S036	L024	S036.L024	100.325	5.88669	56.7311	7.58207	58.7651	7.53441	42.5771	0.737291
