# Supplementary material for: Genome-wide meta-analysis of maize heterosis reveals the potential role of additive gene expression at pericentromeric loci
Source: BMC Plant Biol. 2014 Apr 2;14:88. doi: 10.1186/1471-2229-14-88 (PMC4234143; doi:10.1186/1471-2229-14-88)
Supplement: Additional file 9 — One-way ANOVA (FDR < 0.15) results for the identification of differentially expressed genes. Table of genes used in one-way ANOVA (FDR < 0.15) after filtering process (see Methods). Given are the average expression values of each gene for each inbred and their corresponding hybrid. Genes still significant after Benjamini and Hochberg correction are marked with a “1” and non-significant genes with a “0”. [file 1471-2229-14-88-S9.xlsx]

## Sheet: ANOVA
Genome-wide meta-analysis of maize heterosis reveals the potential role of additive gene expression at pericentromeric loci
A. Thiemann, J. Fu, F. Seifert, R.T. Grant-Downton, T. A. Schrag, H. Pospisil, M. Frisch, A.E. Melchinger, S. Scholten
Corresponding author: Dr. Stefan Scholten (University of Hamburg, Biocenter Klein Flottbek)
E.mail: Stefan.Scholten@botanik.uni-hamburg.de
Additional file 9 One-way ANOVA (FDR < 0.15) results for the identification of differentially expressed genes.
Table of genes used in one-way ANOVA (FDR < 0.15) after filtering process (see Methods). Given are the average expression values of each gene for each inbred and their corresponding hybrid. Genes still significant after Benjamini and Hochberg correction are marked with a "1" and non-significant genes with a "0".
	S028xF039											F047xP048											P024xF039											F012xP024											F039xF012
ID	average hybrid expression	standard deviation hybrid expression	standard error hybrid expression	average S028 expression	standard deviation S028 expression	standard error S028 expression	average F039 expression	standard deviation F039 expression	standard error F039 expression	p-values	significant_with_FDR_0.15	average hybrid expression	standard deviation hybrid expression	standard error hybrid expression	average F047 expression	standard deviation F047 expression	standard error F047 expression	average P048 expression	standard deviation P048 expression	standard error P048 expression	p-values	significant_with_FDR_0.15	average hybrid expression	standard deviation hybrid expression	standard error hybrid expression	average P024 expression	standard deviation P024 expression	standard error P024 expression	average F039 expression	standard deviation F039 expression	standard error F039 expression	p-values	significant_with_FDR_0.15	average hybrid expression	standard deviation hybrid expression	standard error hybrid expression	average F012 expression	standard deviation F012 expression	standard error F012 expression	average P024 expression	standard deviation P024 expression	standard error P024 expression	p-values	significant_with_FDR_0.15	average hybrid expression	standard deviation hybrid expression	standard error hybrid expression	average F012 expression	standard deviation F012 expression
MZ00000439
MZ00000595
MZ00000601
MZ00000787																																													317.951	55.3954	27.6977	376.051	132.756
MZ00000855
MZ00001142
MZ00001184
MZ00001434
MZ00001462
MZ00001535
MZ00001750
MZ00001788
MZ00001838
MZ00003507
MZ00003640												3750.11	3283.9	1641.95	7814.04	7251.74	3625.87	4556.16	1415.27	707.634	0.459116	0	4800.64	4067.78	2033.89	2539.49	818.973	409.486	3658.24	1443.23	721.615	0.48101	0												10182.9	6663.87	3331.94	9952.63	7059.9
MZ00003819
MZ00004120	4389.47	2049.55	1024.77	2194.62	144.202	72.1012	4861.6	1107.45	553.727	0.0450539	0	4768.65	2075.44	1037.72	4767.45	1822.49	911.245	3225.74	461.242	230.621	0.341537	0	3235.68	1623.21	811.603	2498.91	596.285	298.143	4469.3	1233.07	616.533	0.125511	0												3432.43	724.833	362.417	2688.62	489.243
MZ00004156
MZ00004219
MZ00004234
MZ00004296
MZ00004423
MZ00004508
MZ00004547
MZ00004615												311.733	45.7722	22.8861	438.533	122.794	61.3972	253.208	57.9456	28.9728	0.0308905	1
MZ00004711
MZ00004813
MZ00004969												305.937	34.8542	17.4271	378.179	43.6623	21.8311	466.692	165.314	82.6572	0.13222	0
MZ00005164
MZ00005255	254.747	30.4434	15.2217	331.958	119.736	59.8682	296.861	45.8754	22.9377	0.39471	0
MZ00005391
MZ00005403
MZ00005408	303.103	252.348	126.174	180.307	33.7788	16.8894	362.805	294.68	147.34	0.528515	0
MZ00005453
MZ00005490	484.805	210.572	105.286	435.47	176.824	88.4119	585.157	347.411	173.706	0.710115	0
MZ00005563
MZ00005706
MZ00005802
MZ00005960
MZ00005967
MZ00006019
MZ00007341
MZ00007434
MZ00012546
MZ00012593
MZ00012603
MZ00012636
MZ00012694
MZ00012754
MZ00012796
MZ00012885
MZ00012948
MZ00012989	299.796	94.2001	47.1001	348.522	165.425	82.7126	419.428	141.722	70.861	0.490826	0
MZ00013010
MZ00013040
MZ00013146	176.04	12.4639	6.23196	256.05	31.1212	15.5606	256.252	53.7309	26.8654	0.0186622	1
MZ00013316
MZ00013343	540.515	204.034	102.017	475.635	80.0357	40.0179	689.199	150.051	75.0253	0.186062	0
MZ00013349
MZ00013397	386.86	63.2668	31.6334	234.359	43.007	21.5035	435.91	74.2922	37.1461	0.0031747	1
MZ00013472
MZ00013493
MZ00013514	352.675	311.314	155.657	198.972	58.4136	29.2068	397.535	379.298	189.649	0.604337	0
MZ00013555
MZ00013608												1293.12	243.143	121.572	1271.34	256.529	128.265	723.563	95.3157	47.6578	0.00640073	1
MZ00013618
MZ00013661	1023.27	193.484	96.7421	837.182	157.068	78.5342	1145.13	351.365	175.683	0.262922	0
MZ00013816	430.511	73.4242	36.7121	362.877	131.665	65.8327	507.837	74.9027	37.4513	0.163676	0
MZ00013916
MZ00013961
MZ00014024
MZ00014057	419.984	94.7454	47.3727	350.627	61.3877	30.6938	551.571	102.756	51.3778	0.0292527	1
MZ00014101																							445.615	106.666	53.3329	674.877	148.629	74.3143	597.838	114.777	57.3884	0.0750036	0												588.138	123.926	61.9632	788.063	127.488
MZ00014143
MZ00014189
MZ00014217
MZ00014260																																													406.239	175.359	87.6793	314.056	89.0934
MZ00014309
MZ00014359
MZ00014414
MZ00014415
MZ00014585	380.229	131.267	65.6333	278.158	6.20619	3.1031	443.504	99.3088	49.6544	0.0957967	0
MZ00014666
MZ00014755
MZ00014781
MZ00014857
MZ00014891
MZ00014905												354.137	37.4738	18.7369	442.571	89.9049	44.9525	275.86	42.7988	21.3994	0.0126926	1
MZ00014938	856.418	284.363	142.182	952.726	318.976	159.488	1262.59	278.719	139.359	0.181312	0	989.53	376.564	188.282	753.095	112.145	56.0726	862.957	349.964	174.982	0.56598	0	1149.37	173.978	86.9888	1588.63	384.261	192.131	1522.25	361.776	180.888	0.169185	0	905.238	401.693	200.846	625.501	117.786	58.8928	1246.16	335.227	167.614	0.0562251	0	967.437	310.582	155.291	768.913	124.5
MZ00014941
MZ00014953	214.075	25.5802	12.7901	281.525	31.7729	15.8864	231.557	48.6285	24.3143	0.0690713	0
MZ00014958
MZ00014996
MZ00015000
MZ00015008	8418.45	6921.4	3460.7	11498.8	5626.91	2813.46	10383.7	3912.25	1956.12	0.742604	0	8306.85	2750.16	1375.08	11154.1	6639.52	3319.76	13370.5	3738.91	1869.46	0.351166	0	16621.6	9504.02	4752.01	5540.97	1948.49	974.244	9331.16	8497.32	4248.66	0.157238	0
MZ00015021												307.232	19.4415	9.72073	420.015	84.9009	42.4504	257.108	51.2836	25.6418	0.00945842	1
MZ00015132
MZ00015228
MZ00015322
MZ00015368												338.168	42.3561	21.178	268.889	44.8584	22.4292	366.694	58.2997	29.1499	0.0511223	0
MZ00015411	454.58	247.308	123.654	247.572	47.1438	23.5719	490.892	320.605	160.302	0.333367	0
MZ00015466
MZ00015469												986.642	63.1044	31.5522	819.778	129.796	64.8981	1123.07	172.385	86.1925	0.027784	1																							520.882	112.355	56.1775	491.613	115.231
MZ00015489
MZ00015752
MZ00015804
MZ00015945	760.889	165.985	82.9927	878.658	156.598	78.2988	291.475	55.1166	27.5583	0.000406547	1
MZ00015957
MZ00016005												854.136	248.343	124.171	520.09	120.035	60.0174	1253.83	371.246	185.623	0.0117935	1	881.465	374.119	187.06	695.036	175.723	87.8617	669.211	67.1514	33.5757	0.433743	0												1187.15	257.675	128.837	2839.21	184.834
MZ00016006
MZ00016013
MZ00016120
MZ00016139	665.905	220.848	110.424	1080.28	476.123	238.061	849.435	81.8082	40.9041	0.214797	0	1141.85	255.793	127.896	1345.26	542.258	271.129	993.033	234.147	117.074	0.438193	0	861.322	114.194	57.0969	694.852	144.417	72.2087	922.431	340.726	170.363	0.370813	0												518.37	117.418	58.7091	511.266	35.662
MZ00016143
MZ00016256
MZ00016287
MZ00016310
MZ00016321
MZ00016342
MZ00016580												364.263	22.3097	11.1548	463.475	123.167	61.5837	336.516	54.5038	27.2519	0.108711	0
MZ00016583
MZ00016641																																													1109.13	239.655	119.828	1046.32	221.031
MZ00016662	516.335	288.759	144.379	439.543	126.826	63.4128	628.583	311.71	155.855	0.594315	0
MZ00016681
MZ00016714
MZ00016732	438.828	85.5424	42.7712	536.872	110.323	55.1615	591.572	134.631	67.3153	0.203407	0
MZ00016737
MZ00016789
MZ00016795
MZ00016799
MZ00017070
MZ00017092	754.083	90.1037	45.0518	390.63	86.4598	43.2299	763.341	176.098	88.0492	0.00319612	1	469.239	58.0597	29.0298	710.218	111.319	55.6594	301.277	26.1632	13.0816	9.39623e-05	1
MZ00017161
MZ00017239
MZ00017365	255.452	22.4549	11.2274	368.399	18.264	9.13202	268.788	4.85124	2.42562	1.04331e-05	1
MZ00017483
MZ00017557
MZ00017699
MZ00017734	219.337	91.3032	45.6516	268.614	99.8152	49.9076	192.004	33.3149	16.6574	0.428692	0
MZ00017748																							1085.21	446.826	223.413	1265.97	353.137	176.569	1411.01	689.264	344.632	0.681719	0
MZ00017775
MZ00017840
MZ00017877
MZ00018025
MZ00018050
MZ00018051
MZ00018165
MZ00018200												308.688	84.7761	42.388	423.474	271.752	135.876	215.52	56.6216	28.3108	0.264844	0
MZ00018299
MZ00018343
MZ00018368
MZ00018412
MZ00018444
MZ00018463																							2699.66	621.211	310.606	4007.2	738.831	369.416	4354.62	1876.06	938.031	0.184282	0
MZ00018484	270.313	43.7803	21.8902	272.745	94.6391	47.3195	356.499	58.2301	29.115	0.187748	0
MZ00018517	475.291	57.2474	28.6237	330.428	60.8443	30.4222	623.522	113.366	56.6829	0.0022194	1
MZ00018683
MZ00018723
MZ00018777
MZ00018886	1678.58	1679.6	839.8	2069.18	1122.32	561.16	1377.28	378.555	189.278	0.719264	0	722.282	88.2943	44.1472	1307.77	945.444	472.722	1502.84	1161.47	580.734	0.447706	0																							2026.58	1095.78	547.892	2151.91	1020.48
MZ00018964
MZ00019078
MZ00019113	387.403	76.0713	38.0357	639.412	233.045	116.522	427.181	52.0613	26.0307	0.0747887	0																																		447.298	65.338	32.669	610.136	144.632
MZ00019124	594.571	150.77	75.385	390.121	111.198	55.5992	235.266	22.6335	11.3167	0.00388904	1
MZ00019162												231.745	48.4062	24.2031	206.164	38.3775	19.1888	299.308	70.5503	35.2752	0.0912743	0
MZ00019230
MZ00019255																							439.153	101.657	50.8285	608.567	220.468	110.234	633.867	185.456	92.728	0.28644	0												561.371	109.595	54.7974	479.442	79.2414
MZ00019454
MZ00019543
MZ00019886
MZ00019908												234.816	55.8172	27.9086	310.547	47.3061	23.6531	255.928	86.1874	43.0937	0.288017	0
MZ00019969
MZ00020003
MZ00020291
MZ00020311
MZ00020450
MZ00020615
MZ00020651
MZ00020735
MZ00021039
MZ00021059
MZ00021143
MZ00021144
MZ00021226
MZ00021319
MZ00021497
MZ00021524
MZ00021625
MZ00021630
MZ00021947	347.887	290.902	145.451	216.167	45.6	22.8	415.894	345.551	172.776	0.569201	0
MZ00021979
MZ00022090
MZ00022211
MZ00022225
MZ00022293
MZ00022313	515.715	92.2147	46.1074	514.111	89.0398	44.5199	1061.09	295.745	147.872	0.00333255	1
MZ00022582	1029.09	474.695	237.348	609.46	168.071	84.0353	845.449	389.598	194.799	0.316722	0	567.465	197.733	98.8667	575.3	126.081	63.0407	386.594	131.361	65.6805	0.20596	0	476.678	165.363	82.6817	620.967	171.588	85.794	769.491	267.655	133.827	0.190743	0												568.425	231.263	115.632	427.43	126.042
MZ00022814
MZ00022903	240.61	49.5225	24.7612	364.657	124.844	62.4218	223.852	53.9428	26.9714	0.0799664	0
MZ00023010
MZ00023152
MZ00023345
MZ00023422
MZ00023547
MZ00023557	799.499	106.811	53.4057	956.039	105.197	52.5984	725.39	128.052	64.026	0.0493883	0	722.253	312.046	156.023	542.15	69.4627	34.7313	585.763	276.747	138.373	0.573129	0												1089.5	667.406	333.703	813.846	332.367	166.184	1049.41	299.129	149.565	0.673951	0
MZ00023561
MZ00024013	541.286	34.0908	17.0454	460.949	46.6129	23.3064	468.034	43.1212	21.5606	0.0426738	0
MZ00024213
MZ00024269
MZ00024407
MZ00024486												251.313	75.1119	37.5559	231.332	42.0837	21.0418	308.535	78.3995	39.1997	0.290853	0
MZ00024520
MZ00024523	322.237	91.2548	45.6274	387.479	69.4608	34.7304	439.088	128.872	64.436	0.299481	0
MZ00024591												1133.98	223.303	111.651	757.085	249.096	124.548	1380.96	82.7668	41.3834	0.00520959	1												1156.07	459.053	229.526	579.849	154.665	77.3325	1387.14	629.009	314.505	0.0845871	0
MZ00024602
MZ00024624
MZ00024625	426.822	79.3936	39.6968	660.335	145.299	72.6493	340.483	100.059	50.0293	0.00767691	1
MZ00024747
MZ00024770
MZ00024771
MZ00024819												3359.5	645.603	322.802	2450.1	257.867	128.934	2857.5	787.891	393.945	0.160716	0												2355.1	1054.28	527.141	2633.47	1188.7	594.351	3728.47	1781.44	890.721	0.370764	0	2165.21	489.232	244.616	2532.83	677.023
MZ00024859
MZ00024861
MZ00024892
MZ00024989
MZ00024990	607.183	209.902	104.951	385.496	61.0973	30.5486	587.619	228.898	114.449	0.219332	0																																		315.387	20.2588	10.1294	222.842	45.4995
MZ00025108
MZ00025137	458.575	60.6645	30.3322	547.948	100.776	50.3881	403.15	50.307	25.1535	0.0598503	0
MZ00025163
MZ00025271
MZ00025457
MZ00025464
MZ00025596
MZ00025801
MZ00025819
MZ00025862
MZ00025970
MZ00026003
MZ00026127
MZ00026192
MZ00026289	1233.78	974.418	487.209	1696.81	730.516	365.258	885.941	254.965	127.483	0.323498	0	534.35	185.351	92.6755	1305.08	943.65	471.825	1114.37	642.074	321.037	0.285359	0																							1573.38	941.737	470.868	1453.39	649.707
MZ00026299	243.821	50.7111	25.3556	282.558	94.2551	47.1276	197.368	61.7631	30.8815	0.288943	0	343.673	45.8266	22.9133	234.183	63.8133	31.9066	434.539	140.931	70.4655	0.041245	0
MZ00026320	483.646	78.9314	39.4657	644.171	127.327	63.6636	266.887	38.8002	19.4001	0.000720755	1												1073.67	303.582	151.791	2000.26	526.069	263.035	666.14	325.978	162.989	0.00304854	1												770.898	373.238	186.619	1164.58	268.608
MZ00026370
MZ00026392
MZ00026499	543.715	151.586	75.7932	388.086	73.5778	36.7889	593.975	275.851	137.926	0.313453	0												555.148	149.205	74.6027	677.56	162.963	81.4816	735.505	212.799	106.399	0.379481	0												732.96	230.301	115.15	804.523	144.365
MZ00026503	649.584	196.531	98.2655	1361.33	388.133	194.066	512.581	168.278	84.1392	0.00336511	1												666.092	386.83	193.415	885.218	280.509	140.254	582.831	179.405	89.7027	0.366694	0
MZ00026530
MZ00026623
MZ00026737	631.407	88.7929	44.3965	1014.81	95.7331	47.8665	1166.37	78.6545	39.3272	3.58471e-05	1																																		1090.16	270.417	135.208	742.452	118.267
MZ00026759
MZ00026760
MZ00026879																							446.285	162.33	81.1651	568.311	92.4479	46.224	629.422	157.751	78.8753	0.228836	0
MZ00026888
MZ00026909
MZ00027033
MZ00027128
MZ00027153
MZ00027194	473.43	86.8351	43.4176	856.917	262.411	131.205	697.906	109.723	54.8613	0.0340474	1																																		572.665	117.271	58.6353	568.556	104.295
MZ00027228
MZ00027366
MZ00027470
MZ00027578	701.278	135.137	67.5687	696.349	180.47	90.2352	472.988	176.503	88.2516	0.137907	0
MZ00027590
MZ00027639	254.324	86.9601	43.4801	285.967	110.705	55.3523	215.29	35.57	17.785	0.515717	0
MZ00027710	323.915	92.6614	46.3307	491.031	111.503	55.7515	450.364	126.604	63.3018	0.140502	0																																		465.388	84.4574	42.2287	444.231	122.13
MZ00027748												322.701	69.3561	34.6781	355	58.9929	29.4965	257.777	77.3353	38.6677	0.1832	0
MZ00027882
MZ00028025																							306.238	48.0062	24.0031	398.976	87.8052	43.9026	426.22	42.12	21.06	0.0563374	0												554.297	371.197	185.598	378.982	105.534
MZ00028089
MZ00028108
MZ00028273
MZ00028281
MZ00028300	3775.53	1228.01	614.003	6883.09	1189.04	594.522	4540.46	1188.84	594.419	0.013278	1	6136.39	873.342	436.671	4302.6	1173.33	586.663	6732.89	2001.03	1000.51	0.0927328	0	4762.32	1210.26	605.13	7423.55	1915.39	957.695	4876.57	1354.99	677.495	0.0603592	0
MZ00028399																																													325.071	79.5309	39.7655	315.625	32.0589
MZ00028504
MZ00028722												313.468	84.9426	42.4713	315.466	144.023	72.0114	473.374	285.579	142.789	0.432101	0
MZ00028741
MZ00028826
MZ00028929
MZ00028968
MZ00029106
MZ00029134
MZ00029142																							400.306	147.684	73.8422	602.269	87.8627	43.9314	646.149	253.535	126.767	0.166862	0
MZ00029216	262.996	32.6585	16.3292	185.317	20.2571	10.1286	295.136	95.2959	47.648	0.0700944	0
MZ00029221
MZ00029303
MZ00029420
MZ00029427
MZ00029569
MZ00029615
MZ00029738
MZ00029743
MZ00029769
MZ00029954
MZ00030055												311.981	27.5429	13.7715	331.826	66.3033	33.1516	420.232	154.017	77.0086	0.300041	0
MZ00030265
MZ00030304
MZ00030410
MZ00030444
MZ00030489												543.005	142.308	71.1539	473.69	62.9888	31.4944	384.713	62.4202	31.2101	0.121591	0
MZ00030493
MZ00030569
MZ00030613	319.986	23.1977	11.5988	256.447	86.1379	43.069	412.023	85.9409	42.9704	0.0384047	0
MZ00030615
MZ00030800
MZ00030824
MZ00030959												429.004	132.462	66.2309	456.224	127.528	63.7641	260.342	73.6925	36.8463	0.0775264	0
MZ00031062	377.494	203.666	101.833	399.402	156.886	78.4432	283.955	86.9448	43.4724	0.563108	0
MZ00031158
MZ00031307
MZ00031351
MZ00031355	501.417	351.789	175.895	637.012	304.669	152.334	424.624	107.633	53.8166	0.565231	0	330.325	37.9804	18.9902	496.442	142.568	71.2839	427.766	103.27	51.6351	0.130273	0
MZ00031383
MZ00031388
MZ00031801
MZ00031906
MZ00032168
MZ00032338
MZ00032340
MZ00032406
MZ00032487
MZ00032633
MZ00032773
MZ00032776	433.831	96.2084	48.1042	963.412	409.124	204.562	910.812	386.244	193.122	0.0926421	0												363.384	128.158	64.079	322.092	47.3094	23.6547	857.269	508.824	254.412	0.0624743	0												463.147	85.9276	42.9638	629.134	235.568
MZ00032952	1262.77	508.017	254.009	1352.28	293.054	146.527	795.461	127.982	63.9908	0.101761	0	590.356	56.4841	28.242	1226.28	446.543	223.271	1193.64	267.228	133.614	0.0261151	1	785.796	109.988	54.994	464.944	115.096	57.5478	601.594	296.779	148.389	0.117454	0												1198.82	321.665	160.832	1201.97	602.767
MZ00033003
MZ00033058
MZ00033093												499.617	128.357	64.1787	356.051	73.475	36.7375	405.383	66.1832	33.0916	0.143088	0
MZ00033130
MZ00033271
MZ00033400
MZ00033453
MZ00033488
MZ00033489
MZ00033492
MZ00033513
MZ00033750
MZ00033781
MZ00034213
MZ00034244
MZ00034264
MZ00034365												313.198	239.574	119.787	189.366	53.2791	26.6396	271.601	143.507	71.7535	0.574635	0																							266.271	94.8226	47.4113	204.354	27.3908
MZ00034417
MZ00035009
MZ00035013	364.74	29.0809	14.5404	205.311	17.3999	8.69994	423.126	144.147	72.0733	0.0149167	1												518.417	124.594	62.297	862.695	204.916	102.458	604.053	90.985	45.4925	0.0234652	0	573.135	120.295	60.1477	548.35	125.345	62.6724	865.411	162.285	81.1425	0.0171853	1	403.855	132.8	66.4	502.692	82.2098
MZ00035131
MZ00035164																							403.405	159.81	79.9051	470.235	223.254	111.627	591.301	49.6997	24.8498	0.295937	0
MZ00035184	1227.25	396.55	198.275	596.384	65.517	32.7585	1240.1	366.962	183.481	0.0276786	1	1113.1	204.178	102.089	1761.52	514.591	257.295	1257.45	590.12	295.06	0.17554	0																							1152.12	664.887	332.443	859.512	201.334
MZ00035305
MZ00035332
MZ00035369	267.968	78.8729	39.4364	279.103	60.5462	30.2731	193.573	50.9332	25.4666	0.181025	0
MZ00035397	396.576	36.8959	18.448	427.754	92.6042	46.3021	255.565	71.2339	35.617	0.016327	1
MZ00035404
MZ00035451
MZ00035638
MZ00035671
MZ00035722
MZ00035798
MZ00035944
MZ00035975
MZ00036086
MZ00036169	3990.91	2086.71	1043.35	2244.08	224.949	112.474	4074.49	1113.74	556.869	0.1591	0																																		2608.37	671.594	335.797	2377.55	514.395
MZ00036207	1796.29	441.747	220.874	1406.76	447.421	223.711	2077.09	432.266	216.133	0.152367	0																																		1837.3	1114.43	557.214	1401.64	236.866
MZ00036311
MZ00036382	923.088	1124.61	562.303	1170.51	1048.84	524.42	548.376	280.971	140.485	0.63274	0	799.461	413.524	206.762	851.097	200.803	100.402	1508.08	1628.89	814.447	0.543106	0
MZ00036400
MZ00036788												340.738	60.6681	30.3341	354.202	45.6384	22.8192	250.57	44.1353	22.0676	0.0356351	1
MZ00036792	4728.78	2164.64	1082.32	2893.69	387.692	193.846	4254.71	1685.37	842.685	0.291401	0												2824.3	1394.97	697.483	3493.87	545.733	272.867	3814.88	772.986	386.493	0.380197	0
MZ00036793	2387.75	683.513	341.756	1495.27	81.0651	40.5326	2438.97	80.175	40.0875	0.0144518	1												2056.84	252.692	126.346	2447.8	625.576	312.788	2698.02	576.539	288.27	0.25605	0
MZ00036872	707.48	255.474	127.737	477.162	191.311	95.6553	546.7	212.346	106.173	0.362128	0												481.333	151.396	75.6978	674.467	213.67	106.835	635.061	179.668	89.8341	0.334699	0
MZ00036978																							467.051	284.037	142.018	525.074	152.173	76.0865	375.604	42.755	21.3775	0.547344	0
MZ00037250
MZ00037273
MZ00037285	201.449	24.627	12.3135	257.902	61.0034	30.5017	304.593	61.7064	30.8532	0.0591734	0
MZ00037289
MZ00037544
MZ00038326																							715.265	461.169	230.584	575.296	257.567	128.784	848.141	327.851	163.925	0.58057	0
MZ00038353	826.053	427.248	213.624	378.993	67.1772	33.5886	685.178	67.714	33.857	0.085551	0	878.056	79.4155	39.7078	1120.09	264.941	132.47	798.397	277.931	138.965	0.167806	0	1211.84	938.224	469.112	755.519	72.6859	36.3429	710.459	145.619	72.8097	0.399356	0	958.238	560.907	280.454	453.162	111.937	55.9683	577.591	116.44	58.2199	0.142443	0	1067.83	745.501	372.75	610.626	161.149
MZ00038450
MZ00038452
MZ00038489
MZ00038710
MZ00038786
MZ00038877												378.933	136.607	68.3033	496.766	244.106	122.053	423.366	163.898	81.9491	0.679007	0
MZ00038980
MZ00039034
MZ00039052
MZ00039113	4314.94	591.289	295.644	2746.96	683.533	341.767	2429.6	227.437	113.719	0.00169427	1												5030.44	3900.39	1950.19	2338.6	105.225	52.6125	2447.85	657.682	328.841	0.223307	0												4396.73	1182.86	591.43	5127.83	1029.35
MZ00039150
MZ00039244	409.895	22.5303	11.2652	313.595	25.9491	12.9746	417.941	71.0206	35.5103	0.0179239	1
MZ00039365
MZ00039393
MZ00039600	2189.42	593.208	296.604	862.066	121.945	60.9726	2871.31	517.335	258.667	0.000511044	1	1387.72	267.176	133.588	2176.07	447	223.5	665.824	178.261	89.1305	0.000309831	1	2317.99	338.275	169.137	3322.13	856.706	428.353	3045.15	802.045	401.022	0.170892	0
MZ00039889	282.952	26.9012	13.4506	328.876	69.8448	34.9224	247.031	23.9638	11.9819	0.0856202	0
MZ00039961
MZ00039967
MZ00039991												656.727	73.3807	36.6904	1270.34	380.446	190.223	614.451	137.616	68.8079	0.00592778	1	604.311	135.741	67.8704	474.007	64.6376	32.3188	918.601	214.238	107.119	0.00678038	1												893.771	247.785	123.893	673.402	118.258
MZ00040337
MZ00040417
MZ00040555												1321.07	223.146	111.573	910.559	135.99	67.9951	1072.38	338.994	169.497	0.113321	0	1431.98	818.473	409.236	1578.23	99.2257	49.6128	1173.97	342.128	171.064	0.554053	0	1078.18	338.985	169.493	765.721	108.175	54.0873	1164.26	254.071	127.035	0.116156	0	1124.84	527.361	263.681	929.751	299.986
MZ00040659
MZ00040986
MZ00041033
MZ00041080												2740.33	765.794	382.897	3573.85	750.241	375.121	2599.65	1110.24	555.118	0.296258	0												1497.73	538.833	269.416	2081.61	682.592	341.296	1018.86	327.592	163.796	0.0591263	0	2220.76	594.08	297.04	3174.15	1233.25
MZ00041081
MZ00041090
MZ00041092
MZ00041094	415.429	96.0246	48.0123	445.646	15.4716	7.73582	562.691	55.1954	27.5977	0.0240316	1	512.006	150.879	75.4394	602.277	117.92	58.9598	412.067	85.4164	42.7082	0.139528	0
MZ00041118
MZ00041313												8698.25	2588.48	1294.24	5704.33	2411.46	1205.73	8003.76	2803.11	1401.56	0.285315	0																							4653.54	634.039	317.02	5200.32	1157.47
MZ00041540
MZ00041669
MZ00041703
MZ00041704
MZ00041705
MZ00041746
MZ00041750
MZ00041751
MZ00041760	220.92	18.2068	9.10338	265.181	75.0748	37.5374	156.682	28.9313	14.4656	0.0308477	1
MZ00041921
MZ00042226
MZ00042300
MZ00042389												8155.09	3480.5	1740.25	4883.68	2096.17	1048.09	8129.15	1924.53	962.263	0.178282	0	5583.11	2830.44	1415.22	10099.6	3701.16	1850.58	4977.05	1854.83	927.417	0.0658052	0	6117.06	2217.99	1108.99	4447.83	1105.88	552.94	9443.56	1728.15	864.075	0.00844001	1	4771.85	1842.37	921.184	3505.97	902.192
MZ00042484																							500.02	202.462	101.231	715.92	240.077	120.038	514.666	202.202	101.101	0.331355	0
MZ00042593
MZ00042648
MZ00042747	442.026	61.6608	30.8304	334.586	63.6805	31.8403	411.115	76.4764	38.2382	0.122268	0																																		407.506	142.198	71.0988	500.57	151.602
MZ00042756
MZ00042828												1462.83	394.515	197.258	1072.53	185.095	92.5473	1560.31	421.629	210.815	0.169654	0	1990.63	657.179	328.59	2755.97	113.023	56.5117	1897.68	282.666	141.333	0.0334465	0	1827.98	308.895	154.448	1663.13	294.468	147.234	2409.2	601.513	300.756	0.0799757	0
MZ00042982	1335.55	295.245	147.623	1343.25	100.008	50.004	1886.17	247.267	123.633	0.0118649	1																							1401.65	520.812	260.406	1151.1	363.356	181.678	2120.78	662.303	331.151	0.0705578	0	1568.83	444.622	222.311	1087.75	296.762
MZ00043212	571.017	105.861	52.9303	786.847	451.803	225.902	404.151	68.2353	34.1176	0.190067	0
MZ00043406
MZ00043451
MZ00043482
MZ00043484	405.634	151.7	75.8502	366.921	112.408	56.2042	486.694	119.704	59.852	0.441336	0																																		396.99	156.264	78.132	361.26	141.327
MZ00043495	431.219	170.013	85.0064	342.415	49.8384	24.9192	520.485	164.625	82.3125	0.24948	0	439.914	124.099	62.0495	299.553	37.184	18.592	347.938	120.684	60.3419	0.198444	0																							440.869	204.466	102.233	515.096	195.223
MZ00043496	377.085	63.2577	31.6289	295.397	74.9848	37.4924	415.492	67.3405	33.6703	0.0897938	0																																		383.294	124.633	62.3163	368.318	115.018
MZ00043517	686.576	138.002	69.0011	1306.38	269.214	134.607	530.579	102.909	51.4544	0.000507103	1	696.609	136.991	68.4956	793.169	204.514	102.257	1055.33	439.422	219.711	0.248854	0																							526.339	26.106	13.053	660.877	37.3702
MZ00043523
MZ00043527
MZ00043604
MZ00043612
MZ00043808
MZ00043892	249.826	51.4483	25.7242	315.997	11.5008	5.75041	216.398	41.6223	20.8112	0.0156581	1
MZ00043904
MZ00043938
MZ00043939	1428.9	520.248	260.124	2565.81	418.886	209.443	1077.75	138.722	69.3612	0.00118834	1	2798.58	762.302	381.151	2140.34	629.984	314.992	2710.88	430.277	215.138	0.314762	0	1144.27	633.01	316.505	1715.81	475.182	237.591	889.453	307.59	153.795	0.1016	0												1445.16	532.607	266.304	2132.54	770.579
MZ00043986												268.347	123.936	61.9678	181.662	36.1678	18.0839	222.374	75.4079	37.7039	0.402152	0
MZ00043997
MZ00044013
MZ00044018	278.874	18.492	9.246	358.873	76.7964	38.3982	268.361	34.1038	17.0519	0.0580044	0
MZ00044058
MZ00044114
MZ00044127
MZ00044236
MZ00044238
MZ00044239	505.703	51.0042	25.5021	386.921	58.6461	29.323	428.547	45.2397	22.6199	0.0289129	1	384.391	58.1346	29.0673	544.79	161.291	80.6455	306.081	63.5776	31.7888	0.0299314	1
MZ00044248	267.874	40.4882	20.2441	388.891	86.2891	43.1446	298.331	51.3867	25.6933	0.0555221	0
MZ00044298
MZ00044305
MZ00044313												491.923	43.2706	21.6353	466.483	68.0642	34.0321	363.254	41.2378	20.6189	0.0159327	1
MZ00044362
MZ00044449
MZ00044487
MZ00044652
MZ00044673
MZ00044678	685.893	460.796	230.398	793.928	420.806	210.403	505.472	149.895	74.9473	0.560028	0	351.906	202.748	101.374	494.545	417.177	208.588	438.081	318.561	159.28	0.825774	0
MZ00044720
MZ00044790
MZ00046483	598.579	540.922	270.461	716.316	370.375	185.188	381.04	95.3914	47.6957	0.482505	0
MZ00046541
MZ00046747
MZ00046748
MZ00047616
MZ00047759
MZ00047936
MZ00047961
MZ00047979
MZ00048144
MZ00048374
MZ00048459
MZ00048616
MZ00048762	171.514	27.3654	13.6827	257.981	75.1258	37.5629	282.412	61.1144	30.5572	0.0564665	0
MZ00048812
MZ00048852	259.374	86.7574	43.3787	325.007	30.4806	15.2403	248.219	50.5378	25.2689	0.208415	0
MZ00049707
MZ00050268
MZ00050565
MZ00051190												227.566	15.9821	7.99104	276.044	71.3597	35.6799	296.42	79.0431	39.5216	0.320498	0
MZ00051810
MZ00051912
MZ00052041
MZ00052366
MZ00052499
MZ00054923
MZ00055044
MZ00055255
MZ00055430
MZ00055583
MZ00055681	377.857	77.3529	38.6764	592.952	95.1332	47.5666	162.117	42.5657	21.2829	7.13463e-05	1
MZ00055723
MZ00055738
MZ00055910
MZ00056004
MZ00056048
MZ00056493
MZ00056573	586.437	165.591	82.7957	631.856	104.782	52.3908	281.135	49.2519	24.626	0.00418825	1
MZ00056596
MZ00056605
MZ00056689
MZ00056707
MZ00056733
MZ00056817	2141.76	141.432	70.7162	2931.21	121.033	60.5164	1817.13	249.814	124.907	3.1342e-05	1																																		2540.96	384.951	192.476	2878.76	242.001
MZ00056865
MZ00056996
MZ00057180
MZ00057320
MZ00057345
[truncated: 50 more columns]
