# Supplementary material for: Genome-wide meta-analysis of maize heterosis reveals the potential role of additive gene expression at pericentromeric loci
Source: BMC Plant Biol. 2014 Apr 2;14:88. doi: 10.1186/1471-2229-14-88 (PMC4234143; doi:10.1186/1471-2229-14-88)
Supplement: Additional file 10 — T-test results for the identification of additive and non-additive expression pattern. Table of differentially expressed genes used in two-sided paired t-tests (p < 0.05). Given are the average expression values of each differentially expressed gene of the calculated mid-parental value and the corresponding hybrid. In the last column the types of non-additive expression are given. [file 1471-2229-14-88-S10.xlsx]

## Sheet: Tabelle1
Genome-wide meta-analysis of maize heterosis reveals the potential role of additive gene expression at pericentromeric loci
A. Thiemann, J. Fu, F. Seifert, R.T. Grant-Downton, T. A. Schrag, H. Pospisil, M. Frisch, A.E. Melchinger, S. Scholten
Corresponding author: Dr. Stefan Scholten (University of Hamburg, Biocenter Klein Flottbek)
E.mail: Stefan.Scholten@botanik.uni-hamburg.de
Additional file 10 T-test results for the identification of additive and non-additive expression pattern.
Table of differentially expressed genes used in two-sided paired t-tests (p < 0.05). Given are the average expression values of each differentially expressed gene of the calculated mid-parental value and the corresponding hybrid. In the last column the types of non-additive expression are given.
hybrid-inbred triplet	ID	type of gene-correlation	ANOVA p-values	average mid-parental expression (MPE)	standard deviation MPE	standard error (MPE)	average hybrid expression (HE)	standard deviation HE	standard error HE	p-value t-test	type of non-additivity
F012xP024	MZ00035013	MPH	0.0171853	706.881	142.657	71.3284	573.135	120.295	60.1477	0.293329	-
F012xP024	MZ00042389	non-trait	0.00844001	6945.69	1365.65	682.827	6117.06	2217.99	1108.99	0.480168	-
F039xF012	MZ00016005	non-trait	3.09045e-07	1800.46	72.6784	36.3392	1187.15	257.675	128.837	0.011989	LP
F039xF012	MZ00024990	non-trait	0.000489823	300.175	29.8075	14.9038	315.387	20.2588	10.1294	0.0522446	-
F039xF012	MZ00043517	MPH	0.0098213	582.44	44.5381	22.2691	526.339	26.106	13.053	0.117967	-
F039xF012	MZ00015469	non-trait	0.00618006	654.923	109.298	54.6488	520.882	112.355	56.1775	0.122938	-
F039xF012	MZ00028399	non-trait	0.019714	375.093	31.6921	15.846	325.071	79.5309	39.7655	0.151563	-
F039xF012	MZ00027194	non-trait	0.035101	672.38	56.3511	28.1756	572.665	117.271	58.6353	0.156175	-
F039xF012	MZ00016641	MPH	0.0548955	897.606	111.865	55.9325	1109.13	239.655	119.828	0.177922	-
F039xF012	MZ00022582	non-trait	0.0136848	676.492	147.173	73.5865	568.425	231.263	115.632	0.242579	-
F039xF012	MZ00056817	MPH	0.000747524	2304.67	195.795	97.8973	2540.96	384.951	192.476	0.258329	-
F039xF012	MZ00004120	MPH	0.0330641	3828.22	1016.75	508.377	3432.43	724.833	362.417	0.262756	-
F039xF012	MZ00036169	MPH	0.0481002	2954.46	463.572	231.786	2608.37	671.594	335.797	0.300194	-
F039xF012	MZ00016139	non-trait	0.0445603	589.469	48.3524	24.1762	518.37	117.418	58.7091	0.315655	-
F039xF012	MZ00039113	MPH	0.00534067	3664.29	216.575	108.287	4396.73	1182.86	591.43	0.340156	-
F039xF012	MZ00014938	MPH	0.0101182	1059.45	84.3894	42.1947	967.437	310.582	155.291	0.481794	-
F039xF012	MZ00026737	non-trait	0.018012	1033.55	108.034	54.0168	1090.16	270.417	135.208	0.703885	-
F039xF012	MZ00042982	MPH	0.019095	1550.69	276.665	138.333	1568.83	444.622	222.311	0.846074	-
F039xF012	MZ00026320	non-trait	0.00920376	765.104	153.618	76.8092	770.898	373.238	186.619	0.964152	-
F047xP048	MZ00032952	MPH	0.0261151	1209.96	185.331	92.6654	590.356	56.4841	28.242	0.00847684	BLP
F047xP048	MZ00044313	MPH	0.0159327	414.868	13.5958	6.79789	491.923	43.2706	21.6353	0.0209198	HP
F047xP048	MZ00039991	MPH	0.00592778	942.396	258.045	129.022	656.727	73.3807	36.6904	0.101627	-
F047xP048	MZ00013608	MPH	0.00640073	997.452	140.887	70.4437	1293.12	243.143	121.572	0.104751	-
F047xP048	MZ00036788	non-trait	0.0356351	302.386	37.7044	18.8522	340.738	60.6681	30.3341	0.123903	-
F047xP048	MZ00017092	MPH	9.39623e-05	505.748	61.6625	30.8313	469.239	58.0597	29.0298	0.231105	-
F047xP048	MZ00015021	MPH	0.00945842	338.561	65.7213	32.8606	307.232	19.4415	9.72073	0.355442	-
F047xP048	MZ00004615	MPH	0.0308905	345.871	58.7169	29.3585	311.733	45.7722	22.8861	0.470827	-
F047xP048	MZ00044239	MPH	0.0299314	425.436	89.016	44.508	384.391	58.1346	29.0673	0.513028	-
F047xP048	MZ00024591	MPH	0.00520959	1069.02	137.072	68.5359	1133.98	223.303	111.651	0.601385	-
F047xP048	MZ00039600	MPH	0.000309831	1420.95	288.146	144.073	1387.72	267.176	133.588	0.718131	-
F047xP048	MZ00015469	non-trait	0.027784	971.423	146.322	73.1611	986.642	63.1044	31.5522	0.845055	-
F047xP048	MZ00016005	non-trait	0.0117935	886.961	193.239	96.6195	854.136	248.343	124.171	0.857494	-
F047xP048	MZ00014905	MPH	0.0126926	359.215	53.442	26.721	354.137	37.4738	18.7369	0.888006	-
P024xF039	MZ00039991	MPH	0.00678038	696.304	117.925	58.9626	604.311	135.741	67.8704	0.0234896	LP
P024xF039	MZ00026320	non-trait	0.00304854	1333.2	346.212	173.106	1073.67	303.582	151.791	0.145905	-
S028xF039	MZ00026503	non-trait	0.00336511	936.956	234.148	117.074	649.584	196.531	98.2655	0.00140826	LP
S028xF039	MZ00026737	non-trait	3.58471e-05	1090.59	58.829	29.4145	631.407	88.7929	44.3965	0.00442095	BLP
S028xF039	MZ00039113	MPH	0.00169427	2588.28	420.835	210.418	4314.94	591.289	295.644	0.00921995	AHP
S028xF039	MZ00017365	MPH	1.04331e-05	318.594	10.2887	5.14434	255.452	22.4549	11.2274	0.00945466	LP
S028xF039	MZ00043517	MPH	0.000507103	918.478	180.607	90.3033	686.576	138.002	69.0011	0.0215789	between
S028xF039	MZ00027194	non-trait	0.0340474	777.412	164.681	82.3403	473.43	86.8351	43.4176	0.0217159	BLP
S028xF039	MZ00024625	non-trait	0.00767691	500.409	108.141	54.0704	426.822	79.3936	39.6968	0.0224124	LP
S028xF039	MZ00019124	non-trait	0.00388904	312.694	51.2342	25.6171	594.571	150.77	75.385	0.0264562	HP
S028xF039	MZ00039244	MPH	0.0179239	365.768	32.0381	16.019	409.895	22.5303	11.2652	0.0280594	HP
S028xF039	MZ00028300	non-trait	0.013278	5711.78	649.125	324.562	3775.53	1228.01	614.003	0.0338412	BLP
S028xF039	MZ00013146	non-trait	0.0186622	256.151	37.1554	18.5777	176.04	12.4639	6.23196	0.0419146	BLP
S028xF039	MZ00042982	MPH	0.0118649	1614.71	168.446	84.2231	1335.55	295.245	147.623	0.0449651	LP
S028xF039	MZ00056817	MPH	3.1342e-05	2374.17	72.7943	36.3971	2141.76	141.432	70.7162	0.0592886	-
S028xF039	MZ00044239	MPH	0.0289129	407.734	25.736	12.868	505.703	51.0042	25.5021	0.0701218	-
S028xF039	MZ00035184	MPH	0.0276786	918.242	211.271	105.636	1227.25	396.55	198.275	0.0884803	-
S028xF039	MZ00015945	MPH	0.000406547	585.067	102.271	51.1353	760.889	165.985	82.9927	0.0919212	-
S028xF039	MZ00022313	MPH	0.00333255	787.598	138.239	69.1194	515.715	92.2147	46.1074	0.094988	-
S028xF039	MZ00017092	MPH	0.00319612	576.985	79.1536	39.5768	754.083	90.1037	45.0518	0.112432	-
S028xF039	MZ00041094	MPH	0.0240316	504.169	33.3497	16.6749	415.429	96.0246	48.0123	0.13489	-
S028xF039	MZ00039600	MPH	0.000511044	1866.69	222.799	111.399	2189.42	593.208	296.604	0.192626	-
S028xF039	MZ00013397	MPH	0.0031747	335.134	50.3581	25.1791	386.86	63.2668	31.6334	0.197087	-
S028xF039	MZ00056573	MPH	0.00418825	456.495	50.8916	25.4458	586.437	165.591	82.7957	0.218962	-
S028xF039	MZ00035397	MPH	0.016327	341.66	51.882	25.941	396.576	36.8959	18.448	0.23731	-
S028xF039	MZ00014057	MPH	0.0292527	451.099	81.3725	40.6863	419.984	94.7454	47.3727	0.240545	-
S028xF039	MZ00043939	non-trait	0.00118834	1821.78	251.876	125.938	1428.9	520.248	260.124	0.24943	-
S028xF039	MZ00036793	MPH	0.0144518	1967.12	76.5802	38.2901	2387.75	683.513	341.756	0.306335	-
S028xF039	MZ00035013	MPH	0.0149167	314.219	76.6647	38.3324	364.74	29.0809	14.5404	0.378265	-
S028xF039	MZ00043892	MPH	0.0156581	266.197	26.0669	13.0334	249.826	51.4483	25.7242	0.397547	-
S028xF039	MZ00026320	non-trait	0.000720755	455.529	75.8516	37.9258	483.646	78.9314	39.4657	0.484336	-
S028xF039	MZ00041760	MPH	0.0308477	210.931	45.469	22.7345	220.92	18.2068	9.10338	0.641965	-
S028xF039	MZ00018517	MPH	0.0022194	476.975	42.9826	21.4913	475.291	57.2474	28.6237	0.965311	-
S028xF039	MZ00055681	MPH	7.13463e-05	377.535	53.4149	26.7075	377.857	77.3529	38.6764	0.993386	-
S028xL024	MZ00041703	MPH	0.00444641	318.763	35.1448	17.5724	350.123	37.0869	18.5435	0.256525	-
S028xL024	MZ00004120	MPH	0.0110644	3100.15	395.423	197.711	3701.05	688.677	344.339	0.306252	-
S028xL024	MZ00014057	MPH	0.00275872	378.632	67.5825	33.7912	410.457	62.6186	31.3093	0.402008	-
S036xL024	MZ00041760	MPH	0.028123	304.985	60.7599	30.3799	340.559	74.0994	37.0497	0.0195722	HP
S036xL024	MZ00036382	MPH	0.0304869	1352.23	455.855	227.928	2292.77	665.673	332.836	0.027656	HP
S036xL024	MZ00018517	MPH	0.0432541	370.311	94.7644	47.3822	426.09	73.5387	36.7693	0.0300209	HP
S036xL024	MZ00038353	MPH	0.0246067	559.281	185.645	92.8227	364.862	61.0656	30.5328	0.119515	-
S036xL024	MZ00044239	MPH	0.0166664	387.142	57.5621	28.781	527.453	91.5406	45.7703	0.128496	-
S036xL024	MZ00026320	non-trait	0.0488744	1217.92	276.908	138.454	1069.51	383.275	191.638	0.148813	-
S036xL024	MZ00028300	non-trait	0.00195445	3925.46	426.03	213.015	3246.34	375.256	187.628	0.150658	-
S036xL024	MZ00036169	MPH	0.0491778	3224.17	506.474	253.237	2721.99	448.154	224.077	0.187315	-
S036xL024	MZ00036311	MPH	0.00364381	287.187	47.4446	23.7223	241.002	24.6173	12.3086	0.205798	-
S036xL024	MZ00019124	non-trait	0.0366414	533.059	201.641	100.821	429.296	102.209	51.1043	0.220588	-
S036xL024	MZ00004120	MPH	0.00587577	3071.16	478.706	239.353	2551.33	523.676	261.838	0.266292	-
S036xL024	MZ00016580	MPH	0.0542124	365.541	82.0457	41.0229	315.624	28.8422	14.4211	0.359105	-
S036xL024	MZ00003507	MPH	2.34074e-06	1076.79	76.9452	38.4726	945.864	257.142	128.571	0.370961	-
S036xL024	MZ00013608	MPH	0.00166093	760.508	68.1315	34.0658	919.985	255.752	127.876	0.382448	-
S036xL024	MZ00014057	MPH	0.0137416	403.263	31.5161	15.7581	424.905	44.0514	22.0257	0.441755	-
S036xL024	MZ00032168	MPH	0.0170238	293.497	42.2292	21.1146	276.404	17.5125	8.75626	0.479242	-
S036xL024	MZ00016005	non-trait	0.0452704	1341.49	289.851	144.925	1518.25	236.598	118.299	0.509884	-
S036xL024	MZ00043517	MPH	0.0264538	1106.62	72.9852	36.4926	1026.77	274.838	137.419	0.609449	-
S036xL024	MZ00055681	MPH	0.00614519	574.898	206.744	103.372	526.284	96.9649	48.4824	0.623036	-
S036xL024	MZ00018343	MPH	0.00121063	1025.18	58.8316	29.4158	1050.15	115.067	57.5334	0.728522	-
S036xL024	MZ00044790	MPH	0.0215433	257.433	28.0371	14.0186	264.871	17.766	8.88302	0.755713	-
S036xL024	MZ00039600	MPH	0.000900546	1181.66	176.227	88.1134	1220.23	441.086	220.543	0.87775	-
S036xL024	MZ00027578	MPH	0.0156986	707.478	104.744	52.3718	713.181	98.009	49.0045	0.933532	-
S028xF039	MZ00004120	MPH	0.0450539	3528.11	531.269	265.634	4389.47	2049.55	1024.77	0.370769	-
S028xF039	MZ00023557	non-trait	0.0493883	840.714	98.4078	49.2039	799.499	106.811	53.4057	0.0922061	-
S028xF039	MZ00024013	MPH	0.0426738	464.492	13.5068	6.75339	541.286	34.0908	17.0454	0.00521029	AHP
S028xF039	MZ00025137	MPH	0.0598503	475.549	56.986	28.493	458.575	60.6645	30.3322	0.493416	-
S028xF039	MZ00030613	MPH	0.0384047	334.235	78.8937	39.4469	319.986	23.1977	11.5988	0.68962	-
S028xF039	MZ00037285	non-trait	0.0591734	281.247	60.0419	30.021	201.449	24.627	12.3135	0.0594677	-
S028xF039	MZ00044018	MPH	0.0580044	313.617	21.9864	10.9932	278.874	18.492	9.246	0.14525	-
S028xF039	MZ00044248	non-trait	0.0555221	343.611	51.2352	25.6176	267.874	40.4882	20.2441	0.0594816	-
S028xF039	MZ00048762	non-trait	0.0564665	270.197	66.7512	33.3756	171.514	27.3654	13.6827	0.0602095	-
