# Supplementary material for: Genome-wide meta-analysis of maize heterosis reveals the potential role of additive gene expression at pericentromeric loci
Source: BMC Plant Biol. 2014 Apr 2;14:88. doi: 10.1186/1471-2229-14-88 (PMC4234143; doi:10.1186/1471-2229-14-88)
Supplement: Additional file 11 — In silico localization of the MPH for GY-correlated genes located on MPH-ASs. Table of the 290 MPH-correlated oligos located on MPH-ASs with their respective oligo sequence and annotation received from BLASTn (2.2.26+) analysis including Gene-IDs, Chromosome positons and BLAST e-values. [file 1471-2229-14-88-S11.xlsx]

## Sheet: Additional file 10
Genome-wide meta-analysis of maize heterosis reveals the potential role of additive gene expression at pericentromeric loci
A. Thiemann, J. Fu, F. Seifert, R.T. Grant-Downton, T. A. Schrag, H. Pospisil, M. Frisch, A.E. Melchinger, S. Scholten
Corresponding author: Dr. Stefan Scholten (University of Hamburg, Biocenter Klein Flottbek)
E.mail: Stefan.Scholten@uni-hamburg.de
Additional file 11 In silico localization of the MPH for GY-correlated genes located on MPH-ASs.
Table of the 290 MPH-correlated oligos located on MPH-ASs with their respective oligo sequence and annotation received from BLASTn (2.2.26+) analysis including Gene-IDs, Chromosome positons and BLAST e-values.
Vendor ID, Oligonucleotide Sequence: Annotation from GEO platform GPL6438 (http://www.maizearray.org) and GPL17936
Vendor_ID	Gene_ID	Oligo Sequence	Chromosome	Start [bp]	End [bp]	Blast E-value
MZ00000512	GRMZM2G037131	CCGGTTCAGGTTCTCAGACTCCACGCAACACTACCACTAGATGAATCAGCATCATTCTCATGATAATAAT	2	173147700	173147769	1e-31
MZ00000601	GRMZM2G367678	CATATTAAATTGTATGAGTGGCCCTCAAGGTTTGAAGGAGTTTGGCCAGGCATGATGTAGATTGGTAACA	8	155434618	155434687	1e-31
MZ00000784	GRMZM2G436299	AGACAACAGGTCACTGTGCAGCTCAGTTTCATTACAAAAAGGAGGACATAGGATGTATCTATTCTAGCAC	1	103493561	103493630	7e-27
MZ00001015	GRMZM2G033962	TAATGTAGAAGAATAAGCGCGTGGCTTGACTGTAGATGGACTTTAATTTTAGACAGAGTCTTGCTCGCTC	2	215752646	215752715	7e-27
MZ00001106	GRMZM2G151983	GTTTGAAAGACCCTGCGCCAGCTTCTAGCACACTCCAAGGCTACCGCCATGGCCAACATGCTCCTTTTAC	2	214210413	214210474	2e-15
MZ00001121	GRMZM2G150616	ACCCCTGTTTGGTTATACAGCCCATTTTTCCCCTTTTAAGTTCTTAGCATGCCTGTTTGGGTCAGATCAG	2	173769301	173769369	3e-14
MZ00001309	GRMZM2G075039	GGTCAGGATGCTGATTCCTGCACAGAAGGTCGGTGCAATAATCGGCCACAAAGGTGAGAGGGTCAGAAGA	5	33304726	33304793	2e-30
MZ00001472		CGCTGGGGTCATCAAAGTCGTTGGACAATACGTCTAAGGAGTGTTGTCTTCCCGTTAATCTTGCAGCACA	2	215800523	215800483	3e-14
MZ00001535	GRMZM2G010927	TTGGAGGAGGACAGCATTATTCTTCGAACAGCAGCAGGCAGAAATGGAAAACGACGGCATAATCTTGCTG	8	120278096	120278161	5e-25
MZ00001778	GRMZM2G016088	GGATCAGAGGTGCTTGAGCAGCAGAATGAACTCTTCTCAGCATTCATGAGTAACCATATAACGTGGAGCG	1	189631912	189631951	1e-13
MZ00004093		TGCGGCTTTCTTGATAACGTATTTACCATGCTAGTGCTAGAGGATCTTTTGTTCCTCTGCAGGGTGCAGC	1	195283757	195283810	4e-22
MZ00004108	GRMZM2G095634	TGTGATCAGGCTGCTTTCGTTTTAAGTGTACCAAGGAGGCGACTTACAGATGAAACCCAAGAGACACTGA	8	173643129	173643198	1e-31
MZ00004146	GRMZM2G031790	CACTTCTGTCTGCCCGGGCTTATTGGCCGCCATTGTTATCATATCATCATTGTTGTTACTAATTATACAG	1	12852165	12852212	2e-09
MZ00004256	GRMZM2G056056	AAATGGTTGCGCTGTCCGTCCTGGGGTCACGGTAGCATGAACCTCAGAACTGATAACCTCTTTTCGGACG	1	188967037	188967107	2e-27
MZ00004509	GRMZM2G085411	GAGGGAAAGGCCGCAGCGCCTCCTGTCTGAATACTGAAGAGCTATTTTCTTTTCTTCCTCCTCATCAATC	1	180263411	180263480	1e-31
MZ00004845		TTGAAGAGATTGTTAGATATATGTATCGATGATGCTATTGTGGTTAGCAAGTGTGGTGTGGTGTGCTCTC	8	32967870	32967801	1e-31
MZ00005096	GRMZM2G119248	CCACCATCTCACTGCGTTGAAGTTGGTGGTTGTGCTGGTATTTCACCTTTAACTGTAAGGACTAATTTGG	1	156572388	156572457	1e-31
MZ00005424	GRMZM2G092923	ACGAGCTCGCCTCCACCGGGCCACTTGCTACGCAGCTTGCTGAAATTGTTAATCAGGGGAAATTAGTTTC	1	6800998	6801037	1e-13
MZ00005538		CGTCTCTTATGTCACAAGAGACGTGCTCGGCTTGAAGTATACAAAGAACAGCTCTTGCTAGAAATAAAGC	8	157743993	157743946	2e-18
MZ00007100	GRMZM2G100707	GAGAATGCGCTTAGCCACTGCTACAGGTCTTGTCTAGAACTGCTCATTGAGAATGGCCTTGAAAGCATTG	1	11216485	11216549	1e-28
MZ00007207	GRMZM2G086258	GAAGCAAGCCCAACGATCCATCGGCGAAGAAACTCGGCTCTTATCTTGTGCAATCGCAGTTACAGGCAGC	1	181727829	181727894	3e-29
MZ00012807	GRMZM2G168087	CCAGCAAGGGACAGGCGTGTTCAGTTGCTGTGACATTGAAGATGCATTACATTCGGTAGTATTGTTTGCT	8	165517648	165517717	1e-31
MZ00012891		GATTTGCTTTCACCTTCATTTTTAGGGTCATTGTTAAGGAAATGTTAGTGACTCCATGCTTTAGCGGCTA	1	11814552	11814621	1e-31
MZ00012935	GRMZM2G007025	ACATCTAGGAATGAAGGCAAACGCCTGGCAGCATTCCCATGACCTAATAAAGAAATAGCTTGTTCATCCC	1	2848978	2849047	1e-31
MZ00012948	GRMZM2G369814	TTTTCCATTCTTACAAGCAGCAACATGTCAGTTTAGATTTATTCGAGTGAGGAATGGAGCTGGTAGGTCA	2	212632510	212632579	1e-31
MZ00012989	GRMZM2G068220	TTGGGGGAGCTTTCAGATGGCGTTGCTGGATTAGGACTTAGGAGTTCGGTCGGCATGGGTTGGTGCTGGG	2	215912613	215912675	6e-09
MZ00013150		GTCGTCTAGAACTTGACTGTCTAACATTTATGTCATATTTGGTGCATCAGTTTAGCCCTGGCCACAACAC	1	200517989	200518058	1e-31
MZ00013162	GRMZM2G159996	TTGGATACGGTTCTAACCATGGCGGCTTTATGATTAAGAGTTACAGTGACATGCTTAAGGACATTTCTTC	1	195426604	195426673	1e-31
MZ00013316	GRMZM2G118241	AGCCTTTTAATACCATTTGACTGCACCCACACATACGCCAGAAAACGTCGTATCTGGCCAGCCAACATCT	3	132445907	132445976	1e-31
MZ00013374	GRMZM2G090738	ATTCCCAGGGATGAATGGACGTGTAGCTCCCATGGGGCAAGATTTGCGTCCCGTCTTGTACTTAAAACAA	1	7126971	7127040	6e-15
MZ00013405		GGGGCGGAAATCACGCAAGGGCTGTTGTTTCATGCAAATTGCAACGAGCTACTGCTGCCATCTGATGCAA	2	206565550	206565619	1e-31
MZ00013472	GRMZM2G021069	GGCTGTCAGAAGCTATTGCTCGAAGCCATTTAGAAAGAGTTGTTCTCCCAGCTCATGTCCGCCTGGCAGT	8	109185420	109185462	2e-15
MZ00013555	GRMZM2G446960	CAGCGAGTTATCAGTCTATCGCGTGCTGAATTCCTTGTGCTTTCTGGTCTATGGTTCGTGTTGCAAGTTA	8	155833510	155833579	1e-31
MZ00013615	GRMZM2G112912	TCTTAGGGTGCCGCCGCCGCCGCACGTTGCTAAATTTTCTCATATTTAGGACTGTGCTAGGTTGTTCGTG	8	167766860	167766929	1e-31
MZ00013618	GRMZM2G055575	TTTTTACTGGTACCACATTGGCAATCAATCTCGTGTACAGAGCTCCTTCTGAATGAGCGCAGCTGTACAC	1	5511183	5511252	1e-31
MZ00013637	AC209819.3_FG011	AAGTTCGTCTCTGTGTGGAATGGGGATCGCCTTTTCCTCGCTTTCTGATTCAATGCGAGTTGCCACACCC	8	121578971	121579040	2e-24
MZ00013708	GRMZM2G007151	CCACAGCCATGCCTCTCCCTACGTAGCTGCAGCAGAGTGAAAAGTGATTCAGTCAGTCAGACATACACAC	8	27987736	27987805	1e-31
MZ00013769		ATTAGCCTCTGAGGGCACACCTTGCTTCAACATATTTGTCTACGGAATTGATGACTAGTATCCATGCTTC	8	117544497	117544428	3e-29
MZ00013972		ATACTTGCTTTTGGCTGTATCACACATGAGCTTGCCAGTCTGCTAAGCACGGCCACTCGTGCATGCACGC	2	205201854	205201918	1e-28
MZ00013973		GTCCTTCGAAAACGTTTGTTCCTTGATGACATTGTATCTCAATACTGTATGCTTCCTTGGCCGGTATCTG	2	205201754	205201823	1e-31
MZ00013983	GRMZM2G159237	CCTACCTGGGAGTAATTAATAAAGAGTAAATGAGCATGGTGGATGGTTTATACTAGTCATCAGCGGAGCT	2	208486523	208486592	1e-31
MZ00014022	GRMZM2G474602	CTGGATATCCAACATACAATCAAAGTGCTTACCCATCAATGGGTGGCTATCCTGGTGCTAGTTTGCATGC	1	110401032	110401101	3e-29
MZ00014057	GRMZM2G314647	CCTTGTACTTGAGGGTCTAGGGGACACCAGGCTGCTGTACGCTTGCATCACGGACAAGTTCATAAATTGT	8	64943386	64943455	1e-31
MZ00014189	GRMZM2G073622	ATGCGATGGTGGCTACTTTCTGCAGCAGCGCCTGTTGTTCCAGGTGACGTGATCTCTTTAATCTTGCGTC	8	155071019	155071088	2e-24
MZ00014513		ACAAGTTCAGTATTTTCTCTCGTAGCTCTTGCGATCGGCTTCCTGCTGGTGACTTGCAACCTTCTCTTGC	2	207844255	207844186	1e-19
MZ00014788	GRMZM2G137312	CAATTGCAGCGATTAATTCGTGCAGGTTTACATTGCGATATATTAATGTTGTTGTGCCCCTTGGTCGGAC	1	6509567	6509632	7e-27
MZ00014805	GRMZM2G149428	TCAGATTGCGCCTGAGATATGCTAAGTTTTTGAAAGCTAATTAGTTCGTGCACATTAAGGGTGCGTTTGA	2	216362401	216362470	1e-31
MZ00014822		ACATAGGGCTTGCCTGTACCTGTAGTATAGTGTCTGTACATACCCCAGAACGAGAAAGCCGATAAAGCTC	8	173105831	173105900	7e-27
MZ00014841	GRMZM2G099470	TTACGGAGGATGATGACACTAGTAGCTGATCTATGGTTGCTGCAATGCAAGCCTTCACGTGTGTTTGCCT	1	7351430	7351499	1e-31
MZ00014842	GRMZM2G099454	CAGCAAACAGGGGCAACCTGCTACCTTCGGCATGTGTCTACTTATCATATAGTGTGTCTATGTATGGCAC	1	7347998	7348067	1e-31
MZ00014891	GRMZM2G077845	AATAGCCAATGCACTGGATCTGCGTGCTTGTCTTTTGGGATGTGACTGATGGCTCTTCAACAGTAGCCGC	2	206085127	206085192	6e-12
MZ00014953	GRMZM2G122999	GGAGCTTCTGACTAATGTAAGGTAAAGCGTTCCGAAACTTGGTGATTCCCCAAAGATGGGGATCTCCCGT	3	125513256	125513310	1e-22
MZ00015179	GRMZM2G149211	GTGCAACTGTATAAATACGTTAGCTCCAAAACACAAACTAGCACACATAGCGACATGGTGCTTCTGGAGA	8	113085572	113085641	1e-31
MZ00015356		GGCTTGTTTGGTAGGACTCTGGCTCCTTTGAAAACGGATGTAGCTCTGGCTCATTTATTTGTAGGAGCAG	1	106293069	106293000	1e-31
MZ00015381	GRMZM2G176028	CCGTCACAGCGATCAGGCAGTAGTACCAGCAGCGCCCGTGTGCCTTCAGCATACTACAACGAAACAGCTT	8	170250836	170250902	8e-30
MZ00015632	GRMZM2G012434	TCTCCTCGATATGCCTTGTTATCGCCGCAGTTGCCTTTTTGGTTGGAACACCGCTTTACAGGGTTCAACT	1	105748484	105748553	1e-31
MZ00016013		TTGTTTGGGATTTGAAACACTTGATTGGATTTCTCTGCCCGCCCAAGTTTTCGTGTGGCTTTGCATTCCC	8	156775679	156775610	3e-29
MZ00016093	GRMZM2G027232	CACAGAGCTTCCTGCCACTGCCATGTCAGGAGTATGAAACTCTATGCAATTCCTGGGAGAGCCTTCAGCG	5	30069304	30069373	3e-29
MZ00016327	GRMZM2G138583	CATTAGAGGCTATTTATATGATCGTATTGCAGGATGGTGGCCGAAGGTCCTTTTGGTCAGTTAATGGCCC	5	34100995	34101035	3e-14
MZ00016332	GRMZM2G048680	GGTACCATAAGCGATAGCGTGCGTCCCGGCTGGTACATGCAAAGTCTGTAACTGTCAGTTTGCCAATCTC	2	217172759	217172828	1e-31
MZ00016408	GRMZM2G132898	AAACGCACTGATGCTTTTCAGATCATCCTCCCGATGTGGTTCTGGTGCGAGGCTTGTAAGGGTGCAACGC	1	104510903	104510972	1e-31
MZ00016449	GRMZM2G169405	GTAAACGCCACACGATCAAGCGCTGCATCTCTGTAACTATTAATTAAGAGCCCTCTAAACCCTGCTATTC	8	165388339	165388408	1e-31
MZ00016583	GRMZM2G043764	GACCCTGCCAGCATTCCCTGCTGGTAACCAAGCCACGTCTGCAGAAAATTAGGTTAGCGGTTCAGAGAAT	8	65998839	65998907	5e-31
MZ00016616	GRMZM2G083551	GCCCTCATTTTGCCTCAGCATTTTATCGCCTTGTTTCTGTAGTAGCAACCAGTAACAACAAGGCTGCCTG	1	194527593	194527658	2e-24
MZ00016641		TATGACGAACGTTGTATGACTGATTATCTTCTTGTTTACGTTACTGCTACGGCATGGCCTCATGACCCTT	8	151424316	151424385	1e-31
MZ00016681	GRMZM2G132780	AAGCTTGTAGACTTCCTCCAGTTCTTGTGCATCCAGATACCTTTGTAGTCAACATTTTTAGCGCGAGAGA	1	191389840	191389909	1e-31
MZ00016789	GRMZM2G450424	ACTTGGTCCATGATGCTATTGTTATCATTTATTTACAGGGAGATGGGTGCTAGTTAGTATTGTGGACATG	8	166979458	166979527	3e-29
MZ00016989		ACAATGGATGAAAGAACAACATGTAGAATTGGGTTCCAAAGGACTTGAGGGCTACTTCATCACAACCTGT	8	171760149	171760218	1e-31
MZ00017103		CGTTGCTGCCTTCTCGGCTCGTGCACCCTCATCTCAAGAAGTGAATCGCCTCAGGTGATACACAAGGGAT	2	176075080	176075137	2e-24
MZ00017257		GAACTTTGTTCCTGGAAGAATGTATAATTGCCGATGAAGGGAGCGAATGGCTCCATGAACTCGCCGTCAA	8	166180624	166180555	1e-31
MZ00017273	GRMZM2G038485	GGGGCGTAGCTGTTGTGTTGATTAATCCCTCTGGCTGTTAGTTGGAAACTTGGGATCTAGTTGGGTCGAC	1	10062099	10062168	1e-31
MZ00017387		CTTTGTACTGAGCAAAAGCTTCTGCTTGAATTGTGCCACTGACTGGCGGACCCATGGACTTTTTATACTA	1	162284505	162284436	1e-31
MZ00017439		TGTCCCAGCCAGAAAGCCAAGACCAAAATGCATGCTTCCATTTCCGTGCAGTTGGTTCTCGTGGAGAAAT	5	32756516	32756447	1e-31
MZ00017483	GRMZM2G429759	CCAAATTTGGCATCAGCAAGGACACAATGTCCTTCCCTGCAATTGATCACGCTTATTCTACATGTCTAGT	1	158732692	158732762	2e-27
MZ00017557		GATCCCAATCATAAGAAATAAGAAGGATGACTTGCTTCGAGCAGCTCCATTAAGCGCATGCCATAGCGTA	1	200517523	200517578	3e-23
MZ00017663	GRMZM2G165176	CTGGACGTTTCATGGATAGTGGATTTTGTTGAGCTCCTCAATGTACCGTATCCTTGTGGGATACAAAGAA	3	135511564	135511633	1e-31
MZ00017987	GRMZM2G124883	AGAACAAAGCCAAATCTCCAGGTTCATCAATAGATAGAAATGACAGTCGCCAACAGATCCGGCGACTATC	8	173659991	173660060	1e-31
MZ00018016	GRMZM2G077669	CACCTCGGATCTGCTTATATCCACAGGGCAATCGATAGTTCAGCAAGTATTGAGCTATACCTATGTCCCG	1	3206394	3206463	1e-31
MZ00018062		AGATGTGCATCATATGTCATCAGTTACAGGAATTCAAGGGGATCCTGCATCAGGCCTGCCCTCGAGGAAC	8	150500404	150500364	3e-14
MZ00018285	GRMZM2G022547	AGCTCTAGGCGTGGCCCTCTAATGGTTTCAGAATATGTGAATTACGATGGTTGTAACATATATACGAGTA	8	60710776	60710845	1e-31
MZ00018298	GRMZM2G119256	CAGCAGTTCAGCGCGCAGGTGGATTGTATCTGTACTTCAGTAGTTAGTAGCATTACTTTCAGTCTTCTTT	8	67217298	67217367	1e-31
MZ00018440	GRMZM2G075150	GCTAGCTGGTGAGCTAGATCATTTAGACAAGCTAGTAGCCTAGTACCCCTGTTTTAGTGCCAGTCGTATC	5	33283247	33283316	3e-29
MZ00018474	GRMZM2G025528	GGCTGATAGGATAGGAACTGTTCCAGGGGTGGAAAAAATCTCTATCTTTATAACAGGGTAAAAGCAATGT	3	131459304	131459374	2e-27
MZ00018484		TTAAATAATCTCGCCGATGTAGTGCTAGTGCAGTAGATGTATGTATGCAAGTTACTGCAAGGATGGAGCC	3	111155494	111155563	1e-31
MZ00018915	GRMZM2G067514	TCTGGTGATTCAGTAGCGCTCGAGACATGTAACGCTGCGTTGCTGGAAGCTGCAGGCAAATAATGGGTTG	2	169521541	169521610	3e-29
MZ00019008		ACATGGGACCTTGTGGATAATGCCATTGGAGCATCGCAAGCACTTCGTGGCCGAAACTTACCAAGAAGGG	8	116238169	116238238	1e-31
MZ00019456	GRMZM2G132978	AAAAATAGGAAATTGGAAGAAGGTCCATGGAGGGAAGCCGCAGTGTTTTGCATATATTGCCCACCTTCAC	8	170999360	170999429	3e-29
MZ00019474	GRMZM2G064962	GGTCAGCAATATGTATTGGTGGAAACTTGTATGATTGTGACGTGTGTTGGTTAGCACCCAGGGTGAAACC	1	195018511	195018559	1e-16
MZ00019878		AGAGCACTCACCGAAAGGGTTCCAAGAAATTTGGTGTGCTGTGGCGACCGGGCTTTCCCTACGGGCTGGT	1	202801223	202801169	1e-22
MZ00019908	GRMZM2G312510	CTGGTTCAGAATTGAGGTCGCCGGTTAGAGCTCCAACAAATTCCGGGCGAGGCACGGCGTACCGTTAGTA	8	154129234	154129303	1e-31
MZ00019984	GRMZM2G161040	CTATTCTGGCCCATGATGTCCTGTGTGATATGGAAGACTGAAGCATCCTACTGTTAACTCTTTTCAAGTG	8	118350965	118351034	1e-31
MZ00020002		CCCTGACTCTTCTGACTAGATGAATGGCAACAAACATATCAAGTTCAAACTGAGAAGTTCAGGCGGATGC	8	113313090	113313021	1e-31
MZ00020062	GRMZM2G063688	CGATTGCAGGGCCAGCGCACTTATTGATACTAGGCTTCTTATTTAACTCCTAATTTCGGATGTAGCGTGT	3	120372651	120372719	5e-31
MZ00020205	GRMZM2G057448	GCGAAGGGCACCCCTAACAAGGACGGGTGTATGTTGTTTGATATATTATATTCTTGCTAGGAATTAATTA	2	213269398	213269467	3e-29
MZ00020291	GRMZM2G010065	TCCTGGACGCTAGACATGTTGTGGATCCTGGACGCTAGACATGTTGTGGATCCTGGACGCTAGACATGTT	8	158701061	158701130	1e-31
MZ00020335	GRMZM2G044947	CGGCGGTGTGGTGGGAACAGTGATGAATAAACGTGTAATGGACTGTTTACAATTAGCTACGACGTACGTG	8	111667597	111667666	1e-31
MZ00020407	GRMZM2G114841	CGAATTATAGTTAGCAAAATTCCAGGCTTGGTAGAACAGTTAATGGTCAAGACACAATTCTGGGAACCAG	1	193742838	193742882	1e-16
MZ00020473	GRMZM2G093736	GCCACGTTCCCCTTCTCGTCTCTGTCCATGCGGTCATCTCACGTCAGCACGTGATGCATCGAAATTCCTG	1	156529336	156529405	1e-31
MZ00020780	GRMZM2G364320	CCATCCATGTTTTTCCAGAACCGAGTTGGTCTCACAGTCAGATAGATGTTCACACAATGTACCTATGTGT	5	34899205	34899274	1e-31
MZ00020921		ACGTTTTCGATCCGGCGATTAATTTGATTGATTAACACAGCCACCCCGACGATAGCGTACGTAGCAATCA	1	191842691	191842760	1e-31
MZ00021147		CGGCCACGGAAAGCACGCTCCGAGAGATATTTTCTTCATGCGGAGAGATTATTGACGCGCGCATAATGAA	1	157267321	157267366	3e-17
MZ00021226	GRMZM2G141636	CGGTACGTGTGTTTTACTCGATCGGCGCGGTATTGTTTTTCTGTAAGAGCATCGCTGGCAATTAGTTTGA	1	11909149	11909218	1e-31
MZ00021319	GRMZM2G075051	ATGGTAATATGGAATCCTCTCTCTACAGTATTGCTATCTGCCCGGCTGGCCCTTAGAATCCGGGTCCGTG	5	30583672	30583741	2e-24
MZ00021485	GRMZM2G051752	GCTCAATCGATTAGTTACCCGGATCGATCGATGCATGCATGCAAGCCGTACAGACATCTACATCTACCAT	2	174213002	174213071	7e-27
MZ00021534	GRMZM2G066500	CCCTGCGACGGAACATGCCGCAACATCATATGATCACAGACAGACAGGCTCATGTTGTTGTACCCTGTGG	8	38701992	38702061	1e-31
MZ00021625	GRMZM2G004641	GGTATACCTACCAACCATATGATGGCCGTCATGGTACATGGTCTCAAATTAACCAGCAAGGCTAAGCATG	1	13581446	13581519	2e-21
MZ00022001		GCAAAGATGCGGAATTGTAGAAACCCCTTCTTTTGGTGGCACAAACGCTAATGGAATCACCAAGTGGTTC	8	162751787	162751854	1e-25
MZ00022040	GRMZM2G145496	TAGTTGTGCTTTAGAGTCACAGTGGGGGTCTATTCCAACTTCCTAGACCACTCCACGTAATGGTGTGATG	8	159777861	159777919	5e-25
MZ00022211		TCAACTATCCTTGTAAAGGTTGTGTTCAGGTTGAGCTATCCTGAATTATTTGGAGCTCATGGTTCTCTTT	1	104960577	104960508	1e-31
MZ00022225	GRMZM2G125775	TGTCACGTTGCAGCCAGGTCACCAGTCACCACAGCGAAAGAAACTGTTCCTCGAGATGGATGCGGCGAAC	2	175462557	175462602	6e-15
MZ00022841		TGAATCTACAGCGCGCGCCGCGAGTACATGCGGAAAAGCTTCACTCTTCAACAAAAGCTAGCTCTGAATG	3	132623277	132623346	1e-31
MZ00022903	GRMZM2G026203	TTTGTAATCCATTTGTGTGTTTGGACCCTATGATGGTCGTATTAGTAGTGGGCCGTATTGGCCTAGTGTT	3	110350255	110350324	1e-31
MZ00023010	GRMZM2G163658	GAATAGCATATGATGCATTTTACACCCCTTACACCCGATCACTCGGAAAACATCTAGCACGCTGTAAATT	8	116210499	116210568	1e-31
MZ00023147	GRMZM2G127687	ATCGTAACAGAATGTCACGTGGACGTGGACACGGTGGTCGGATTTTTGGCAGCAACTGCTCGCTGCTGAC	8	31819102	31819171	1e-31
MZ00023200	GRMZM2G434910	TGCTTATGAACGTCGGGAGTCACACGTGGATTCGTGTTTCCATATGGCTGGTGGCTGGGGCCCTCATATA	5	32392381	32392435	1e-22
MZ00023941		CCACGCCGTCAGCTCAGAAGACAGGTGTGCCATTGAACGGACTAACAAAACTGTCGTCGAAGATTGTATA	8	165933727	165933658	1e-31
MZ00024046	GRMZM2G035985	TTGCTCTGGGCCTTTGATTCTGCCTGCGAGTTGGTGAAATCGCCCTGATACTTCCGTGCTCTTATATACA	2	211840804	211840873	1e-31
MZ00024068	GRMZM2G039155	TGCTTGTTTGCTGATAACTCATGGCGGCTGTTGTCTGTTTTGTCCAAATGACATCGAACGTACGAGTCAT	2	174749372	174749441	1e-31
MZ00024269	GRMZM2G114356	AATGTAAGCAGAGCCTGTTCTCAGTCCTACTCTCCCCTTTCACGAAGGTATTACTAACTCAATTTTTTTC	1	118876055	118876116	7e-27
MZ00024401	GRMZM2G082640	ATGTATTATTGTGCACCCCCATCACCATGTTATTACTAGCCCCCTTCGGCATTTCAGTTCAGCATTCAGC	1	200248889	200248958	1e-31
MZ00024520	GRMZM2G049269	TGGAAATCACAGGTACATTCAGTTCTACTGGGCGCCTTGTTCGCTTGTCGGATAGCAGTCGAACGATTTT	8	163642894	163642960	1e-22
MZ00024621	GRMZM2G416308	TTGCTGCATTTGTAAAGTCTGGCCGAATTATATGACCAAAGCTGCTGACTTGCGCGTGATGTATCTGAGT	8	110294604	110294673	1e-31
MZ00024658		TCCTCGCGAGAGTGATTGATTGTGATTGATTGCTGCCTGTCTATGGCTTCGTCGTAAGCTCCTCTCCATC	8	166383255	166383324	1e-31
MZ00024850	GRMZM2G075003	AACAAGATCTCTCATGGCATACCTGTCAGCATCCTAGGTACTTCGATTTATTTCAGTATGGTGAGCTCGG	1	194908870	194908918	4e-19
MZ00024859	GRMZM2G327032	CAAGGTTGCGAAGATCTGAACAACTGTAGGGTTTTAGCTGCCAGAGTGCTAACTAATGTGGTCTGAGATT	8	56507552	56507621	1e-31
MZ00025072	GRMZM2G105772	CATCACCTCCGAGTATCCAGCCAGTCAATCCTGTCCAGGCTGCACAAGCAGCTCAAACTGCAGCTCCATC	2	176813666	176813735	1e-31
MZ00025108	GRMZM2G005205	CCAGTGTATGAAGTTGCACATTTGTTGAAGTTTGGACACCGTCCACCATTTCGATCACTTGATGTACAGG	3	131053900	131053969	3e-29
MZ00025182		GTTCGATGCAACATTTGTTCATTCCTTGTGTCGAACATGTGGGGAAAAAAGGGAAATATATATGAGCCTT	8	170178751	170178820	1e-31
MZ00025205	GRMZM2G064640	AGGGCCACGTAGGGATTCTGCGACCGCAATTGGTTGAAATGTGAGGTGGACACTTTAGTTGTTGTGCCTG	2	209611835	209611904	1e-31
MZ00025270		GCCCATGTAGTGGTTGGTTATGTTTTCACCCTGACAATTAGTGTTGCATCTTGCTAGTTATGCTTTCCTG	2	206554976	206555045	1e-31
MZ00025324	GRMZM2G326643	TAAGGCTACGACGGTTCAGTAGGCCTGCACTAGTATGTTGCACCCATCCACGTGACATGGCATCTTCATT	1	114917033	114917102	1e-31
MZ00025579		ACGATCCGATCCGGCCGTCTCCTCATAGGTTAGGTTGGTCATGTCTTGCAAATTGTGAAATTGTATTGTA	1	156198907	156198838	1e-31
MZ00025751	GRMZM2G137694	GCAGCAGCGCCGTTAGTAGGAGTATTAGTTATTAGGGCTTGATTTGGTTACTCTGTTTGCCGTCATTTGC	5	33100947	33101016	1e-31
MZ00025896	GRMZM2G147721	TGTACTCCTGAATTATAATAAAACAGAGTGCTATTAGGGTTACGTAACCAGCTTGTGCGAATGCTCTACA	8	152261734	152261803	1e-31
MZ00025948	GRMZM2G168386	AATAGCGACGATGTACAGTGTTGTCTGCTGATTGCATTTCTGACTCAAAAAACTGGCGCTGTACGTCAGT	8	155334941	155335010	1e-31
MZ00026006	GRMZM2G113592	TTCAGAAGTATGACCCACAAAGTGACCCCAATGCTACTGGAGATCCATACAAAACACTCTTTGTTGCTAG	5	40082884	40082944	3e-26
MZ00026127	GRMZM2G068973	GGGCGTAGGAGTGGTTAGACTGGCTAGGAACAGCAGGTTTAAAATTTGGAGGGTTTGAATTCTGCAACTG	8	169593640	169593709	3e-29
MZ00026205	GRMZM2G093638	TGATGCCATTGGCATCGTGGCAAGTTCGGTTGTCTTGTTTATAGTCAATTTCTGGAACATCACTTGACCT	3	127291527	127291596	1e-31
MZ00026371	GRMZM2G334791	TAATACACTGAGGCAGACTACCATGTCCTTGTGTTGGTAAATATGAAAAGCCCCTCCTTCCTCCTCACAC	8	164896882	164896927	3e-17
MZ00026499	GRMZM2G047404	CAGGGATGGTTGTCGTTGTGATGTTTGCTGTTTATAGACCTGAAACTGAACTGCGATGTTTCATTGGACT	2	170409766	170409835	1e-31
MZ00026894	GRMZM2G352855	TGGGGGCCAATAGTGGGTTGGGAAGTGATGGTTTAGACATCGGTCGTGGTGTGGTCGCAATTCAATCGAT	2	164384918	164384987	1e-31
MZ00026928	GRMZM2G469901	AATGATTTAAGCGCATGATCATAGGCTTTGAATGTCATTTGCGATCGGACTCAGATCCTTGGTGGATCTT	8	152104196	152104265	1e-31
MZ00026957	GRMZM2G132019	CCTGAATGTATTCTTGGTCACCTATTGGTCAATCCGTGTCCAGTTTTCTGACATCCTGGGCTGTATATAC	1	7263737	7263806	1e-31
MZ00027151	GRMZM2G053955	CACGCGACCCGAGTTTGATTCTGCCAGGTTGTTTAATGTGATTTTCTATCCATGCGATTTGTCGATGTTG	1	122731393	122731462	1e-31
MZ00027322	AC155624.2_FG011	CCCACAGTGGATGCAGGCAACCATGAAGAATGCACCTATTACATTCGAGACTCCATCTTCGAGTAGCTTG	1	8260923	8260992	1e-31
MZ00027418	AC232238.2_FG006	CAATTGTAATACTCCGACGATCCCATTCGTACTGTTAGACTGTTAGTCAGTGCCATATACTCTTGTAATC	8	165497897	165497966	3e-29
MZ00027421	GRMZM2G018955	GTGCTCATGTTATATTTCATAGCTGTTGGTTATGACTTGCCACTTTGTCCTGTACGAAATATTGTCATGG	2	168866213	168866282	1e-31
MZ00027444	GRMZM2G112640	ATGTTAATGATTCTACACCTTTCTGTGATAGTTTTGCGAATAAGAGGAGCACCTCATCCTTTGTTCAGGT	1	11148183	11148250	5e-28
MZ00027472	GRMZM2G131554	AGATATGCATTTGTTGTAGGCGAGTGATGTGCATATTATAGGATGGCATCGATCGATATTCCCTCCGCTG	2	212508616	212508685	1e-31
MZ00027590		CCAAAAAAGGTATCCCATACCCACGCTACTGCCTACACCTACGAAACCTGCTTATCCTGCTGCAATTTCT	8	111961289	111961358	1e-31
MZ00027733		TTACATCTGCATTGAAAGATGACGGTCCAAAGCTACCCTCTTCCGTCGAAGTTCTCGCCGCATTACAAGA	8	157742750	157742681	3e-29
MZ00027976	GRMZM2G134544	TGTTGCCAAGGTTCTTCAATCTTTCTCACTGAGCTGGCCTGCAGCATTTGTTGTCCTTCAGGCCTCGTAC	1	181718473	181718542	3e-29
MZ00028027	GRMZM2G141784	TTCTCAGTGACCCTACACAGCGCCAAGCTTATGACTCACATGGGAAAGACGGCATCTCAACGGAGGGGAT	1	189524616	189524677	7e-27
MZ00028089	GRMZM2G143777	ACGCACATACTTGGCAGCCGGTAAGAAAAGCTGTTCACTCCGCCAACAGATAAAAAACGATAAGGTTGAG	8	36734345	36734414	1e-31
MZ00028245	GRMZM2G359559	AGTGGGCAAACGAACAAACAAAGCGTGCAGACATCTCCGGCTCTGCTGACTCGTAGAGCGACTTATTGCC	1	186861576	186861645	1e-19
MZ00028273	GRMZM2G020429	CTGGTAGGTGCCGAAACCGTGGCAGATATACTGGTGTCTTGTCCATTATCATATGATTCGATACCACAAA	1	193474846	193474880	6e-06
MZ00028459	GRMZM2G162727	TATTCCATACATTCCGAGGGACTTGTTACACGCAATTGAGTATCTACATTCTGAGGGACTAGTTCGGAAT	8	57862228	57862297	7e-27
MZ00028488	GRMZM2G478621	CAGTAACGAATCTAGCTCTCAGCAGATAGAGAATTTAGGAAGCCATCCCGCTTCCCATTCTAGAACAAGT	3	125711874	125711942	2e-21
MZ00028686		GGTTCAGATGGGGTCAATGAGGAACGCCTGAATGATATTGCCACACAAATAGGAAATGCCATTGGCAAAC	5	32734133	32734202	1e-31
MZ00028773	GRMZM2G317770	GGCTCATTTGTACGGCCCGTTGACGGCCAGAGAGGAGGGCCACTGTAGGTATTTACAATGTAATATCTTG	1	195775657	195775726	1e-31
MZ00029216	GRMZM2G062555	GGTGGATGACGGTTTCTTGCACTTCTTTAACTTTGTGTCTGGAGAGAAAATCAGAGGTATTTAACGTTTA	8	118623186	118623255	1e-31
MZ00029251	GRMZM2G172322	TTACCAATAGGGTCAACCTGACACCAGTTGCACTGATGGAGGGTGGGGCATTTGCGAAAACTGTCTTTGG	1	12905753	12905822	1e-31
MZ00029615	GRMZM2G349187	GGCCGAGACCATGGGGATCACTGCTAGGAGGAAAGCAGACCTCTTTTTGTCTGCTACTCTGCGTGTCAAA	3	131236616	131236685	3e-29
MZ00029709	GRMZM2G329177	CACTGAAGGTCCCTGTGACCACCCAGCGCCCCTACATGACATGATGATCCAATTGTTATTGGTATTTATT	1	2419999	2420068	1e-31
MZ00029798	GRMZM2G075002	CCCGGTTAAAACGCATAGATGTGGATGGAATAAGGGCACATGATTGGTTCAAGCAAGGCTATGCTCCAGC	2	210133455	210133514	1e-25
MZ00030180	GRMZM2G056986	ACTGCGTTCATCGAGAACAAGACGCCATGGGCGGCAATGCGGCATCCGTTTCAGTTCAGTGTACATAATT	8	166172586	166172655	1e-31
MZ00030261	GRMZM2G322661	TAAAGAGTCTTCTTGAGGGAAATGAAAGTGTCAGACATAATGTTTGAATGAATGTCGTGTGCCTCCTTTG	2	165830567	165830635	4e-22
MZ00030283	GRMZM2G159427	CGCGTGTTACAGGAGTGCAGCATAGCGGAGGCCTCAAGCATCGGCATTGTTCCCAGCTGATAAGAATACG	1	4975413	4975478	3e-29
MZ00030460	GRMZM2G057158	AGCAGGATTGGGTGGCTTGTTGCAAAATCTGGGTGCTACAGGGGCTGCTGCTAACAGTGGGGGTTTGGGT	1	7157881	7157950	1e-31
MZ00030613		GGAGTTGAGGAGCTTATGCATGCACACTTGTTTCACAACGTTCTGGTACTGGACTTTGTACTATGCTTGG	1	101286375	101286306	3e-29
MZ00030651	GRMZM2G401848	CGCCGACTGCGGCGAGCTCAAGCACTAAGCCGCCATGTCCTAATTATTCAGGATCATACTTACTCTCTAC	1	120360800	120360869	1e-31
MZ00030790	GRMZM2G018082	TCTGCGGAGTTCAGTGTGGCCTCGAAGTCAAGCTTCGTCAAACCCACCATCGGATGGGATCCATTGCCAG	5	34586779	34586848	1e-31
MZ00030810	GRMZM2G095968	TGAGTTGATTATTACTATTCTGATCCTCACAAGTCACAATCAGTTGCTAATGTCGCAGTCAGCAGTACCG	1	7322842	7322911	1e-31
MZ00030835	GRMZM2G012958	TAAGTCCTTATCCATTATCCCCTGGAGTGTGGGAAAAAAACATGACCCCTGGGTTTTTTGGTTCTCAGGT	5	39202878	39202947	3e-14
MZ00031162	GRMZM2G007060	TTTTCTGGCATCTCATTCCATTGGGTTATTGGCTATTACACTCGGTGTTGGGAGCAGTTCACATGAAATA	2	205650838	205650885	2e-18
MZ00031212	GRMZM2G003835	CTGTACGCCTGTACCTGTCTCTCTGGAATACACGAATAAGATAAGATCAGGAGAACTGAAGGCGTCAAAT	8	59028044	59028112	2e-21
MZ00031228	GRMZM2G428628	ATAACAGTGGGCTCGGATCTCATCTGCCACTTATTCTACTGGATCTGTTATTAGCTATCGCGTGCTCGAT	8	37672819	37672887	5e-31
MZ00031230		CCATCGCTCCATCAGTTTCTGGGAACGTAAGGTAGCACAGAATGATGAGATGTGTACAGTCTACTATGTA	1	154549955	154549886	1e-31
MZ00031280		AGTTTGCACCCCTACAAATATCGGTTGTAATTATGAATCGTTTCTGAGACATGCGTTCATATTGTGCGAT	8	163669408	163669341	2e-30
MZ00031383		CAAACGCGCCCACCGCCATGCCTAATATCGTGGCCGTATTGGGAGTATCATGGCCGTATTGGGAGTTCTC	8	111957774	111957843	1e-31
MZ00031426	GRMZM2G316534	CGTTAGGCCAGGCCAGCTTTGTAGAGCGTGCGCTATGTGCTCGACGTTATGTGGGAACGGGTGTTTTGTA	8	165553734	165553789	2e-05
MZ00031646	GRMZM2G047613	ACATCGCCAACACGTACGCTTGATACCAGTACCAATGTTTTGTAAGAAACGTCTCCCCTAGCGAAAATGG	8	58123738	58123807	3e-29
MZ00031657	GRMZM2G048616	TAGGCCACTCTATCATCCATGGTGTGCACAAGGATATTCGTCGGTTTGCCGGTACTGTTCCAAACGCGAC	1	182240973	182241017	1e-16
MZ00032168	GRMZM2G111998	ATCCCTGAAAGCAGAACGGGTGAAAAAATTTACTATTGCTGTTTTGCGCCTTTGCGGCACAGTTTGATCT	8	32973629	32973698	1e-31
MZ00032487	GRMZM2G047637	TGAGAAACCTAGCACCACCGGGGACACAGTTTTTAGCCAGATGTCTAGGGGGGCTTGGTTTGATCTTCCC	3	109580752	109580821	3e-29
MZ00032512	GRMZM2G032219	ATCGCTGATGCCGATTTTTCTTTTAGCATGCGGTGACCTGACCTTGAACGAATTCTGTGTCCTTACTCTT	1	6220405	6220474	1e-31
MZ00032590	GRMZM2G072117	GCTATAGCTAAGATAGCTAGGAAGGATTAGAGTTTATGGGCTCACTTGCTGTTGTTCCCCTGGGTAAGAT	1	98856589	98856658	1e-31
MZ00032699	GRMZM2G052713	TTTAGCATAGGTCCGGAGCTAGTTCTGCCCAATCGACAAATTACCTCCATATTTTTCCCAATTCTTTGTA	3	133059588	133059657	3e-29
MZ00032727		TTTTTTTCGACAACCACAGTAACTTGTGTGTTAAACTGCCATACCTTTTGAATACCGGCAACTGCTGCTT	5	40271027	40270969	3e-20
MZ00032776	GRMZM2G017629	CTGCTCACGCCAAGTGATGCCATGCGAAACAGTTGCATGCATCCTGTCTCAAGTGCAAACCTACAGGATT	1	184626742	184626809	2e-30
MZ00033069	GRMZM2G092945	GTGGCCGACATGGTGCAGCGCCTGGGCCATGTCACCATCTTTCAGACGCAGCTCTGAAACAAGTATTCAG	8	163989488	163989557	1e-31
MZ00033093	GRMZM2G133475	CTGGAAGGTCAACTCGTAAACTACTAGCTACGTACTACGCCCAATGCAATGCGTTATGGCAGGCAGATCA	2	213801367	213801434	1e-13
MZ00033202	GRMZM2G157350	ATCGTGAGCGTGTCATGGTGGTCGCACGTGTTTGTTCCAAATCCATGTATGAGTCTGCAGAAGAGATCTG	1	190068385	190068454	1e-31
MZ00033385	GRMZM2G180324	AATCTGTAGGACTTGCTGAAATCCGGGGCAACAATCATCGTCCAACCAGCATATGCGTAGCCTGTCAAAC	8	160406194	160406263	1e-31
MZ00034945		GCTGCTACAGCTCCAGCTCCAGCACCGGTTGCTCAGTTTCGGAGTTGTCCCCCGTGCGTGTGTGAAGCTG	8	117544742	117544704	4e-13
MZ00035013		GTACGTTAACTAGGCAATTAAGCGCGTGTGTTACCTAGTAGTTGTCATTGGCTTCGTTGCCATGTGTTCG	3	122710276	122710311	2e-11
MZ00035131		ACACCGTCGACTAAAGCCTAACAGGATCCAAAACGAACAAGCCCTTCATGATGTCGATGATGTAATGCTA	3	125334839	125334882	4e-16
MZ00035397		GTGTGTGTGTGTGTGTGTCGTAACTGTGAAAGTCCCCGATGGATGCATAATATATATGTGGTTTTTCCCT	8	156587363	156587414	2e-18
MZ00035451	GRMZM2G069594	GTAGTTTTGGACCTTAAGCTATTAGACATGTCAGTGTCGCCCCCGTGGATCTTGAATTTTTGGAGAAATA	1	196292422	196292491	3e-17
MZ00035479	GRMZM2G005236	TAGCGCTATGCTACTCGTAGGACCCGAAGAACTCTGTTATTCCACCCTTCATATGTACTTAATATCCTGT	8	164245103	164245172	7e-27
MZ00035481		AGTTTTCTGAGATTAAGATGGCTATTGCAAGATGGTGTGATAGTAGTGATCTGGTAATTTGCACAATGGC	8	155377214	155377283	1e-31
MZ00035578		TCGGGCCCCAGTCAGCTAGCTCCCTTGTTTTGGTCCCCCCCTTTTTTCATTTTAGTGCTAGAGTTCACTT	8	109683706	109683637	1e-16
MZ00036155	GRMZM2G034453	TAGACTGCTGGGTTCATCTAATATCTTAGAGGTTGGTGTTCTGAATAGTGTGGTCCAAAATGGAAGTGTG	3	129773749	129773818	1e-31
MZ00036384		TACGATGAGTTCGGAGAGGTATAGGCAGTCGTCTCCTAGTTAACTATGGTTACGGAGGATTGTTGTCATG	1	119039534	119039603	7e-27
MZ00036508		ACGATGAGTTCGGAGAGGTCTAGGCTGTCGTCTCCTAGTTAACTATGGTTACGGAGGATTGTTGTCATGA	1	119039535	119039604	1e-31
MZ00036618	GRMZM2G057690	GGCTGCATGACGGCGCCACCGTCGTGCCCTGCGTCATCGACGAAGAGGAACTGCTGATTCCTAAGCTTCA	1	101937859	101937928	3e-29
MZ00036708	GRMZM2G012160	GAGCCACCTCCCAACATGCTAGACCATGCTCCCTTGTGTAATTTCATAAGACTACAACCCTTAATATGAT	8	170150846	170150907	7e-27
MZ00037000	GRMZM2G068755	GTTTTCCTTGTTGTTACTCCAAGGGTTAATTAGTGTTGCCCCATTTTCCCGTACTGTATTGGTTTTCCTG	8	169583731	169583800	1e-19
MZ00037553		AGTAACCAATGTAAGTTGCTCCCCTTTCCCTTAGACTGTCCCTAGAACTTTGAACGATCCACTCGTGCTT	8	171761435	171761504	3e-17
MZ00037630		GGTCGATCCCATCCCCTGTTCGGTTCCCCAAAATTGACTGTCACCTATATTCCCCTACGTTCCCAGATTG	8	169800830	169800880	1e-10
MZ00037745	GRMZM2G168552	TACTACTGCGACTGAAACGACTGATCATATCTCATCGATAATCGAGATGCATGCAGCAGATGGACGGAAC	8	155787038	155787065	1e-06
MZ00038307	GRMZM2G179325	TTAGCTGTTTTTTTGTGACTCACTTGTCTACAACTTTAGGGGCCAGTTTGGTACGGCGCGTGCGGCGCCA	1	155719980	155720035	3e-23
MZ00038786	GRMZM2G030646	AAGAAGAAGGTTGTCATCCAAGAGCCTTCTGATGAAGTGGAACAAACCAAAAGAATTGCCGTGTCATTTT	2	214078467	214078507	3e-14
MZ00038923	GRMZM2G083016	ATTAGGTTCGCAAGGCCAGGAATGTTGGCTCAACCACAGGGAACGCACGCCACCGGATCATCTTCATGTG	8	119381439	119381504	1e-19
MZ00039034	AC234203.1_FG004	ATCCGACACTCTTTCAGGGAACCATAAGATATAATCAAATGTCAGCTTCTTGAAGCTGTCCAGGAGAAGG	1	187944075	187944110	2e-11
MZ00039328	GRMZM2G392863	CCATGTTTAGGGACTTTCCATAGCAAATGCATGCGTCGGGCGAGATCTACTCCGAAAGAAATTCGATAGA	1	6772411	6772480	4e-22
MZ00039473	GRMZM2G096153	CAGCTTCTGAGGGGAATTAGGTGCATTCTCCTTGTGTTTGGATCAAGGCCTTGTGTGTACCGGTTCCTGT	1	7829663	7829732	9e-08
MZ00039780	GRMZM2G164062	TCCAAGCTCTCTTTCATTGGTTCATAGCTAGCTAGTTCGCCTCCCAAAAACACCTGCTTCCGCTTCCACG	1	182643956	182644011	4e-19
MZ00039823	GRMZM2G071087	CAACACCAAGCGACCACGCAGGTTGCCCTATCAGTATTATGCTATTGATCTAGAGGACGGCGATGCAATT	5	37788202	37788241	2e-11
MZ00039930	GRMZM2G118806	AGCGCTTGTTTTAAGTGGAGGGCTCACGTGAATGCAGTAGCTGGACTGATACAGTATTGCATAGGATGGT	8	173796006	173796075	3e-29
MZ00040381		GTTTTGGACGTAGATTGAAGCTTTGACTGGATTGCAAATGGATGGATTGGGGCCTGAGTTCGATTCTGCT	8	118854374	118854305	1e-31
MZ00040928	GRMZM2G153569	AATTTCCTTGTGATGGTGGCAATGGTGGTTGGTGGGCAATGCACCAGCCTAATTTATCCATAGCTATATG	8	110811430	110811486	4e-19
MZ00040986	GRMZM2G001803	TTCTGGAAGGGATCCTGCCCCTGAAAAAGCACCATCAATTTCAAACTCTAACTTAGTGTTTGGCTACCTC	1	198504585	198504654	1e-31
MZ00041033		TCTGTTATTCCCTGAGTATGTGCAAGTATAAATCCTGATCCCTGCTGCTGTATAGATCATTGCTAGGGAT	1	7419443	7419374	1e-31
MZ00041094		AGAGATGATGATCGAGCCAGTGATGTGGTGCAACCCCAAGACGCAGTTGGTGGATGACCTGAAGGATGGA	3	110396685	110396616	3e-29
MZ00041134	GRMZM2G059191	GGGAGATTGTCAAAGGAGTCTGCTCAAACTTCCTGTGTGACTTGAAACCTGGCGCCGATGTGAAGATCAC	8	156143319	156143356	2e-12
MZ00041260	GRMZM2G096585	GCCAAATTCTACAGCAACATGTTCGCCAAGATGACAAAGTAACTGTCACTGCCCTAAGTCAGCGTAGCTT	1	192279844	192279907	5e-28
MZ00041419	GRMZM2G134230	ACGTCAGTGGAGCACAAGTTTTACCTCGGTTTTCCTCTCTACCGTCCAATGGATCTCAGGTGCAGAAGTC	8	113651151	113651220	4e-16
MZ00041484	GRMZM2G148904	ATGCCAAGGAGGTGAAGACCGTCACGTACCCCATCTTCCTCAGGATTGGCAAGGTCAGGTCGGAGTGAGC	8	34580965	34581034	1e-31
MZ00041623	GRMZM2G002416	AGGCATAATAAAGTATTATTATCGCCTAGAGCTTCCAGTTGCCTGTACACTTCATTAAATCGAGCACTTG	8	37414052	37414121	1e-31
MZ00041706	GRMZM2G155096	TATGGAACTCTATTGGGACCTGTGAGTTGAGGATCCAAATCTCCTCTAGAATTGTAGCAACTGAAAGTTA	3	129144394	129144450	3e-17
MZ00041750		AAGCCTAACAGGATCTAAAAGTTCTAGCCCAGTTCATGATGTCGATGATGTAATGCTATCACAGGCACAG	3	125334857	125334894	2e-12
MZ00041779	GRMZM2G310115	ATTCGCTAGGGTCTATCCGTCTATGTTTGCTTGTCGGGGTAGTCAAGAAAGTTTGAATGCTTGAGGCAGC	8	170146620	170146689	1e-31
MZ00041857	GRMZM2G116204	ATTTATCTGCTTCATCCATGATCCTGCTGGTGCTGGACTACTACAATTCTCAGCACTAGTTGTAATAAAG	3	130178205	130178274	1e-31
MZ00041868		TTTGTAGACAGAATCATGCTGCACTTGTGCTTGTGTAACGTTTATGTGCATGGTTGTGTGGACTGTGTCG	1	183534451	183534383	1e-28
MZ00041882	GRMZM2G015287	GCGCAAATTTGTGAAATGTTGCAATGGGGTAAAAAACAAAAAGCTCCAATCATGCTTTGTACTTGTGGCT	8	67242108	67242177	4e-10
MZ00041913	GRMZM2G079746	AGCGGTTTAAACAGTTCGCTTTAATCCGAAACGAACAGGCTATTTTACCTGAATCATATACTGCAATGTG	8	59300282	59300351	1e-31
MZ00042074	GRMZM2G449123	CCGAGTCGAGCAGCTCTGTGGCGACGTTGTCACCCTTTCAGGAACTGCCGAGTCAGGTTCTTGAAACGAA	1	190548436	190548480	1e-16
MZ00042086	GRMZM2G119249	CCGTTATGAACTCAACCAATCTCAAATGACATGTTGAAGAGCACGGGAACCCAAGCTACTACAGATCCAG	1	151092256	151092303	4e-16
MZ00042101	GRMZM2G098129	CCGGAAACGATCAAAAAGCACAACAAGCCCTTTGAAGAGCAATCACACAGAGGATGGTGGATCTGTATTT	8	67686865	67686934	1e-31
MZ00042300	GRMZM2G467069	AGGGAGAAGGGAAGATGGGTGATACAGCCCCCTCTGTGCAAATGTAAAAAGGGACATTATTTGATATCTA	8	157907186	157907254	2e-24
MZ00042306		AATGATTGTCTCACCAATTGTCAGCACGTTTTCTTCCAGCACGTTTGCTTCCAGCAAAGTTGTCAGTTCT	8	164483079	164483010	1e-31
MZ00042322	GRMZM2G472167	AAGCAGTGTCTGCAGTATCAACTCCCTTGTAAAAAAAGACAGTCCATGATCTTTCATTTCATTCACACGC	1	8510432	8510501	4e-19
MZ00042484		GTACGTACGTTAACTAGGCAATTAAGCGCGTGTGTTACTGTTGAACTTGAACGGGGCCGCTATTAAAGCT	3	122710188	122710257	1e-31
MZ00042569		TGCACAGCGTTCTGAGTCTGCATGTGCCAGTATGAGCTATATATATGTTGCATTTCTCCATTTTTGGGCT	2	174845874	174845805	3e-29
MZ00042632		TCTGTGGCTTGTCGGTATAGGCCTTTGTGAAGGCCCTTTGAGAGTTGTGGATATACCCTTTTTATATGAA	5	27394184	27394225	4e-10
MZ00042828	GRMZM2G123495	TGCTGACCTTTGGCCCAGGATTGCTAGTGCAGCAAATGCTATTGTCTGATACTACTGGTTGAGATAGTTT	5	29913592	29913651	3e-23
MZ00042982	GRMZM2G047732	CAACCAGCAGGCGTAGGATGCCCCTCCTTTCTGTCGGGAAGGAAAATGGGAAGTCTTGCTAGGTGATAAT	8	39128836	39128905	1e-31
MZ00043072		ATTTGGTGGGATGACCCCATTCCTCATATTAGTACTAACTAACTAACTATAAGGAATGAGGAGATGATGG	5	27632116	27632185	3e-29
MZ00043148	GRMZM2G003963	GTCGAGATTGATGTATTGATGCTGCTGCATTTCTTTCTTTTTGTTAATGTGTGGTGGCGTTTCTCGCTTC	8	167800189	167800258	1e-31
MZ00043200		TGAGTACGACCAGAAAATATCCATTGATTACCTGTTCTCAATGGAGAAGGCATTAGCCAGCATTAGCCAC	8	115900658	115900618	3e-14
MZ00043328		ATTTGTGTCCCATCCATCTTTCGAAACTTTCTTTTTTTAAGCTCTTGAAGCGTGAACTCTGTTACGAGCT	1	184544952	184544882	6e-15
MZ00043791	GRMZM2G448603	CTTTGGACCTGGCGTTACGGAGGCTGATGTCCTTCAACAGTTGGGAGCTCTTTAACCTATGGGACATTTT	3	122342207	122342276	7e-27
MZ00043794	GRMZM2G086669	GCTGGAGCCTCTCCTTGGACCAAATACTTGCTTTTTGTCATCTGCAAATGTAGCTGGTATAATTTTCGCT	1	104969246	104969285	1e-13
MZ00043822		TGCATCTACCTGAGAGATGGACAATGTGCGGCTGATGGTTCTGTGCAAACATAGATATACCTTGCTCTCC	8	167036861	167036809	4e-07
MZ00043871	GRMZM2G011518	ACCACGTGTAACAGGAGGGACAAACGATTTGATGAAGGATCATCTTGTGATTCAGGCTTTGCACGCTTTG	1	105687296	105687333	4e-10
MZ00044058	GRMZM2G151236	CTTGATTCTGCCAGGTCCTCTGCTGTGTGTACACTTTATATGCTTAAGCGCCAACATTTAAGTATCAATT	1	180679450	180679505	7e-21
MZ00044236	GRMZM2G311220	GACTGTTGCGTGGAAATTTTAGATAGGTGGAAGTGGAACCCTCCGATTTGTCTTGCTACCTGTGTAATTA	8	168363504	168363571	1e-19
MZ00044238	GRMZM2G132450	TGCTGTACATGTACCTTACCTGTTGGCTCTTGAAATAATATAACACGGCAAATCTCCTGCCGTATTTTCC	1	161563138	161563176	1e-10
MZ00044381	GRMZM2G055704	TACGTGTCTCCCGGCCCGGCCCGCCCCGCCCCGTCCATGTGTACATCCGTCGTCGTGTTACGTTATTATT	1	5504942	5505009	4e-13
MZ00044447	GRMZM2G148030	CCAAAGACACGAAATGGAAAAGATAAAATAGATGTTGTGGACTTGTGGTTGTTGACAAGGAGTCTGTTGG	8	172710630	172710699	1e-31
MZ00044562	GRMZM2G424241	ATAGCTGACGGTGCAGAGGATGTTGAGGCGGCGCCTTGTACTCTCGAGGTAGGGAATCACTTCTGTGCCA	1	193190466	193190500	1e-10
MZ00044580		TTGCAGGCATGGAGTGGGGGAGGATTGGCACCTTGTCTCACATATTCAAACTATAAGGCTATGGGTCTAG	3	110060996	110060941	1e-13
MZ00047591	GRMZM2G067915	CTTCCCGGAGTTCGCGGAGTCCAAGGACCTCATGCTACGGATCAAGGAGATCGTCGCCAGCAGCGAGTGA	2	216142142	216142211	1e-31
MZ00048909	GRMZM2G401934	GACCACGACGAAGGCAAACAACCCTACCTTAGGGTTCGAGGGCTTGAGGACTGTGTGCTTAGCTTCGAAG	3	135003238	135003307	1e-31
MZ00049778	GRMZM2G077659	TATGGAAGATGTGGCTGATGCATTATACAGTGTAACAGACCTGACACGATATGAGAAGAATCTGCGCCAT	2	175048574	175048643	1e-31
MZ00055053	GRMZM2G418635	AGATAACAAGGACTGGGGCCTGTTCATTGATTCATGCTTTACCCACTGTCAAACACCATTCGATATCACA	8	163257926	163257995	1e-31
MZ00055420		ACCCTTGGCATGCCCGTCAGCATGTCTGTAACATAAGAGAGTCATGTTGTGTAAGAAAGATGTGTGCAAG	1	187921290	187921221	3e-29
MZ00055432	GRMZM2G161009	GTCAGTGTATGTAGGTCGCTAGCAAGCTGTAGCATGTCCTGGCGGATCATTTCCTTGGTGTCTGTCAGTG	8	118329343	118329412	1e-31
MZ00055515		GTGACCATCATGCAAGTACATGTGGGTTTGTTGAAATTGTGTGGTCATCGGAGATGTAGCAAAATGTTCC	5	36564973	36565042	1e-31
MZ00055519	GRMZM2G301663	ATCCGTGTTCCTGGCTGATCCCTGCTCTTTGTTCTTTCTGCTACGATCCCACCTGCATTGCTGCTTGCAG	3	129027968	129028037	1e-31
MZ00055562		GAGTTGCAGTTGGGGTCAAGTGATAGTGATACCTTGACTTTGTAAATTCGCCTCTCTGAATATACTGGTG	1	204316986	204317049	7e-18
MZ00055574	GRMZM2G154087	TGTTTAGCATCGGGTGCTGTCTTCGTTCTGTCCAGAATTCAGGTCTGGAATTGGTCCCCCTCTATCGGTA	1	12394476	12394545	2e-24
MZ00055599	GRMZM2G031143	AGGGACTCTGATACGAAAATCAAATTCCCTTTCTTCTGTGTTTGGCGCTGCAACCTGTAAACGGAGTGCT	2	208651461	208651530	7e-27
MZ00055681		GAAACCTTAATCGGTACTCAAACTTTGGCATGAGAGCATTTTTTGAATGTGTTGTAATGCACCCTCCAAG	8	156953670	156953601	1e-31
MZ00055801	GRMZM2G110714	CATATGGCGTGAACCGGTGAACACCTGGATATGCGGGGATTAGTTACCCCCTGTTGCACTCGAATCTATG	8	172461003	172461063	1e-16
MZ00055925	GRMZM2G427451	AGATTTTGTGCACGTTTCCTGATGTCTCCACTGCACGCTTTGTTTCCAACCCTTTTACCCTTTCCTCTCC	1	191771213	191771276	5e-28
MZ00055942	GRMZM2G167766	CTGCTTCCATTCCTTCGATGAACAAATTAGTAGTCATTTTTACAGAGGGCTACTTCGTGCCATATCCATT	8	155595591	155595660	3e-20
MZ00056453	GRMZM2G031352	AACTGGAGTGACTAGTAGTGGGTCCACCGATCCCACTCCAGGTGATGCTATTTCGGTGAGCTCCCACAAA	8	161222751	161222820	1e-31
MZ00056493	GRMZM2G116774	AGAGCTTATTTCCCCCCGTGCCATCGCTGTATGATTGCAGTATTTTTTCTCTCGCCAAATTTTATAGACA	2	173563133	173563202	1e-31
MZ00056596	GRMZM2G075701	CGAGGAGGAGGCCAAATAGTGTTTTAAGAGAAATAACCTGGCAGAAGCAGCAGCAGAGGTAAGAAGAGCG	1	7994074	7994143	1e-31
MZ00056612	GRMZM2G075122	GATGAGACTCTCTTTCGTTTTAGGATTCTTGCTCTGATCCTTAGTGTAGATGCTTAGGCATTTTTGCATA	2	210141190	210141259	1e-31
MZ00056677	GRMZM2G040209	TTCGCAAGCTTTGGGCGCAAGAACAACTCCGGAACCAAACTCTACTGCATCTCAGGTCATGTGAACAAGC	2	211076628	211076697	1e-31
MZ00056766		TCCTGCTATCCATAGTCGCAGAAAATGGACATAAAAATGATCGCCAGTCTTCCTAATCTACTATGGAACA	8	155601092	155601023	1e-31
MZ00056870		AGTTGACATGTTAATCTGGGCTATTGACAATCCTCCACCGGCAAATTATTTGCTAATTTCTGGTGATCGG	2	210126264	210126333	1e-31
MZ00056921	GRMZM2G402631	AGCTGAACCCGGGCGGGACGTGGACCGTCAACGTGCCGGC	1	177870846	177870885	4e-14
MZ00056999	GRMZM2G049422	GGTATTAGTTGGAATTCCCCTGAGAATCGGAGCGTTTTTTTGGACTTGGTAGATTGGTATATCGATCGAT	1	96017071	96017140	4e-19
MZ00057214	GRMZM2G461269	GTATGATTGCGACAGCTTGAAGACCTTCAAGAACCTGAATAGCTTGGAACACCTTCAAGAAGTGGCGATC	1	180200697	180200766	1e-31
MZ00057278	GRMZM2G070172	AATGTACGTGGAGAGCACGGGGCCGCCGAGCTTCGTCGTCGCGGAGATATGGAACTCGCTGAGCTACAGC	1	199484210	199484279	1e-31
MZ00057345	GRMZM2G052416	AGCTGGTTGCTGGCGAGGCGAATAGGAACATTGAGAAAAGAAAGACGTGCCGACTTCTATAACCAACCAT	2	210974970	210975038	7e-27
